# Supplementary material for: Costimulation loss enhances IL-2-driven Treg generation by PI3K-STAT3 inhibition in CNS autoimmunity
Source: EMBO Mol Med. 2026 May 5;18(6):2272–92. doi: 10.1038/s44321-026-00431-7 (PMC13269791; doi:10.1038/s44321-026-00431-7)
Supplement: Supplementary file 3 — Dataset EV1 [file 44321_2026_431_MOESM3_ESM.xls]

## Sheet: Sheet1
ext_gene	gene_id	NR01_0M	NR01_3M	NR02_0M	NR02_3M	NR03_0M	NR03_3M	NR04_0M	NR04_3M	NR05_0M	NR05_3M	NR06_0M	NR06_3M	NR07_0M	NR07_3M	NR08_0M	NR08_3M	NR09_0M	NR09_3M	NR10_0M	NR10_3M	NR11_0M	NR11_3M	NR12_0M	NR12_3M	NR13_0M	NR13_3M	NR14_0M	NR14_3M	NR15_0M	NR15_3M	R01_0M	R01_3M	R02_0M	R02_3M	R03_0M	R03_3M	R04_0M	R04_3M	R05_0M	R05_3M	R06_0M	R06_3M	R07_0M	R07_3M
TSPAN6	ENSG00000000003	15	13	8	7	4	20	5	12	0	0	4	4	9	2	2	7	27	15	2	8	19	10	7	14	7	7	11	12	5	10	19	10	50	59	9	25	9	8	18	18	1	2	17	12
TNMD	ENSG00000000005	0	1	0	0	0	1	0	0	0	0	0	0	0	0	0	0	0	0	0	0	0	0	1	0	0	0	0	0	0	0	3	0	0	0	0	0	0	0	1	0	0	0	0	0
DPM1	ENSG00000000419	826	330	683	884	345	308	262	243	158	160	182	229	308	166	185	729	1049	762	497	71	602	294	84	358	913	505	300	351	244	427	134	248	968	528	582	712	491	485	439	509	711	799	498	278
SCYL3	ENSG00000000457	515.28	265.21	252.79	386.71	377.71	233.98	471.72	439.79	324.98	153.6	301.74	390.13	379.89	246.07	222.19	743.26	518.4	461.1	378.56	93.01	411.78	348.9	163.07	508.17	392.21	424.89	362.1	378.37	258.55	430.63	265.74	421.17	614.13	395.52	603.39	638.37	397.24	450.96	469.94	474.58	457.46	391.17	452.91	498.35
C1orf112	ENSG00000000460	164.72	68.79	111.21	149.29	77.29	56.02	131.28	61.21	40.02	21.4	39.26	50.87	84.11	32.93	34.81	188.74	87.6	92.9	87.44	32.99	90.22	75.1	29.93	71.83	92.79	63.11	55.97	49.63	38.45	95.37	48.26	32.83	150.87	66.48	130.61	96.64	122.76	120.04	90.08	89.43	124.54	78.83	104.17	82.65
FGR	ENSG00000000938	6132	5090	7924	6050	14120	5385	5243	4968	5706	12960	7143	9070	10475	9331	7650	3225	2447	2964	5308	473	5123	6795	622	4848	8233	5291	5174	4499	6480	5268	1550	3519	3104	1954	1736	3510	2953	4354	3440	3575	4248	6242	3758	3569
CFH	ENSG00000000971	273	93	127	132	44	57	57	118	6	2	61	59	31	14	10.71	79	188	131	31	24	68	34	36	85	71	48	26	41	25	86	23	6	318.78	104.79	105	184	57	67	180	288	141	103	33	56
FUCA2	ENSG00000001036	435.35	292.15	238.29	316.4	541.56	306.58	363.62	226.56	242.71	206	286.52	277	525.57	209.69	482.3	100.88	150.72	126.49	285.69	23.37	403.79	406.39	22.45	228.56	551.52	227.65	290.35	234.55	293.81	335.66	107.54	92.81	204.98	146.42	89.09	221.71	214.92	250.74	238.57	211.49	305.71	401.32	255.71	303.74
GCLC	ENSG00000001084	109	59	99	82	55	43.47	58	51.28	28	16	42.23	38	45	16	29	133	155	104	34	34	124	86	18.64	56	119	31	100	64	48	65	43	25	194	86	148	105	56	91	58	68	121	129	68	69
NFYA	ENSG00000001167	566	240	362	487	384	304	412	419	300	184	228	328	432	288	253	522	418	400	410	67	386	346	97	381	379	376	349	392	281	390	204	310	549	348	443	531	368	483	388	422	460	497	380	430
STPG1	ENSG00000001460	89.01	84	67.11	75	83.16	76.03	123.07	164	128.28	97.12	108.22	108.32	66.08	99.1	95.05	106.5	117.26	70.45	59.23	72.74	54.54	96.24	53	124.24	54.24	52.23	120.21	94.93	70	106.53	158.6	237.26	105.94	130.71	112.03	180	71.64	137.64	105.47	159.21	95.3	81.09	71.42	163
NIPAL3	ENSG00000001461	2221.99	1169	1137.89	1573	1261.84	904.97	2229.93	2553	1640.72	1337.88	1491.78	2250.68	1190.92	1877.9	1531.95	1831.5	2377.74	1429.55	775.77	332.26	1213.46	1281.76	424	1357.76	788.76	681.77	1820.79	1331.07	1185	1843.47	1775.4	3787.74	2634.06	1765.29	1711.97	2078	916.36	1823.36	1390.53	2253.79	1800.7	1025.91	1570.58	2752
LAS1L	ENSG00000001497	1022	610	776	844	988	530	1393	1166	1030	974	768	1129	1001	961	858	1009	660	471	495	179	641	681	157	742	623	469	803	480	628	794	637	1471	1074	612	760	939	519	832	607	758	946	608	726	1012
ENPP4	ENSG00000001561	1260	373	515	920	206	229	290	438	67	94	130	140	162	57	85	914	1168	853	410	93	397	188	60	227	312	219	242	286	216	552	105	94	1224	463	843	847	367	421	318	654	534	712	330	433
SEMA3F	ENSG00000001617	0	2	0	0	0	3	0	2	4	1	2	0	0	0	0	0	0	0	0	5	0	0	2	0	0	0	0	0	0	0	4	0	0	4	0	0	0	0	4	0	0	0	0	0
CFTR	ENSG00000001626	0	11	0	0	0	2	0	4	1	0	2	1	0	0	0	0	0	0	0	12	0	0	2	0	0	0	0	0	0	0	4	0	0	7	0	0	1	0	2	0	0	0	0	0
ANKIB1	ENSG00000001629	658	256	418	513	307	280	426	445	129	98	228	283	309	141	201	642	647	382	277	79	366	284	71	227	400	218	318	210	202	321	195	170	623	387	526	398	322	409	280	277	442	433	331	320
CYP51A1	ENSG00000001630	834	382.97	362.97	655.82	473	392	754.98	517.82	429.99	515	417.9	466	506	301	458	423	496	427.99	276.7	120.8	457	472.99	68	318	651	246	286.99	163	508	526	217.43	485.74	725	454.94	580.93	573	253.68	464.89	239.96	304	394	472	287	393.98
KRIT1	ENSG00000001631	399	191.68	180	335.29	176.24	135	142	150	85	86.72	97.47	110.96	191.49	84	89	727.78	586.42	417	139	41.69	364.23	164.86	54.22	203.32	347	169	188.5	192.64	102	277.96	84.51	129	441.64	289.18	345.13	409.03	270.65	216	275.02	339.81	383.52	380	221.86	189.9
RAD52	ENSG00000002016	117	90	90	109	117	59	102.42	87	96.59	60	89	95	137	101	117	263	123	95	128	44	202	180	42	94	163	109	158	146	41	70	118	74	157	138	144	134	82	119	266	179	86	74	109	143
MYH16	ENSG00000002079	0	10	1	0	1	3	0	5	4	2	4	0	0	0	0	0	0	0	1	19	0	0	7	0	0	0	0	1	0	0	9	0	0	1	0	0	2	0	3	0	0	0	0	0
BAD	ENSG00000002330	51.39	51.48	41	37.41	75.1	35.79	34.59	49.79	47.72	124.1	76.36	83.05	33.27	57.79	139.53	17.77	20.57	19	31.01	9	19.85	25.22	5.82	28.83	41	33.62	32.94	29.25	23	31.49	27.34	90.31	38.61	16.93	14.76	26.68	28.65	27.98	14.44	29.7	27.82	46.75	21.79	29.45
LAP3	ENSG00000002549	4731	2123	3785	4060	6334	3120	2859	2318	4343	2383	2211	3888	5470	1883	1975	1359	1330	973	1132	410	2180	2270	454	2799	3098	1595	2403	962	4923	4394	1032	1174	2102	857	2348	1789	2336	3207	1354	1172	2223	1525	4731	2066
CD99	ENSG00000002586	6548	4494	3714	3388	7008	3045	4096	4461	5909	7929	5234	6089	3089	3170	8306	3402	2415	2065	1991	472	2723	3376	451	3626	3715	2515	3762	2423	4975	5485	1648	5158	3322	1960	1972	3844	2006	3771	1988	3307	4725	4887	2592	4289
HS3ST1	ENSG00000002587	4	22	3	13	5	38	18	48	31	54	41	36	9	14	10	20	36	7	7	51	2	5	38	22	3	6	7	6	4	4	48	36	8	52	13	10	23	13	28	17	5	2	11	7
AOC1	ENSG00000002726	0	17	6	1	1	11	2	6	12	21	10	6	4	5	6	0	1	19	30	16	3	3	10	8	0	13	0	22	1	7	10	1	0	3	0	0	7	10	12	1	2	1	1	0
WNT16	ENSG00000002745	4	1	2	7	1	2	8	10	10	9	16	12	0	2	6	18	20	4	3	5	4	4	4	6	4	2	2	2	0	1	8	16	2	14	9	7	9	1	4	8	2	0	2	4
HECW1	ENSG00000002746	0	10	0	0	1	12	0	10	13	2	12	0	1	0	0	0	1	0	2	21	0	0	18	0	0	0	0	0	0	0	25	1	1	16	0	0	12	0	5	0	0	0	1	0
MAD1L1	ENSG00000002822	222	207	104	93	322	128	134	235	85	465	268	270	117	203	816	109	93	63	29	12	90	108	17	97	135	79	174	153	77	97	180	549	124	127	31	144	80	156	99	166	79	151	77	104
LASP1	ENSG00000002834	1893	1298	1149.65	1048.97	1205	662.3	1444	1370	1273	2209.42	1364.04	1966.53	2013	2219	2203.42	1428.63	781.08	898.08	1748.99	222.85	831.08	1060.66	182.67	1028.33	1561.66	1457.84	1432.02	2050.95	1131.78	1016.12	492.33	1151	1206.59	744.63	726.56	1081	585.98	1000.6	804	1196.97	1105.86	1120	1124.76	1275.67
SNX11	ENSG00000002919	1380	896	1157	1383	2086	1021	1527	1000	1519	1283	1048	1655	1727	1761	1069	947	801	977	1643	173	955	1147	242	1218	1247	1645	1235	1260	1011	1024	504	1042	1027	550	761	877	795	1184	854	742	1253	860	1347	961
TMEM176A	ENSG00000002933	73	43	950	695	1104	399	1013	408	49	104	100	95	1018	772	985	34	24	22	887	145	485	558	83	472	1164	514	380	120	1262	877	23	17	24	30	7	13	189	229	243	266	483	322	28	65
M6PR	ENSG00000003056	8866.65	4315.09	7475.13	8712.3	8773.73	5176.64	9191.93	7330.36	5212.14	3582.98	4387.65	5324.71	7318.74	4627.43	5071.64	6529.12	5503.62	4218.62	4370.03	1075.6	6169.42	6492.44	918.88	4796.42	6964.75	4129.71	5227.81	3899.85	4709.77	6157.58	3287.18	5068.54	7414.68	3894.8	4308.51	6918.61	4234.07	6362.97	4752.14	5912.35	7729.04	6431.11	6366.83	7485.32
KLHL13	ENSG00000003096	7	5	3	9	4	10	5	8	7	2	8	7	2	7	0	4	2	17	4	10	4	2	3	7	2	5	5	6	3	3	8.92	0	8	12	6	12	4	10	6	7	8	7	6	7
CYP26B1	ENSG00000003137	0	0	0	0	0	1	0	0	0	0	0	0	0	0	0	0	1	0	0	0	0	0	0	0	0	0	0	0	0	0	1	0	0	0	0	0	0	0	0	0	0	0	0	0
ICA1	ENSG00000003147	100	50	197	99	108	77	68	56	129	98	67	48	146	133	65	45	69	50	112	16	105	70	30	55	95	81	84	36	68	60	63	111	121	40	84	85	73	79	40	34	98	72	88	84
DBNDD1	ENSG00000003249	3	6	0	4	11	5	14	34	21	62	14	27	1	18	8	9	13	11	4	2	2	3	3	22	1	8	6	8	6	6	15	81	5	21	6	10	3	3	21	27	2	1	6	11
ALS2	ENSG00000003393	290	151	125	185	210	117	285	207	135	57	152	176	162	128	120	352	216	201	166	86	165	123	88	155	192	142	169	110	94	158	129	138	193	165	200	221	120	129	167	120	213	201	121	128
CASP10	ENSG00000003400	1177	681	1359	1474	1547	748	1791	1157	1008	603	644	1156	1531	1028	772	960	778	617	992	227	979	1048	227	706	1196	757	1132	680	831	1122	439	668	1156	639	874	671	605	813.09	805	917	1511	1037	1187	1260
CFLAR	ENSG00000003402	3296.34	1838.24	2783.92	2326	2914.01	1955	2058.65	2354.33	2240.67	1601.86	1517.1	2231.1	3728.94	2492.02	2053.28	3933.04	2256	3714.79	4197.94	469.94	2084	1837.18	769.99	3247.65	3003	3594	1976.07	3546.32	2010.66	2063.72	1074.97	1329.81	2903	1516.08	3206.64	2087.2	2344.58	3162.81	2237.85	1830.84	2218.5	3549.45	3006.33	2023.51
TFPI	ENSG00000003436	146	131	43	104	104	119	104	85	74	17	45	32	128	60	13	146	142	144	97	77	30	61	27	130	47	185	64	35	83	62	18	7	91	55	181	57	114	99	64	13	250	300	73	22
NDUFAF7	ENSG00000003509	178.72	87.2	160.78	138	166.24	115.31	133	156.26	92	48	79	88	178.17	83	97	302.2	185.23	114.48	132	39	165.29	107.84	50	121	152.56	140	124.26	110.11	81.17	142	91.37	63	220.16	113.02	184.16	201.22	187.44	143.21	161.71	138	229.37	132.64	138.34	183.11
RBM5	ENSG00000003756	1494.51	1228.07	1274.35	1465.13	2151.15	946.01	2345.06	1503.65	1885.23	1236.2	1214.76	2053.37	2463.93	1933.78	1336.1	4250.36	1879.97	1921.92	1856.83	264.19	2140.74	1806.51	834.31	2049.55	2086.55	2572.93	2009.81	2078.75	1347.93	1894.47	1136.49	1540.41	1473.06	1302.94	2648.4	1875.89	1970.59	1574.43	2621.5	1677.22	2131.1	1600.91	2034.92	2127.57
MTMR7	ENSG00000003987	7	2.15	9.72	4.84	9	6.1	2	4.15	2	0	2	0	1	0	0	8.2	19	12	3	6	5.08	3.55	5	4.38	5.37	1	3.51	5	4	7	6	4	7.97	9	15.28	6.4	10	3.27	10	2	8	8	3.09	2
SLC7A2	ENSG00000003989	0	12	0	0	2	7	0	6	4	1	5	0	0	1	0	0	0	0	3	19	0	0	6	0	0	0	0	0	0	0	9	0	0	6	0	0	7	0	1	0	0	0	0	0
ARF5	ENSG00000004059	2098.87	1516.77	896.45	781	3347.91	1291.2	1416.58	1673.39	2373.46	4214.62	2255.16	2760	3478.6	3610.24	4148	368	451.69	881.35	1149	107.85	1356.17	2039	172.19	1809.05	1888.25	1680.94	1564.82	1698.72	1764.2	1775.5	745.71	2057.79	603.12	717.68	345.32	1162.57	613.23	1399.14	1221.58	1201.17	1017	1639.77	865	1547.51
SARM1	ENSG00000004139	124.37	91.48	34.96	53.7	118.35	53.75	117.18	133.38	90.51	151.93	124.63	145.92	83.1	98.15	115.96	86.61	66.84	54.14	33.47	11.51	77.64	76.28	25.29	91.72	61.76	32.93	139.36	70.25	81.31	100.18	81.28	192.69	91.03	46.67	73.43	102.57	40.47	101.47	61.14	65.99	72.27	56.01	64.63	139.31
POLDIP2	ENSG00000004142	310.85	170.58	153.08	103.19	396.43	142.9	201.54	241.76	210.42	510.81	313.84	409.47	325.34	374.6	592.4	219.95	129.15	151.39	150.78	33.66	220.98	299.5	65.98	237.92	251.71	213.59	234.21	205.03	215.18	288.38	156.81	402.77	143.26	183.06	154.56	233.56	136.94	219.14	207.52	241.13	177.41	247.14	180.61	260.36
PLXND1	ENSG00000004399	58	56	58	34	52	21	56	42	56	101	42	66	64	92	111	15	27	22	45	11	44	62	5	29	85	43	71	53	58	58	18	15	28	30	13	41	32	45	30	51	65	48	23	44
AK2	ENSG00000004455	2884.97	1414.95	2481.1	2488.57	2605.7	1351.41	1940.78	1842.95	1660.75	1581.83	1541.45	1843.98	2968.67	1804.89	2161.79	1570.94	1408.93	1142.98	1403.99	300.98	1760.98	1974.52	285.62	1596	1967.43	1219.98	1714.98	1306.98	1494.97	1983.99	914.96	1376.9	2004.5	1327	1176.97	1660.95	1240.99	1754.57	1589.96	1922.97	1721.93	1951.85	1389.98	1780.98
CD38	ENSG00000004468	553	232	360	451	309	224	1152	578	345	462	155	230	479	238	227	795	399	273	191	97	267	323	93	328	195	115	486	319	345	520	242	414	770	408	437	426	319	501	208	293	404	405	403	380
FKBP4	ENSG00000004478	143	84	151	188	157	81	171	135	123	342	143	181	162	145	469	126.59	136	73	98	23.57	90	148.07	35	148	154	98	124	169.77	154	154	82	307.73	170	111	108	154	64.25	150	139	316.42	162	204	141	161
KDM1A	ENSG00000004487	285	156	210	209	214	117	242	234	153	136	159	195	207	148	147	210	235	159	118	39	150	174	62	128	184	121	197	74	139	166	142	177	281	160	216	208	152	189	168	161	216	142	156	235
RBM6	ENSG00000004534	1242	994	1121.2	974	1705	943	1399	1706.38	1041	437	923.82	954	1422	723	789	6314	1093	999	960.78	340	1646	1186.82	887	1401.66	1173	1388	1183	1031	782	1011	1427.99	505	1818	1152	2317.3	1281.69	2399	1426	2391	1125	1147	1247	900	1310
CAMKK1	ENSG00000004660	4	31	12	6	19	18	7	25	34	40	37	14	10	18	17	8	3	15	16	37	13	21	37	13	10	28	13	23	11	3	45	12	3	22	7	7	16	10	31	2	13	23	13	9
RECQL	ENSG00000004700	2319	860.43	1285.82	1929.52	888.77	764.1	1036.03	1061.87	388.22	327.6	504.15	550.52	771.42	348.4	468.51	2917.99	2125.14	1439.95	724.37	256.02	1223.6	656.86	196.63	903.89	1296.48	739.51	690.47	733.05	665.46	1303.53	437.9	519.15	2527.03	1169.64	1918.49	2012.02	1308.41	1357.43	1019.82	1393.6	1695.82	1554.74	1139.34	1033.58
VPS50	ENSG00000004766	498	213	321	519	220	158	202	180	72	32	103	118	200	66	57	511	470	315	199	70	380	178	49	167	438	176	127	102	84	272	100	44	526	304	345	422	266	224	267	324	426	377	209	178
HSPB6	ENSG00000004776	0	2	0	0	0	1	0	0	1	0	0	0	0	0	0	0	0	0	0	0	0	0	0	1	0	0	0	0	0	0	1.66	0	0	0	0	0	0	0	0	0	0	0	0	0
ARHGAP33	ENSG00000004777	1	3	0	0	0	1	0	1	0	0	4	1	0	0	1	3	0	0	0	3	1	0	0	2	2	2	4	0	1	1	3	0	0	0	0	0	2	1	0	1	0	0	1	2
NDUFAB1	ENSG00000004779	1110	524	886	889	613	463	591	559	405	536	538	488	650	394	757	594	707	425	527	110	530	555	138	475	895	465	544	404	423	675	301	493	780	537	452	807	510	627	506	619	741	651	577	637
PDK4	ENSG00000004799	341	256	139	184	432	94	126	33	27	112	89	307	116	36	264	32	250	212	18	8	451	161	13	130	1113	61	152	40	44	127	13	7	72	88	27	308	184	57	285	307	326	1465	61	99
SLC22A16	ENSG00000004809	143	68	135	100	250	125	147	74	127	71	102	146	243	96	95	12	112	89	585	88	231	258	20	36	689	331	126	74	74	70	24	3	103	58	37	65	59	62	106	95	158	135	125	147
ZMYND10	ENSG00000004838	9	15	6	1	7	3	4	11	9	11	25	9	12	12	2	14.37	6	5.24	1	6	1	5	10	7	5	8	7	8	10	4	11	10	4.69	5.72	0	7	11	8	17	7	3	3	9	4
ABCB5	ENSG00000004846	0	10	0	0	2	19	0	9	4	1	8	0	0	1	0	0	1	1	0	23	0	0	11	0	0	0	1	0	0	0	20	0	0	15	0	0	6	0	1	0	0	0	0	0
ARX	ENSG00000004848	0	0	0	0	0	0	0	0	0	0	0	0	0	0	0	0	0	0	0	0	0	0	0	0	0	0	0	0	0	0	1	0	1	1	0	0	1	0	0	0	0	0	0	0
SLC25A13	ENSG00000004864	170	95	168	150	169	91	155	117	91	70	82	136	145	86	94	128	125	132	126	21	208	184	25	105	233	103	109	64	86	120	48	82	166	101	128	149	99	127	131	112	162	195	116	104
ST7	ENSG00000004866	339.77	189.95	217.95	253	216	152	264	279	160.92	90	159	186	199.99	127.81	186	292	264	165	141.97	55	172	182	33	152	199	149.95	180	116.78	185.79	228	79.9	127.93	246.97	119	238.95	333	139	206.05	152.85	148	337.95	197	155.94	257
CDC27	ENSG00000004897	767	287.98	477.98	663.99	336	345.95	352	347.99	115	63	179	161	280	97	157	691	789.96	532	331	96.4	417.96	229	49.85	293	573	314.98	250	238	207	373	168	109	744	409.9	530	492.98	364	421.93	358.92	478.99	553.97	534.99	370	328
SLC4A1	ENSG00000004939	2.41	14.39	2	6.63	0	5.84	1	9.41	11.17	16.26	11.91	14.93	31.97	21.79	10.82	38.43	2	4	5.03	18.02	2.72	0	19.77	2.75	0	0	2	12.99	6.53	32.76	15.77	0	0	4.89	0	0	8.82	5.46	9.68	0	0	2.74	1	9.42
CALCR	ENSG00000004948	0	2	0	1	0	1	0	3	0	0	0	0	0	0	0	0	0	0	0	5	2	3	0	0	0	0	0	0	0	0	3	0	0	5	1	0	0	0	2	1	0	1	0	0
HCCS	ENSG00000004961	319	168	282	375	341	172	222	173	172	118	195	161	331	159	277	218	171	148	190	37	210	265	45	206	368	191	182	160	190	204	91	145	249	124	141	257	153	185	181	200	306	279	165	244
DVL2	ENSG00000004975	15	27	9	8	19	24	17	26	24	49	29	27	12	22	56	17	18	6	14	23	10	17	20	9	13	8	25	17	21	15	39	28	16	24	20	23	24	12	30	19	15	12	13	19
PRSS22	ENSG00000005001	1	5	0	0	0	0	0	2	3	0	2	0	0	0	0	0	0	0	0	3	0	0	0	0	0	0	0	1	0	1	7	0	0	1	1	1	0	0	1	0	0	0	0	0
UPF1	ENSG00000005007	58	64	31	16	64	34	52	64	55	154	51	103	83	125	102	59	43	64	94	11	46	65	18	80	52	87	60	100	41	59	46	102	32	25	46	41	30	59	59	59	55	78	54	56
SKAP2	ENSG00000005020	4522	2001	5551	6071	3652	2861	2575	1908	1394	863	1262	1624	3764	1270	878	2703	3508	4227	5397	754	3890	2485	315	1991	6396	3651	1705	3134	2092	2527	434	428	4032	1927	2203	1814	2091	2673	2228	1825	4704	6083	2862	1712
SLC25A5	ENSG00000005022	10185.7	4921.82	11995.8	11258.9	13064.9	6449.87	11975.7	6855.9	9104.81	8078.64	6611.84	8973.8	9988.68	8987.77	11362.5	6757.82	5975.9	4230	7040.81	1598.89	7026.78	8302.8	1496.95	6420.79	9537.74	5486.89	6945.69	3536.96	6314.8	7437.56	3879.85	8577.61	8271.95	4665.78	4297.94	6857.68	6207.85	6765.72	5699.77	5461.76	10587.9	7171.78	7150.65	9815.38
MCUB	ENSG00000005059	373	129	256	222	158	123	121	141	66	145	130	127	133	90	215	156	333	157	107	52	257	163	41	164	232	111	172	162	103	167	104	184	313	287	165	246.86	142	240	180	251	187	286	181	173
HOXA11	ENSG00000005073	0	4	0	0	0	2	0	2	3	0	2	0	0	0	0	0	0	0	0	4	0	0	3	0	0	0	0	0	0	0	3	0	0	4	0	0	2	1	1	0	0	0	0	0
POLR2J	ENSG00000005075	825.18	657.9	770.51	580.2	930.83	589.13	706.18	700.73	882.17	1503.83	889.29	987.41	969.88	977.72	1537.8	481.39	512.66	437.27	752.27	96.69	499.83	623.46	83.31	664.94	789.48	705.49	661.36	709.49	558.84	640.07	340.45	886.63	663.16	389.55	371.93	623.58	366.04	725.07	439.48	532.66	683.22	627.78	527.19	631.66
DHX33	ENSG00000005100	131	76	111	103	102	65	79	129	92	75	58	90	119	89	98	132	121	104	57	70	102	86	57	76	138	77	78	87	77	90	61	48	133	98	110	83	98	93	81	85	126	123	77	110
MEOX1	ENSG00000005102	49	22	31	32	45	32	53	49	97	67	86	58	20	60	47	40	50	16	10	10	55	41	23	108	22	25	70	39	27	24	92	194	56	38	21	30	32	39	30	38	33	12	86	78
THSD7A	ENSG00000005108	12	13	1	1	2	13.8	7	10	6.4	4	10	10	3	2	2	1	10	7	3	25	1	1	15	8	4	8	12	3	0	0	20	0	3	30	3	6	18	5	21	7	4	9	9	15
LIG3	ENSG00000005156	647	363	543	578	569	331	837	682	611	496	360	627	655	674	410	546	407	349	496	96	402	479	105	414	365	305	597	387	423	469	348	801	569	364	431	546	307	504	390	452	539	413	438	608
RPAP3	ENSG00000005175	529	207	347	437	208	215	195	236	73	55	114	105	237	58	96	540	629	608	296	90	455	251	49	392	482	299	222	303	149	291	108	38	974	518	568	523	389	517	336	395	473	484	424	249
ACSM3	ENSG00000005187	77.66	39	36.89	81.59	35.59	32	89	95	46	20	51	68	42.49	36	38	115.39	112.13	90.3	28	11	72.64	83.88	10.47	77.92	40.28	60	60.62	77	28.23	39.44	54	44.58	128.69	82.09	105.39	108.87	62.7	75	63.61	76.48	79.78	53.67	74.72	93
REXO5	ENSG00000005189	28	26.48	23	16	18	9.34	33	18	22.26	14	19	19	21	11	13	15	17	24	18	11	42	25	9	18	14	4	25	8.54	8.12	15	12.6	9	17	13.43	9	29	24	16	27.45	12	29	22.73	13	22
CIAPIN1	ENSG00000005194	1860	1055	1611	1618	2087	1196	1962	1703	1735	1418.99	1343	1752	1790	1635	1620	1592	1199	859	883	212	1213	1415	264	1378	1305	1091	1354	926	1314	1610	912	2674	1568	815.98	1155	1754	965	1384	1018	1071	1827	1173	1341	1703
SPPL2B	ENSG00000005206	16	19.25	8	8	34	10	12	13	18	54.22	20.08	20	20.17	28	47	11	9	8	5	2	9	10.5	9	9	15	8	18	13	3	5	12.13	23.05	5	4	9.16	8.82	5	17.97	9	10	6	12	7	11
FAM214B	ENSG00000005238	138	129	159	137	261	125	143	124	161	244	178	240	262	293	271	202	95	152	292	30	119	171	46	200	196	262	219	269	186	165	62	66	117	65	117	121	137	186	120	82	179	186	197	141
COPZ2	ENSG00000005243	15	4	3	6	2	5	6	4	8	8	4	8	0	3	17	3	1	6	6	2	4	4	0	4	8	2	7	3	2	5	6	4	14	2	7	4	3	2	3	7	1	2	2	6
PRKAR2B	ENSG00000005249	247	162	133	268	164	213	170	114	86	21	43	29	164	51	15	334	506	534	242	106	138	106	21	175	217	309	120	96	133	107	18	6	252	136	302	170	308	249	96	54	504	811	205	62
MSL3	ENSG00000005302	2180	1006	1923	2328	2470	1445	1619	1113	1345	844	1133	1420	2004	1253	1044	1853	2039	1578	1887	285	1710	1565	392	1406	2818	1655	1268	883	1388	1406	776	1484	2270	1185	1472	1943	1482	1705	1256	1269	2266	1770	1936	1688
CREBBP	ENSG00000005339	880	576	633	504	918	507	968	1130	920	962	508	1290	1169	1627	940	802	820	1106	1055	194	601	717	183	646	824	1138	913	1196	672	668	506	849	1014	631	806	601	402	859	667	766	761	927	808	864
TSPOAP1	ENSG00000005379	13	17	5	2	1	10	3	27	28	20	13	11	2	1	10	26	7	9	2	14	5	4	7	12	3	2	10	27	7.09	11	21	9	7	8	7	4	20	12	8	3	3	4	4	4
MPO	ENSG00000005381	425	231	2085	1107	981	651	221	168	1619	2041	320	365	6662	5674	230	10	62	50	2200	79	2415	2087	22	376	485	227	211	173	416	462	65	210	228	72	146	280	82	83	116	98	682	777	219	1019
PON1	ENSG00000005421	1	4	0	0	0	2	0	4	1	0	2	1	0	0	0	0	0	0	0	8	1	0	1	0	0	0	0	0	0	0	2	0	0	9	0	0	1	0	5	1	0	0	0	0
GCFC2	ENSG00000005436	101	45	46	56	31	28	31	52	10	15	21	25	26	15	16	83.92	144	74	12	17	64	28	17	29	71.85	15	26.73	36	28	37	23	28	132	79	78	69	41	52	43	79	70	77	45	35
WDR54	ENSG00000005448	431	282	224	256	265	171	433	491	351	494	481	510	255	397	614	522	334	171	133	47	137	194	84	326	164	180	313	196	214	294	308	978	349	226	252	575	355	392	263	291	353	183	254	427
CROT	ENSG00000005469	215	92	66	153	62	53	115	134	45	23	57	78	74	44	63	320	201	149	58	25	103	70	35	106	107	67	84	100	63	125	59	56	195	105	255	221	120	117	93	142	159	148	122	148
ABCB4	ENSG00000005471	4	10	4	20.04	26	26	49	69	35.27	38.16	36	30	8.06	7	15	89	56	14	10.09	26	8.06	15	23	78	1	5	14.04	10	10	9.04	19	39	29.03	74	70	27	16	9	33	44	16.04	14.09	27	15
KMT2E	ENSG00000005483	2838.31	1499.67	1482.5	1598.54	1534.04	913.5	1472.34	2036.11	951.11	1114.41	1091.11	1624.54	1564	1298.49	1993.93	3082.86	3150.71	2882.4	1649.43	302.69	1841.77	1631.5	340.61	1986.99	2449.08	1548.89	1622.1	2480.16	1107.4	1666.68	926.86	1238.88	2984.72	2112.71	2895.82	2406.69	1332.81	2310.27	1686.58	2563.82	1930.59	2989.06	1858.09	2040.24
RHBDD2	ENSG00000005486	1214	834	891	671	1604	688	916	1336	1244	2082	1159	1689	1303	1620	1628	537	515	596	631	112	572	853	131	1071	928	761	973	942	921	963	685	2151	681	523	372	986	417	1047	640	911	684	946	600	892
SOX8	ENSG00000005513	1	1	1	0	0	0	1	0	0	1	0	2	0	5	1	1	0	0	0	0	1	0	0	0	0	0	1	2	0	0	4	3	1	0	1	1	0	1	0	1	0	0	2	2
IBTK	ENSG00000005700	1518	485	1284	1509	850	560	1006	771	266	126	344	411	756	245	285	1281	1395	1078	521	229	983	618	122	468	1182	428	602	394	417	756	323	236	1450	843	1057	1079	720	824	643	768	1272	1266	677	640
ZNF195	ENSG00000005801	493	256	383	429	279	252	249	282	186	152	212	249	275	186	206	717	586	381	200	96	369	243	101	255	400	249	225	216	162	312	178	218	631	404	491	581	396	374	305	353	486	362	336	334
MYCBP2	ENSG00000005810	1928	1050.52	1816.79	1612.4	1451.48	972.35	1966.05	2044	1046.66	575	757.32	1488.06	1981.38	1143.18	898.2	3175.81	2717.7	2042.05	1349.46	422.95	2002.73	1643.54	365.51	1351.14	1980.38	1210.91	1689.47	1395.47	1085.77	1515.05	898.62	757.63	3001.5	1861.97	3162.23	1888.49	1318.28	2041.18	1441.31	1887.09	2209.97	1865.04	1795.77	1889.55
FBXL3	ENSG00000005812	411.95	112.05	344.54	531.2	176.24	165.8	178.67	200.55	53.38	25.92	110.15	99.1	177.43	62.94	44.45	253.74	800.88	645.86	254.35	89.2	268	169.42	48.35	146.07	516.64	236.7	169.53	179.9	144.9	182.97	120.71	58.28	627.93	337.64	369.95	308.49	290.2	230.32	170.97	188.97	284.83	492	269.18	247.36
ITGAL	ENSG00000005844	5187.99	3333.98	2042	2304	3721	1731.99	4772.8	5760.13	3175.98	6277.9	3977.98	6352.51	3856.42	4767.68	4508.4	5690.33	2646.96	3184.63	1878.99	416.83	2445	3180.1	559	3300.99	1885.99	2413	4108.03	3459.72	3825	4767.84	1884.45	5855.99	3812.96	2369.96	2998.99	4354.95	2312.94	4665.44	2542.11	4144.97	2976.69	3097.93	2988	4602.44
PDK2	ENSG00000005882	481	347	209	239	575.91	231.88	446.3	486	302.71	774.99	565	752	353.6	551.38	756	171	190.85	169	171.23	23	232	293	39	333	319	238	331	257	352.94	372.93	215	684	356.99	211	162	356	175	329	190	365	270.66	296.94	200	307.97
ITGA3	ENSG00000005884	4	22	1	2	5	16	2	12	36	26	21	9	9	10	10	6	5	1	2	29	1	8	21	4	6	2	4	7	1	3	25	14	2	16	3	4	11	4	24	9	3	4	6	6
ZFX	ENSG00000005889	1813	778	977	1389.79	732	502	1374	1251	498	383	563	740	757	372	590	1631	2684	2075	1176	266	1323	903	230	802	1819	925	806	837	485	693	600	577	1963	1110	1567	1446	799	1058	951	1240	1632	1814	1265	1225
LAMP2	ENSG00000005893	7852	3048	9009	9761	6298	4295	4286	2877	3455	2013	2148	3100	6541	3107	1834	4205	4319	8680	12389	1125	5689	3722	916	5661	8872	10399	2722	7697	3243	3869	1104	1528	6853	2904	4036	3464	3833	4979	4262	2977	6483	9497	6384	3254
ITGA2B	ENSG00000005961	205	389	47	100	1147	529	463	354	493	427	504	450	585	690	120	141	106	129	227	67	71	228	32	746	81	394	148	135	503	219	33	37	56	80	78	57	209	255	134	62	270	663	127	88
ASB4	ENSG00000005981	0	18	0	0	0	12	0	6	6	3	9	0	0	0	0	0	0	0	0	27	0	0	23	0	0	1	0	0	0	0	20	0	0	6	0	0	5	0	10	0	0	0	0	0
GDE1	ENSG00000006007	1026.08	617.92	964.83	762.96	992.55	587.69	669.21	684.06	622	470	624.73	740.38	893.99	565	820.38	633.5	573.2	765.66	892.34	183.83	735.36	818.58	128	664	1018.58	925.01	642.91	670	705.45	650.92	279.51	360	722	450.82	460.87	580.88	521	794.55	513.11	548	1090.5	950.67	830.87	792.28
REX1BD	ENSG00000006015	52	39	19	16	54	21	28	52	50	170	91	102	93	112	192	62	17	22	26	18	40	53	34	56	38	33	47	60	19	63	43	132	14	32	23	33	30	38	77	62	19	30	33	44
CRLF1	ENSG00000006016	0	3.41	0	1.1	2.11	3.39	2.15	3.26	5.74	2.7	7.37	5.15	3.68	1.09	7.56	2.14	0	1.07	0	3.3	1.09	3.1	1	2.07	0	5.35	0	4.68	4.34	3.44	0	2	1.08	1	3.07	1.16	8	3.14	3.13	3.24	4.16	1.32	3.17	4.21
OSBPL7	ENSG00000006025	47	49	17	19	50	25	29	67	26	72	40	68	27	45	104	57	24	20	17	5	28	36	11	35	25	25	41	22	30	31	36	66	26	31	30	51	24	22	44	37	21	38	21	38
TMEM98	ENSG00000006042	1	4	0	0	0	4	3	2	2	2	4	0	1	1	1	1	0	0	0	2	0	0	5	0	0	1	1	2	0	0	2	0	0	1	1	0	1	0	0	0	8	3	2	3
YBX2	ENSG00000006047	0	3	0	0	0	4	0	4	6	0	3	0	0	0	0	0	0	0	0	9	0	0	3	1	0	1	0	0	0	0	7	0	0	4	0	0	3	0	2	0	0	0	0	0
KRT33A	ENSG00000006059	0	0	0	0	0	0	0	0	1	0	0	0	0	0	0	0	0	0	0	1	0	0	0	0	0	0	0	0	0	0	0	0	0	0	0	0	0	0	0	0	0	0	0	0
MAP3K14	ENSG00000006062	156	192.47	52	45	228.87	60.73	132.68	188.71	192.13	609.12	207.08	347.55	184	356.54	239.84	174.54	93.84	89	108	25.01	156.74	168	35.92	265	150.65	115.78	152.74	143.71	111	137.8	114.25	195.76	94	98.72	93	106.24	82.64	130	171.53	237.7	94	130	92	129
ABCC8	ENSG00000006071	0	8	0	0	3	7	0	8	25	4	13	0	0	1	0	0	0	0	0	17	0	0	16	0	0	1	0	0	0	0	9	1	0	10	0	0	2	0	5	0	0	0	0	0
CACNG3	ENSG00000006116	0	2	0	0	0	3	1	3	2	2	2	0	1	0	0	0	0	0	0	6	0	0	2	0	0	0	0	0	0	0	7	0	0	1	0	0	1	0	2	0	0	0	1	0
TMEM132A	ENSG00000006118	1	6	1	2	0	2	2	5	3	0	3	4	1	1	2	3	2	1	4	1	1	6	2	0	3	2	2	1	0	1	4	1	1	2	1	2	3	5	2	2	2	1	2	0
AP2B1	ENSG00000006125	2617	880	1619	2344	1459	860	2956	2450	1299	811	1063	2074	1822	1461	1144	1949	1958	1790	1125	411	1284	1409	263	1189	1241	1016	1841	1095	1361	1961	841	1646	2870	1629	1862	1791	1048	1754	1145	2185	2093	1825	1577	2398
TAC1	ENSG00000006128	0	1	0	0	0	0	0	0	1	0	0	0	0	0	0	0	0	0	0	0	0	0	0	0	0	0	0	0	0	0	0	0	0	0	0	0	0	0	0	0	0	0	0	0
ZNF263	ENSG00000006194	98.9	82.43	74.6	68.35	88.97	58	68.84	155.9	64.75	54	78.4	101.37	103.1	73	89.28	115.87	88	89.89	77.17	25.43	59.76	117.74	32.36	75.41	78.92	83.51	106.5	71	79.71	71.63	65.96	57.95	105.16	111.44	102.13	113.63	87.23	106.66	58	89	96.15	69	106.4	120.64
CX3CL1	ENSG00000006210	1	17	0	0	0	19	0	11	19	12	24	0	0	2	0	0	0	0	1	22	0	0	34	0	0	0	0	0	0	0	40	0	0	23	0	0	10	0	18	0	0	0	0	0
SPATA20	ENSG00000006282	185	141	26	13	223	74	34	74	128	392	187	242	87	135	344	38	33	50	42	9	63	78	11	128	120	71	86	85	101	110	64	132	41	60	18	63	47	98	106	124	75	147	33	97
CACNA1G	ENSG00000006283	0	21.66	0	0	2	16.54	0	11	18.53	3	14	0	0	1	0	0	1	2	2	26.83	0	0	23	0	0	0	0	0	0	0	37	0	0	7.31	0	0	10.37	0	12.31	0	0	0	0	0
TNFRSF12A	ENSG00000006327	6	10	0	0	8	2	7	1	9	69	13	18	9	37	47	2	3	4	15	0	5	7	1	11	10	37	6	47	2	3	3	16	3	2	0	0	1	2	11	6	1	7	3	4
DLX6	ENSG00000006377	0	1	0	0	0	0	0	1	3	0	1	0	0	0	0	0	0	0	0	3	0	0	3	0	0	0	0	0	0	0	3	0	0	0	0	0	0	0	0	0	0	0	0	0
MAP3K9	ENSG00000006432	22	25	14	16	17	30	53	59	44	31	42	30	17	17	17	58	40	21	9	70	15	24	40	36	13	6	26	31	14	19	65	42	46	50	57	40	44	42	39	32	23	16	22	42
RALA	ENSG00000006451	443	195	264	397	269	159	303	292	144	121	230	228	231	169	229	241	436	270	199	51	280	229	54	206	406	203	239	178	211	281	175	262	375	282	231	395	198	294	182	316	320	317	257	313
BAIAP2L1	ENSG00000006453	8	3.32	3.52	9.16	8	8.77	18	32	17	18.43	21	30	17	48.7	10	16	15	26	12.62	19	5	11.83	17	7.76	12	9.39	36	13	9.8	12.99	28.79	12.94	5	20.47	15	5	13	17.49	15	16	19	14.28	10	28.97
KDM7A	ENSG00000006459	328	105	205	232	145	123	143	151	54	28	79	100	151	87	79	242	342	408	306	69	249	154	59	112	328	243	160	150	118	150	63	46	326	240	289	210	196	222	187	196	308	324	238	197
ETV1	ENSG00000006468	7	13	6	6	3	13	4	14	14	2	11	1	0	0	1	8	14	2	3	36	2	1	26	3	12	1	1	0	2	3	18	3	4	38	15	4	23	15	12	4	1	4	1	0
AGK	ENSG00000006530	1353	544	727	924	732	537	1195	1027	733	641	671	734	773	526	584	1494.93	1192	829	414	180	612	553	201	661	530	385	775	565.92	547	876	490	949.98	1107	587	1052	1096	732	970	513	703	990	771	720	1039
ALDH3B1	ENSG00000006534	439	384	514	327	783	284	293	207	413	922	438	521	722	728	798	45	76	103	361	41	376	521	21	222	555	242	344	208	280	237	72	82	127	111	86	152	115	186	183	188	380	419	199	234
TTC22	ENSG00000006555	96	105	14	28	19	14	76	118	31	26	32	43	43	42	96	121	88	59	31	17	23	24	15	37	25	59	63	48	35	70	21	94	93	35	70	53	34	40	58	79	65	45	48	62
PHTF2	ENSG00000006576	392	146	201	354	140	124	158	161	65	26	84	106	131	48	68	374	505	404	112	73	251	123	50	159	278	131	131	106	82	143	76	53	361	210	307	241	322	233	205	204	298	356	192	144
CCL26	ENSG00000006606	0	0	0	0	2	0	0	0	0	0	1	0	0	0	0	0	0	0	0	1	0	0	0	0	0	0	0	0	0	0	2	0	0	0	0	0	1	0	1	1	4	0	1	0
FARP2	ENSG00000006607	308.43	147.71	135	225.83	207.69	128.71	295.27	239.08	272.37	239.26	144.98	387.95	227.61	178.95	230.39	274.02	219.94	186.63	148	98.35	125	160.49	73.99	170	159	135.46	251.79	152.12	121	150.22	149.6	248.25	186.07	182.77	192	108.05	139.23	221.05	206.66	194.12	220	253.63	184.58	268.67
USH1C	ENSG00000006611	0	1	0	0	0	0	0	1	1	0	0	0	0	0	0	0	0	0	0	1	0	0	4	0	0	0	0	0	0	0	0	0	0	2	0	0	0	0	1	0	0	0	0	0
GGCT	ENSG00000006625	427	240	418	418.99	254	206	257	256	165	217.3	154.98	208	226	204.23	234	385.3	493	335	206	83	409	332	47	195	486	194	210	133.93	158	260.06	119.41	238	574.98	314	364.99	404.98	248	336	235	300	437	431	300	311
DBF4	ENSG00000006634	394.29	145.26	193	253.89	73.05	89.06	86.01	117.62	43.18	46.06	57	66.12	73.18	56	86.19	400.13	515.18	328.99	98.13	78.94	194.31	83.16	42	106.05	222.11	82.39	84.23	91.33	71.38	154.43	62	103.13	540.13	306.89	327	319.94	266.12	273.04	178.27	192	233.98	283.24	173	139.9
TBXA2R	ENSG00000006638	16	18	11	7	26	32	34	26	28	16	13	28	25	28	16	10	11	8	10	6	6	11	3	25	5	15	19	11	18	15	18	37	22	22	12	13	13	22	20	8	25	13	17	15
IFRD1	ENSG00000006652	231	150	202	256	211	210	169	179	101	62	89	89	227	105	81	603	364	857	608	75	183	116	95	380	256	750	153	416	101	118	62	55	282	185	507	198	426	365	487	183	184	627	312	116
LGALS14	ENSG00000006659	0	0	2	1	0	7	3	2	0	0	4	1	3	4	0	2	2	2	0	1	0	2	1	1	0	1	1	0	0	0	2	3	2	6	3	2	2	5	2	5	2	0	3	5
COX10	ENSG00000006695	360.91	195.77	235	315.95	295.99	188	330	375.9	239.86	256	280.88	301.77	340.99	314.91	381	250	339	185	142	46.66	238.99	247	39.65	202.95	263	178.32	252	159.97	219	303.97	153	371.97	362	242.86	223	333	174.97	294	167.88	254.98	302.93	230	231	301
GTF2IRD1	ENSG00000006704	2	15	0	0	1	16	3	19	44	11	22	4	2	8	1	0	0	2	0	54	0	0	50	3	0	1	0	0	1	2	42	5	0	26	0	1	12	2	23	4	1	0	2	1
PAF1	ENSG00000006712	250	210	171	147	265	114	195	211	222	414	260	319	264	240	495	146	103	98	104	18	132	160	35	194	204	163	186	213	132	161	130	361	139	146	87	178	109	157	101	176	130	175	117	163
VPS41	ENSG00000006715	2540	1058	1755	1956	1722	943	1731	1371	1236	903	853	1541	2054	1643	1309	1755	1801	1890	1491	345	1729	1440	254	1274	1846	1449	1309	1314	1209	1588	516	826	2383	1308	1503	1437	1077	1412	1342	1661	2124	2346	1673	1716
ARHGAP44	ENSG00000006740	2	34	4	8	5	22.16	12	36	55	53	28	24	34	64	24	27	10	7	9	66	17	8	76	2	7	6	22	30	6	20	119	151	8	48	15	7	27	8	48	20	7	5	15	33
ELAC2	ENSG00000006744	237	140	62	63	251	62	94	147	108	357	275	275	166	199	320	76	87	56	36	29	113	94	32	145	126	49	147	126	117	159	86	237	56	102	49	86	73	129	106	119	86	131	38	81
SCIN	ENSG00000006747	8	11	3	6	9	15	32	16	12	2	11	3	4	5	1	11	1	2	5	16	2	8	13	1	10	10	5	1	3	8	19	1	4	17	3	5	18	2	15	0	2	3	2	3
ARSD	ENSG00000006756	662.88	431.8	540.98	408.53	693.12	291.97	715.4	633.4	683.69	509	475.39	718.29	621.75	466.03	972.52	368.58	348.47	338.48	576.29	209.32	562.61	685.7	101.91	335.31	773.44	411.73	574.76	365.54	323.89	413.14	245.84	168	420.71	336.63	410.42	534.42	208.38	319.24	399.6	415.77	729.68	531.39	456.87	578.02
PNPLA4	ENSG00000006757	251	131	180	202	129	88	251	188	201	168	188	225	184	168	186	168	167	113	158	40	194	232	46	189	235	104	223	109	111	159	105	241	198	136	146	255	123	157	129	134	226	133	141	188
MYH13	ENSG00000006788	0	7	0	0	1	5	0	4	7	1	7	1	0	1	0	0	0	0	0	14.3	0	0	11	0	0	0	0	0	0	0	19	0	0	9	0	0	6	0	9.11	0	0	0	0	0
ADIPOR2	ENSG00000006831	265	176	207	176	198	147	177	226	146	123	131	202	229	152	196	244	201	174	171	73	153	200	38	118	251	156	205	163	209	218	102	120	233	156	185	212	120	200	138	196	247	186	173	265
CDKL3	ENSG00000006837	14.6	9.39	9.93	6	4.94	9.32	6.82	7.19	2	1	1.62	1	5	0	3.82	15.67	19.74	20.02	4.57	16.73	17.1	8.52	5.56	8	12.44	8.96	4.11	9.45	3	5.41	3.25	1	17.34	19.03	17.71	24.31	6.98	8.84	13.48	5.79	13.59	19.18	7.99	8.2
UPP2	ENSG00000007001	0	0	0	2	0	1	0	2	2	0	3	0	0	0	0	0	0	0	4	4	0	0	6	0	0	0	0	0	0	0	1	0	0	3	0	0	0	0	1	0	0	1	0	0
PRSS21	ENSG00000007038	52	27	18	19	51	34	63	80	39	92	19	29	17	8	46	17	3	7	10	4	29	34	4	22	39	51	17	17	10	8	12	35	18	20	21	44	14	18	22	36	22	28	19	43
MARK4	ENSG00000007047	38	32	22	12.01	33	16	20	41	46	29	32	38	26	53	61	30	10	16	33	15	24	36	13	16	31	36	33	30	45	36	26	21	24	21	25	21	16	27	25	18	38	21	26	14
PROM1	ENSG00000007062	5	18	1	9	1	7	2	13	12	2	6	1	2	4	0	7	1	0	11	29	4	5	11	9	1	3	6	4	1	5	15	0	6	19	4	2	15	0	10	1	3	6	1	2
CCDC124	ENSG00000007080	128	126	82	59	165	62	86	114	145	417	159	183	120	147	614	62	55	42	44	15	60	85	21	57	78	52	86	78	59	97	52	116	65	47	30	67	50	44	50	59	62	70	65	55
CEACAM21	ENSG00000007129	173	171	222	205	319	174	148	214	220	281	224	254	156	228	302	161	42	25	475	28	138	101	34	196	166	297	153	213	32	40	107	310	159	118	93	156	172	331	125	131	97	99	235	292
PAFAH1B1	ENSG00000007168	1137	463.66	768.72	978.14	728	487	867	670	385	214	438	618.18	680	419.55	446	1325	1400.79	1162	882	174	747	593.18	191	544	1054.47	729	768	628	586	755	354	545.29	1266	729.73	1052.22	1150	682	862	692.65	884.98	1136.22	923	864	943
NOS2	ENSG00000007171	0	1	0	1	0	0	0	1	1	2	2	0	1	0	0	0	1	1	0	1	0	0	2	2	1	0	2	0	0	0	4	1	0	3	1	0	1	0	3	2	0	0	0	1
DNAH9	ENSG00000007174	0	41	0	0	2	28	1	28	54	10	34	2	1	6	0	1	0	0	2	52	1	0	43	0	0	1	0	0	0	0	64	3	0	36	1	0	30	0	21	1	0	0	0	1
KIAA0100	ENSG00000007202	654.5	335.35	639.9	619.03	761.6	404.37	923.27	625.2	573.77	504.5	499.48	749.42	828.29	792.82	459	618.96	511.75	471.85	532	128.7	546	660.22	111.48	405.73	622.95	515.84	688.91	368.81	628.91	598.76	298.5	612	732	422.13	599	546.41	345.09	611.75	358.16	475.89	813.82	459.28	641.7	805.49
SLC13A2	ENSG00000007216	0	1	0	0	0	0	0	3	3	1	1	0	0	0	0	0	0	0	0	4	0	0	2	0	0	0	0	0	0	0	6	0	0	4	0	0	2	0	1	0	0	0	0	0
GAS7	ENSG00000007237	1374	952	2171	1254	3200	1076	1301	890	1336	1582	1035	1693	2585	1920	1446	386	536	776	1558	212	1345	1727	156	855	2271	945	1271	787	1490	1023	309	280	777	529	481	688	551	761	620	810	1711	1591	835	1012
TRAPPC6A	ENSG00000007255	543	418	313	321	422	281	368	597	502	1002	629	591	459	639	907	246	206	181	163	36	215	327	61	412	278	245	330	191	231	390	360	1272	287	224	161	460	180	287	225	313	240	237	222	415
MATK	ENSG00000007264	47	49	6	9	17	10	23	50	14	142	48	58	6	20	144	35	12	15	7	5	13	11	5	11	14	1	26	21	23	34	14	60	14	12	20	36	11	23	11	20	15	19	10	11
CEACAM7	ENSG00000007306	0	0	0	0	0	1	0	0	0	0	1	1	0	0	0	0	0	0	0	0	0	0	2	0	0	0	0	0	0	0	3	0	0	0	0	0	0	0	0	0	0	0	0	0
CD79B	ENSG00000007312	755	605	798	1177	1099	872	2909	3085	2533	4571	3123	3025	872	1706	1851	2273	1332	357	839	141	429	887	461	2959	265	457	1318	655	564	546	986	4869	1285	1721	831	1497	501	1004	873	1560	816	488	1049	935
SCN4A	ENSG00000007314	2	11	0	3	3	4	5	5	10	8	10	8	0	1	5	1	4	1	0	8	0	1	8	4	0	0	1	1	1	0	5	4	4	9	2	1	3	0	6	1	0	1	3	0
ST7L	ENSG00000007341	169.3	79.13	173.14	157.65	112.8	98.2	143.15	166.86	68.53	49.8	79.93	97.48	195.67	150.38	92.21	198.28	191.69	164.21	163.37	45.33	94.71	116.12	43.23	106.96	139.24	130.56	122.06	130.23	83.9	124.78	56.34	85.2	150.41	132.71	219.53	188.03	103.48	159.6	148.52	129.16	154.67	137.69	124.01	141.91
TKTL1	ENSG00000007350	582	386	672	1059	51	31	456	722	79	72	212	352	198	192	196	412	463	202	42	48	152	189	40	232	34	31	259	287	83	177	193	667	412	198	276	373	75	89	163	354	147	134	435	596
PAX6	ENSG00000007372	34	13	8	21	5	18	7	15	19	5	8	10	5	1	5	15.94	47	30	5	17	14	6	11	3	20	3	9	6	3	4	18	7	20	34	11	27	20	7	13	11.68	14	33	4	6
RPUSD1	ENSG00000007376	23	19	13	11	27	21	24	29	26	50	32	29	31	33	52	17	16	9	10	3	15	24	4	22	16	17	26	6	20	21	14	18	18	13	10	20	10	26	13	10	10	11	14	22
RHBDF1	ENSG00000007384	0	0	0	0	1	0	0	0	2	0	2	0	0	1	0	0	0	0	1	0	0	0	0	0	0	0	0	0	0	0	3	0	0	0	0	0	0	1	0	0	0	0	0	0
LUC7L	ENSG00000007392	45	72	43	29	81	55	64	81	76	93	76	74	98	92	127	144	64	42	40	49	63	56	52	63	51	55	64	61	51	59	100	50	59	80	94	65	112	62	126	53	25	52	43	62
CACNA2D2	ENSG00000007402	40.45	37	5	14.15	5	6	11.26	41.66	19	85	33	56.29	7	9	71	64	20	12	8.1	9	15	20	2	24.86	12.06	12	28.61	37	27	53	15	34.76	28	14	41.43	58	14	25	22.19	31.19	19	25.31	9	26.6
BAIAP3	ENSG00000007516	0	2	1.09	1	0	0	1.16	5.26	0	2.12	0	4.29	3.44	8.6	4.22	4.69	1.02	0	2.4	0	1.08	1.09	1	1.13	0	0	1.13	2.13	1.15	1.16	2.17	6.49	0	0	1	4.33	0	3.45	3.51	4.44	3	1.11	2.2	2.33
TSR3	ENSG00000007520	12	15	17.91	11	18	15	12.84	23.74	11	33.88	25	31.71	20.56	19.4	43.78	21.31	13.98	17	8.6	2	6.92	19.91	3	10.87	25	23	25.87	19.87	14.85	28.84	13.83	25.51	11	8	8	26.67	8	26.55	9.49	21.56	24	11.89	15.8	29.67
PIGQ	ENSG00000007541	12	21	2	1	17	12	5	13	20	35	21	19	15	25	53	26	12	9	13	7	10	12	15	10	16	13	13	16	6	17	23	15	7	11	10	8	8	4	20	6	3	6	8	4
CRAMP1	ENSG00000007545	52.26	25.3	25.01	43	68.62	34.22	43	50.12	27.74	84.89	41.09	31.26	50.91	53.96	36.9	63.32	40.08	35.86	31.88	5.41	46.87	33.75	12.45	26.44	35.5	20.43	52.36	45.59	45.47	44.03	16.75	55.31	51.48	27.84	41.97	30.11	30.74	51.76	32.3	34.96	40	68.56	33.37	68.34
TEAD3	ENSG00000007866	0	11	0	0	1	17	0	10	20	5	20	2	1	2	2	0	1	0	1	16	0	0	20	0	0	0	4	1	1	1	28	1	2	10	0	0	15	0	17	0	0	1	0	0
SELE	ENSG00000007908	0	14	0	0	0	8	1	8	3	0	6	0	0	1	0	0	2	2	0	26	0	0	12	0	1	0	0	0	0	1	9	0	0	27	0	0	7	0	5	1	1	0	1	1
DNAJC11	ENSG00000007923	264	212	221	206	362.54	130	264	278	260.35	379.04	265.25	430	296	331.35	304.09	167.58	151	115	140	49.06	201	263	34.88	199.46	230	122	207	144.59	176.54	204.67	153.68	261	182	163	135	182.11	141	213	125	211	211	204	141.2	225
FMO3	ENSG00000007933	0	12	0	0	0	15	0	10	5	3	7	0	0	1	0	2	0	0	3	9	0	0	17	0	1	0	0	0	0	0	7	0	0	5	0	0	3	0	3	0	0	0	0	0
MYLIP	ENSG00000007944	267	139	142	157	203	152	191	337	156	163	148	169	220	231	177	384	285	307	362	67	214	219	50	191	241	330	271	396	194	225	149	302	348	188	398	264	171	359	206	204	250	309	348	347
NOX1	ENSG00000007952	1	1	1	0	0	1	0	1	1	0	1	0	0	0	0	2	0	1	0	4	2	0	1	1	1	2	0	1	0	1	2	1	1	2	1	0	3	0	0	1	1	1	1	0
E2F2	ENSG00000007968	89	44	80	102	89	73	213	84	86	83	79	115	89	95	97	98	85	46	84	35	63	41	32	70	68	35	86	43	105	61	63	95	79	56	56	68	67	105	57	36	129	48	130	101
PSMB1	ENSG00000008018	5654	2917	6282	5183	4984	3612	4497	4141	3345	2392	3479	3822	4810	3280	3865	3761	4335	2920	4197	894	3423	3918	781	3044	4965	3623	3662	2676	3731	4647	2186	3502	5398	2908	3469	4578	3035	4401	2787	3039	5264	3436	4190	4299
SYN1	ENSG00000008056	1	0	2	0	0	0	2	2	0	0	2	1	0	1	0	1	0	0	2	0	0	2	0	0	3	0	1	0	1	0	2	0	1	2	1	0	0	0	0	0	4	1	0	2
JARID2	ENSG00000008083	652	396	564	410	603	332	574	523	584	450	273	619	812	712	600	493	524	464	563	108	442	572	139	459	681	660	544	657	412	477	210	385	613	357	665	425	323	513	421	356	598	585	533	415
CDKL5	ENSG00000008086	56	22	58	72	37	39	42	41	49	21	18	39	56	82	35	68	36	43	103	11	48	58	14	41	55	47	41	67	22	30	17	25	40	31	57	38	32	43	39	36	64	60	50	38
CAMK1G	ENSG00000008118	0	1	0	0	0	0	0	0	0	0	0	0	0	0	0	0	0	0	0	0	0	0	0	0	0	0	0	0	0	0	2	0	0	0	0	0	0	0	0	0	0	0	0	0
CDK11A	ENSG00000008128	279.57	204.37	242.38	184.64	198.27	125.67	208.1	244.36	168.7	114.51	159.26	187.22	243.82	149.07	250.2	501.86	218.93	225.14	242.85	47.53	184.47	171.5	59.6	204.99	234.9	193.53	195.73	192.5	110.09	159.24	128.26	131.75	298.51	171.17	309.31	241.83	256.12	261.5	223.73	211.46	186.14	221.43	190.46	167.94
NADK	ENSG00000008130	2124	1521	1996	1685	5168	1541	1944	1389	3391	5174	2114	4044	4521	4881	2492	595	472	1654	2740	103	1683	1815	240	3745	2251	3178	1756	4341	1740	1594	515	1187	768	595	371	495	908	1759	1864	1176	1080	2394	1802	1140
TFAP2B	ENSG00000008196	0	3	0	0	0	1	0	0	4	0	4	0	1	2	0	0	0	0	0	2	0	0	1	0	0	0	0	0	0	0	4	0	0	6	0	0	0	0	1	0	0	0	0	0
TFAP2D	ENSG00000008197	0	2	0	0	0	8	0	4	5	1	5	0	0	1	0	1	0	0	0	7	0	0	3	0	0	0	0	0	0	0	9	0	0	4	0	0	4	0	1	0	0	0	0	1
DLEC1	ENSG00000008226	11	45.08	14.51	11.47	13.58	31.78	18.41	42.48	52.04	22.11	38.36	22.68	16.78	37.67	14.49	45.73	7.62	15.59	22.51	36.95	14	18.53	38.35	11	5.55	16.66	22.65	19.9	13.22	11.08	49.08	31.48	16.35	26.34	23.34	25.76	59.18	20.65	37.36	16.13	9.56	16.29	13.57	18.8
CYTH3	ENSG00000008256	5	10	4	2	9	4	3	5	6	13	13	4	6	2	5	7	9	10	6	3	4	9	2	11	6	5	10	4	6	9	1	3	3	5	11	5	11	9	3	10	13	5	4	5
ADAM22	ENSG00000008277	12	20	9	6	5	5	10	27	12	1	8	14	5	5	7	46	30	25	6	30	13	16	10	3	12	7	9	20	2	19	16	11	20	51	26	26	20	13	19	21	14	14	5	23
SYPL1	ENSG00000008282	2316	780	2596	3186	1104	908	1062	1125	355	243	600	611	922	311	381	1505	3708	2152	1358	355	2211	1181	228	1161	2930	1040	801	683	629	1090	481	447	3225	1868	1391	1793	917	1250	1034	1677	2156	2390	1330	1243
CYB561	ENSG00000008283	157	113	41	64	65	47	124	169	93	124	102	140	61	58	148	96	94	76	45	19	53	47	42	97	37	43	80	79	57	63	103	170	87	56	146	159	109	177	159	215	56	72	144	107
SPAG9	ENSG00000008294	391	207	260	261	220	156	244	221	146	117	99	170	301	214	124	443	355	519	449	87	265	190	103	261	310	398	201	340	137	209	124	103	399	213	420	279	301	285	270	241	288	417	351	215
CELSR3	ENSG00000008300	6	4	2	1	9	7	1	2	7	4	6	6	4	10	7	14	5	4	1	3	6	4	3	5	2	3	7	6	5	5	7	2	1	2	7	14	6	6	2	3	5	4	5	7
AASS	ENSG00000008311	26	22	8	15	14	17	50	59	19	6	15	11	28	20	6	131	79	70	11	17	20	17	30	28	19	17	36	42	14	23	37	24	32	29	80	38	42	28	58	42	27	20	22	40
PLEKHG6	ENSG00000008323	0	3	1	0	0	0	1	3	3	4	5	0	1	1	1	3	0	0	1	5	0	1	1	0	0	3	2	2	0	0	4	0	0	2	0	0	2	2	1	1	0	0	2	0
SS18L2	ENSG00000008324	1436.04	621	919	1135	520	567	603.02	700	333	309.02	431	457	580.02	355	549.01	1373	1641	1054	786	163	812	590	217	687	1148	772	602	684.13	476	931	352	641	1528	840	1256.03	1331	799.06	1106.06	875	852	1078	874	907	864.02
MPND	ENSG00000008382	16	19	8	8	10	13	16	21.54	20	36.56	31.8	28	34	17	36.86	10.65	7	6	8	2.17	12	18	2	20	21	21	19	13	19	25	10.44	28.81	20	7	7	15	12	9	10	12	14	15	15	12.82
MGST1	ENSG00000008394	1855	688	3474	2773	1545	924	682	293	586	237	424	331	1850	583	477	56	496	392	1385	314	1995	1320	85	372	3055	866	574	333	876	763	159	35	976	477	164	522	448	514	626	460	1827	1599	489	401
CRY1	ENSG00000008405	272	140	74	135	136	75	107	166	52	94	120	125	87	75	137	132	167	119	41	23	112	82	19	108	133	57	108	138	91	110	96	144	217	162	112	158	79	98	128	211	110	226	82	129
PGLYRP1	ENSG00000008438	54	71	1272	651	30	50	14	20	517	798	132	329	361	761	42	40	8	111	2991	17	321	190	2	132	65	650	30	269	274	120	11	92	28	10	23	17	25	56	64	8	72	302	78	256
NFIX	ENSG00000008441	8	5	10	18	17	14	9	10	17	21	5	14	20	16	15	13	10	12	4	9	5	10	7	11	18	9	10	10	8	18	11	10	9	6	5	10	12	9	8	8	6	9	12	18
ST3GAL1	ENSG00000008513	2385	1660	1184	1430	2456	1245	2592	2991	2226	2763	1962	3261	2071	3364	2374	2470	1933	1940	1563	355	1509	2037	419	1959	2166	2273	2427	1705	1799	1984	1795	4314	2452	1826	2426	2591	1408	2625	1832	2611	2491	2207	1970	3376
MMP25	ENSG00000008516	36	40.86	42	25	57	57	13	38	158.93	116	32	95	114	182.96	53.4	118	13	227	494	12	18	15	51	201	71	549	42	305.98	68	25	14	58	38	21	63	11	57	150	78	24	61	113	179	50
IL32	ENSG00000008517	28020.8	15256	11463.4	13361.6	9345.36	7217.39	16482	24841.6	14721.5	20826	22943.3	25692.7	6797	13683	30612	17500	19895	13434	4084.46	1706	5240	5521.7	2460.33	11396.8	6431.25	9227.27	12044.1	9155.68	13313.4	18456.7	11444	39917.1	19765	10449.1	15715.9	28752.5	11331.1	23568.6	7931.9	13499	11746.7	8546.23	14938.2	24883.7
PKD1	ENSG00000008710	8	25.75	6.25	5.22	12.91	15.64	11.5	28.12	29.64	37.55	31.73	18	13.51	15	25.38	23.87	18.8	6	7	5.92	14.17	9	27.34	12.14	18	8.29	24.92	10.32	11.33	16	28.54	22	16.99	15.5	10.41	12.44	15.48	19	15.33	17.37	5	15	10	13
MAPK8IP2	ENSG00000008735	0	3	0	0	2	6	0	0	10	2	7	1	0	0	0	0	0	0	0	3	0	0	3	0	0	0	0	0	1	0	3	0	0	0	0	0	3	0	4	0	0	0	1	0
MED24	ENSG00000008838	180	145	159	171	191	108	215	179	93	291	190	221	145	180	137	91	85	67	87	24	96	125	25	89	112	64	109	91	126	152	87	235	98	80	78	180	75	126	66	88	120	124	82	104
RHOBTB2	ENSG00000008853	41.75	59.79	29.61	18.26	45.08	33.01	50.59	71.54	45.01	93.4	59.85	73.48	30.62	58.64	93.06	48.89	52.5	28.07	14.85	18.62	17.71	40.56	18.5	33.99	14	9.18	31.65	41.11	27.16	29.05	42.74	72.31	46.23	32.14	25.55	27.85	21	31.26	19.45	39.42	35.69	31.22	32.84	33.24
HEATR5B	ENSG00000008869	728	354	317	566	370	279	844	580	295	200	271	535	480	396	257	1177	908	778	492	108	583	449	182	420	504	431	555	422	404	576	307	437	806	582	1035	811	421	617	578	697	739	622	606	813
SEC62	ENSG00000008952	2440	969	2489	2798	1243	1184	1471	1562	700	464	759	960	1491	635	858	2727	3363	2229	1775	363	1943	1436	290	1403	3032	1722	1371	1386	1085	1744	706	874	3203	1822	2109	2261	1172	1865	1460	1961	2454	2214	1852	2150
RPS20	ENSG00000008988	25943.2	11410	23926.9	23978.5	13433	15016	16369	24462.3	9164	7254	13728.8	13710	15056.4	10226	14087	24881.9	31307.9	16357	11831	3497.27	15932.9	18947.5	5776.97	15670	15928	11773	16624	12681	9463.99	18960	16134	27862.3	27880.1	20618.3	21412.9	31605.3	14987	22530.5	16034.9	21966.9	21805	13572.9	19360.9	26423
CSDE1	ENSG00000009307	15433	6324	13431	17162	11314	7510	11553	10065	4709	2389	4707	5938	11385	4716	3545	16409	11919	11066	9097	2519	11231	8786	1631	8228	13234	7465	6653	6796	5164	8461	4625	4701	17053	8932	10427	12707	8545	10450	8849	10842	14979	13703	9409	10343
UBE3C	ENSG00000009335	313	192	277	309	285	200	349	341	217	246	278	299	287	292	170	326	325	278	221	63	282	285	78	205	367	198	317	208	271	280	191	322	358	255	340	343	219	328	171	244	340	328	293	364
REV3L	ENSG00000009413	325	155.64	208.98	186.96	145.9	124.52	157.46	187.82	43.78	25.45	59.44	87.03	137.79	53.07	57	523.82	625.83	517.8	162.77	88.54	355.8	157.8	63.18	171.6	356.95	200.77	176.09	240.69	98.91	200.51	100	27.36	506.87	380.14	567.28	325.42	234.84	313.25	266.65	306.38	369.57	425.8	244	203.52
TENM1	ENSG00000009694	86.81	41.89	33	57.1	30	38	35	74	28.17	17	41.45	47.8	15	17	40.37	217.92	164	137	35	49.45	27	26.36	39.08	23	41	31	43	45	45	61.48	50.56	34.66	96	60.58	160	64.76	104.73	78	53	50	80	75	46	68.51
PAX7	ENSG00000009709	0	7	0	0	2	3	0	8	10	2	2	0	1	0	0	0	0	0	1	10	0	0	7	0	0	0	0	0	0	0	12	0	0	6	0	0	1	0	6	0	0	0	0	0
MASP2	ENSG00000009724	1	2	1	6	8	8	4	15	8	6	7	4	3	4	1	12	4	6	4	11	3	3	8	3	2	1	9	6	2	1	9	2	6	16	6	1	7	3	15	4	3	1	2	5
IYD	ENSG00000009765	0	21	0	0	1	22	0	18	14	0	18	0	3	3	0	0	0	0	1	23	0	0	18	0	0	2	0	0	0	0	32	0	0	12	0	0	7	0	7	0	0	0	0	0
FAM76A	ENSG00000009780	1219	438	641	975	436	389	472	589	300	265	345	392	420	288	403	887	1285	802	453	148	690	467	135	409	773	353	403	291	328	562	259	393	1286	702	987	1017	557	727	651	674	764	882	588	624
TRAF3IP3	ENSG00000009790	5212	3995	2932	3742	4574	2472	5108	5278	4770	4198	5082	5699	4514	4717	6334	6915	4389	2962	2417	650	2795	3211	1240	4641	3265	3029	4840	3903	2942	3924	4293	8172	6290	3722	4174	6155	3769	4817	4127	4244	3955	2477	4004	5584
POMT2	ENSG00000009830	2	15	4	3	12	28	2	22	27	9	27	11	6	2	11	2	5	7	6	33	7	8	36	6	5	7	5	4	6	3	41	2	4	32	6	7	26	7	19	4	9	4	5	4
VTA1	ENSG00000009844	2227	768	1762	2456	1181	854	1044	817	476	301	615	754	1157	482	552	1602	2559	1870	1141	230	1476	919	177	891	2266	1003	731	759	753	1254	445	468	2374	1290	1389	1748	1119	1346	1027	1213	1911	1771	1428	1205
MLXIPL	ENSG00000009950	0	9	0	0	1	2	0	2	13	2	10	0	0	0	0	1	0	0	0	9	1	0	6	0	0	0	0	0	0	0	6	0	0	5	0	0	8	0	4	0	0	0	0	0
BAZ1B	ENSG00000009954	1026	485	733	749	634	413	820	950	498	286	458	765	736	529	673	1163	875	625	422	173	488	530	126	499	597	356	644	522	440	602	419	535	1062	720	1053	666	415	723	452	788	766	571	577	762
RANBP9	ENSG00000010017	170.61	79.15	123.26	142.29	93.04	65	78	75.95	43.94	9	53.19	54.83	104.47	41	54.77	175.54	238.58	173.22	116.33	35.76	98.73	82.16	42.6	92	162.97	91.41	85.44	84.71	72.09	124.2	46.38	30	207	118.32	202.11	129.11	117.79	133.26	89.17	100.92	161.28	148.95	134.04	112.65
ETV7	ENSG00000010030	20	8	19	19	56	26	11	29	124	181	20	41	28	18	60	14	13	18	3	0	6	9	3	29	6	9	33	35	20	14	17	27	15	3	35	10	14	48	10	17	3	8	79	13
SPRTN	ENSG00000010072	289.33	136	169	245.11	205.17	119.45	174.48	185.72	130.02	156.53	118.51	136.73	218.6	162.17	189.29	267.3	227	240	162.28	39.16	193	129	46.25	167.17	216.26	144	175.72	160.3	114	182.2	79.66	219.52	240.23	159	195.27	218.2	169	177	203.64	193.23	203.16	268.15	146	161.24
EEF1AKNMT	ENSG00000010165	917	597	637	881	928	453	1079	811	849	1044	805	1048	1005	944	881	559	500	351	427	59	548	710	93	555	589	398	786	436	623	683	533	1443	598	484	359	799	354	671	409	604	699	533	585	760
DYRK4	ENSG00000010219	312.2	209.68	309.66	295.69	356.13	233.92	309.99	306.06	318.22	321.47	306.23	368.95	260.74	280.47	381.19	374.57	322.49	178.36	247.79	45.46	257.52	282.79	70.18	260.87	233.53	200.62	274.42	138.38	202.22	248.25	193.32	381.01	280.55	207.17	291.77	408.75	180.19	251.88	198.84	216.95	406.26	228.53	188.56	258.63
ZNF207	ENSG00000010244	5855	2551	5331	5641	4447	2762	4164	3862	3110	2347.02	2663.01	3573	4393	3361	2588	4878.37	5479.69	4159.36	3282	978	3947	3124	676	2714	4687	2941	3216.02	2474	3522.01	3734	1660	3132.01	6180.86	3310.18	4803	4167	3459.02	4118	2840.02	3194	4829	3851.87	3906.03	3810.02
UQCRC1	ENSG00000010256	4878	2967	4938	4603	8604	3410	4916	3422	5355	8342	4763	6151	6966	6154	6637	1713	1520	1457	2744	402	3405	4335	452	3130	5100	2913	3199	2057	3746	3436	1946	4891	2490	1514	1035	2541	1795	2633	2539	2384	3631	3337	2348	3181
STARD3NL	ENSG00000010270	1230	526	760	1086	488	417	598	730	308	224	341	344	580	252	366	969	1701	1261	698	126	583	537	169	562	847	615	491	609	590	926	179	130	1183	453	889	930	566	835	477	595	718	836	602	703
CD9	ENSG00000010278	966	570	422	436	939	790	1119	764	920	665	568	907	784	705	541	300	468	799	765	159	579	652	151	1222	1287	1606	645	730	691	600	95	149	272	201	468	490	659	1239	629	369	1512	1592	743	527
HHATL	ENSG00000010282	0	1	0	0	0	0	0	0	0	0	0	0	0	0	0	0	0	0	0	1	0	0	0	0	0	0	0	0	0	0	1	0	0	0	0	0	0	0	1	0	0	0	0	0
NCAPD2	ENSG00000010292	996.84	492.68	751.67	942.07	678.75	390.47	1876.93	1123.1	952.44	967.53	680.31	1220.82	798.91	1073.54	549.95	1004.17	892.9	580.2	810.62	172.92	634.72	559.27	111.55	476.82	345.84	309.9	795.6	500.68	653.91	777.37	486.15	1557.62	1203.92	736.06	782.68	969.84	511.37	890.17	347.82	469.99	1076.67	537.34	821.81	1140.4
IFFO1	ENSG00000010295	32	57	37	27	139	54	30	50	71	67	59	48	97	117	78	59	31	24	49	37	72	70	34	54	69	79	78	49	63	46	54	34	22	43	28	42	75	42	73	27	34	51	30	42
GIPR	ENSG00000010310	17	14	1	4	18	19	5	24	28	20	19	11	11	16	16	114	6	13	4	6	18	8	28	33	4	11	24	16	11	15	47	26	13	13	19	18	49	25	45	17	6	11	8	27
PHF7	ENSG00000010318	27	16	7	11	12	15	7	25	16	15	19	10	9	15	31	8	10	6	12	17	6	11	6	12	8	8	10	10	13	11	15	20	10	18	14	13	15	12	13	13	8	13	8	12
SEMA3G	ENSG00000010319	4	11	1	0	3	11	2	6	13	3	5	2	5	8	3	5	1	1	1	22	3	1	15	0	0	0	2	0	0	2	23	3	2	7	5	1	9	5	6	1	5	1	5	2
NISCH	ENSG00000010322	152	141	82	65	262	93	103	151	111	252	162	179	194	215	177	103	69	86	63	12	143	137	27	105	146	85	112	112	130	113	98	126	88	78	79	107	100	119	124	94	130	149	91	98
STAB1	ENSG00000010327	73.74	65	65	56	231.85	89.75	60.67	30	75.87	191	138.88	158.91	208.91	171.94	150	3.33	26	29	68.91	8	101	111	9	62	169.89	96.71	114.75	57	106.75	81	25	21	28	26	13.67	25.64	47.84	39	73	48	108.16	99.88	53.83	59.86
FUZ	ENSG00000010361	18.51	9.25	3.47	10.33	14.38	7.38	13.66	21.15	14.96	28.65	11	33.4	12.65	24.69	64.21	7.36	5	8.62	6.61	2	7.06	9.17	5	20.22	21.97	4.24	5.96	30.25	11.14	7.81	7	34.39	7.69	11.56	0	12.04	7.7	14.29	13.62	13.28	4.71	15.02	6.06	9.06
SLC6A13	ENSG00000010379	0	5	0	0	0	8	0	3	6	0	3	0	2	1	0	0	0	0	1	10	0	0	6	0	0	2	0	0	0	1	8	0	1	5	1	0	3	3	9	0	1	0	0	0
IDS	ENSG00000010404	4826.6	2379.5	1768.04	2646.65	3597.76	2225.84	3834.24	3444.28	2987.65	2813.81	2281.05	3638.77	3778.92	3504.46	2530.73	2567.03	2828.91	4751.57	5580.83	407.87	2247.73	1975.67	634.54	3574.87	2815.64	4268.66	2294.46	4054.53	2523.09	2890.67	1388.33	2843.04	3627.97	2016.18	2163.04	3021.32	2175.04	3617.16	2263.93	2361.75	2704.85	4140.34	3005.07	2640.27
PRSS3	ENSG00000010438	17	14	8	9	11	3	10	7	10	28	11	14	6	5	11	4	2	9	6	6	11	8	3	3	8	12	7	8	5	12	4	1	0	1	3	5	9	10	20	3	24	23	6	13
ZNF200	ENSG00000010539	261	199	126	199	218	121	186	163	179	129	171	197	214	171	141	417	295	366	420	66	161	153	132	467	247	429	227	431	102	209	124	219	309	195	314	303	259	308	301	242	289	307	428	216
CD4	ENSG00000010610	13405	7585	9150	9004	13338	5942	12925	8811	13679	13520	9966	17815	12926	15686	9286	3453	6581	5714	6614	1432	8043	10678	1006	6848	13619	10023	10761	4628	7544	8779	5467	13042	8626	5537	4455	9625	4311	7946	5646	8150	10645	6470	9975	11703
LRRC23	ENSG00000010626	87.88	60.75	52.91	46.11	50.33	26.38	56.57	59.49	106.26	77.29	43.45	66.13	84.15	76.65	87.48	64.66	38.97	46.5	32.39	14.42	34.17	47.86	17	40.05	49.17	26.7	42.36	25.23	42.9	64.21	41.35	98.08	40.78	38.04	52.86	70.57	57.14	66.07	20.22	42.48	52.88	58.43	33.46	37.05
BTK	ENSG00000010671	2521	1513	2740	2838	3445	2101	3444	1708	1740	901	1496	2152	2853	1381	1142	1969	1651	1448	3075	554	2799	3117	433	2506	3903	2640	2342	1215	1700	1430	618	530	1791	1125	1723	2085	1989	2386	1854	1501	3563	2231	3060	2037
HFE	ENSG00000010704	297	185	315	283	325	139	225	160	265	231	179	307	519	287	199	95	160	177	188	84	293	186	48	111	477	164	119	86	240	230	102	75	196	145	87	115	141	148	165	180	260	186	121	103
SCMH1	ENSG00000010803	79	86	72	70	116	83	133	142	106	120	122	184	98	161	100	95	124	110	82	27	77	98	42	115	70	98	154	103	78	98	98	196	160	110	108	162	75	126	111	112	99	66	102	153
FYN	ENSG00000010810	3337	1682	1505	1704	1595	1254	2521	4474	1475	1400	1871	2215	1071	896	2059	4196	2654	1993	814	343	1382	1401	424	1496	1503	998	1764	1309	1827	2501	1468	2587	2771	1453	2351	3627	2131	2944	1461	2238	1851	1711	1539	2664
HIVEP2	ENSG00000010818	310	175	193.72	265	150	142.11	359.64	627	291.62	183	251	470.86	242.98	329	228	356	622	510.66	200	101.92	258	202.67	104	411	118	219.1	396.24	404	192	202	438.71	736.94	634	485	558	470	265.36	405	263	400	243	213	392	555
FMO1	ENSG00000010932	0	13	0	0	1	11	0	11	12	1	11	2	0	2	2	10	5	2	2	26	0	0	12	1	0	0	1	1	0	2	19	4	1	19	3	0	7	0	4	1	0	1	0	1
ELOA	ENSG00000011007	1969.66	1107.08	1691.91	1578.62	2210.43	1278.7	2117.59	1819.59	1628.94	1358.44	1324.49	1872.59	2237.49	1731.02	1659.99	1460.16	1279.49	977.36	1347.55	272.81	1354.04	1663.65	248.83	1020.34	1803.36	1065.28	1289	813.41	1297.02	1431.81	797.91	1406.58	1635.36	1026.74	1240.92	1345.27	1055.97	1657.17	1085.47	1348.38	1850.55	1515.59	1502.87	1585.52
LYPLA2	ENSG00000011009	1152	961	692	489	1460	529	621	866	914	2751	1322	1572	1210	1347	2293	310	408	369	371	35	524	706	58	768	803	482	632	898	683	702	497	1638	487	440	126	516	243	588	489	680	409	764	304	635
CLCN6	ENSG00000011021	97	112	70.73	69.84	181.89	72.89	164.64	125	101.97	181	126.75	186.91	190.17	231.67	72	116.71	85.1	77.46	67.81	19	144.43	140.9	28	129.65	163.74	130.52	137.12	76.69	123.31	134.7	80.5	109	54.89	55.9	74.43	90.52	121.15	74.34	106.18	122	81.94	97.65	61.8	116.48
MRC2	ENSG00000011028	0	5	0	0	2	5	2	0	2	2	3	0	0	0	1	1	0	0	0	4	1	1	5	2	0	0	0	0	0	0	11	1	0	5	2	1	2	1	3	0	1	0	1	0
NME1-NME2	ENSG00000011052	149.47	30.99	108.05	135.5	141.46	78.32	195.18	83.55	124.67	176.81	85.34	115.84	98.84	146.71	146.75	81.94	54.31	47.68	69.25	7.55	78.37	76.18	9.59	36.99	63.23	39.43	62.07	40.17	54.04	111.49	48.63	367.03	71.68	39.01	30.21	76.47	87	65.81	35.34	45.55	92.71	78.17	66.04	82.35
SLC6A7	ENSG00000011083	0	4	0	0	1	6	0	9	18	4	7	0	0	0	0	0	1	0	2	13	0	0	11	0	0	0	1	0	0	0	17	0	0	8	0	0	3	0	4	0	0	0	0	1
TSPAN9	ENSG00000011105	6	8	2	1	11	26	13	15	16	13	9	9	10	16	6	2	1	4	11	6	3	8	12	14	2	14	6	2	12	2	9	2	6	1	4	0	4	2	6	3	11	13	6	1
BTBD7	ENSG00000011114	463	237	357	369	326	180	382	336	258	191	194.01	350	369	351	286	581	609	552	330	176	420	365	157	236	508	265	366.02	254	252	336	217	263	424	333	478	408	288	392	406	388	530	402	351	427
APBA3	ENSG00000011132	21	32	13	14	30	18	16	30	31	66	51	47	24	25	100	16	12	7	10	13	13	22	11	21	17	23	17	21	21	15	34	50	12	17	8	25	21	20	22	12	10	12	7	18
MKS1	ENSG00000011143	214	135	159	148	238	113	240	247	216	224	170	260	217	225	199	189	148	113	78	26	148	194	48	197	137	106	195	102	134	201	147	340	142	113	137	285	156	156	175	171	233	140	173	219
ABHD5	ENSG00000011198	418	237	835	659	884	507	358	242	317	125	178	224	752	342	211	287	291	574	929	90	541	489	74	433	990	768	254	606	388	390	106	74	340	134	232	184	249	353	365	241	577	1137	506	292
ANOS1	ENSG00000011201	1	12	0	0	7	11	1	8	6	0	12	0	1	0	2	1	0	0	2	19	1	1	13	0	1	1	0	1	3	2	13	0	0	5	0	1	7	0	10	0	0	1	0	0
AKAP8L	ENSG00000011243	134	89	115	115	131	69	135	131	149	142	113	192	176	160	238	46	44	62	61	26	32	62	20	46	42	57	79.95	58	32	70	77	146	111	61	38	34	39	66	48	62	57	57	51	69
MBTD1	ENSG00000011258	95	71	72	85	53	54	62	60	33	19	35	37	61	29	36	125	160	127	56	27	80	60	24	62	84	84	55	87	44	63	35	26	82	77	132	72	82	69	93	63	105	133	70	69
UTP18	ENSG00000011260	199	94	166	154	86	73	70	81	32	54	70	65	100	27	87	121	212	114	86	22	137	90	19	85	153	63	73	68	58	95	36	41	162	141	122	177	113	115	86	131	150	129	79	89
RNF216	ENSG00000011275	1364.59	768.5	1014.18	1004.59	1197.59	759.61	1284.72	1296.6	1017	1041.39	811	1224.48	1173	1114	1362.51	1224.35	1237	1009.06	818.36	193.05	774.16	936	207	767.84	846.89	801.49	964.91	881.58	735.41	894.19	839.66	1302	1246.43	826.93	1122.6	994	671.55	1048	902.5	1003.41	1052.02	1049.11	918.33	1202.72
TTC19	ENSG00000011295	180.08	93	141.04	155	75.46	99.03	168.78	169.01	61.62	46.45	88.19	135.4	172.57	126.94	117.87	560.89	498.84	422.31	168.2	101.56	240.44	257.25	121.91	178.45	414.94	259.31	220.83	255.91	106.45	185.09	126.23	58.4	317.21	311.31	702.85	292.53	301.1	439.82	379.06	264.02	258.09	344.16	198.21	322.88
PTBP1	ENSG00000011304	151	162	147	83	235	99	139	158	141	331	210	234	205	257	278	119	126	109	141	29	135	167	35	130	181	144	169	128	193	211	98	283	161	120	138	168	87	195	115	172	163	148	148	190
DPF1	ENSG00000011332	1	5	0	0	1	3	3	2	4	3	7	1	1	0	0	0	1	0	0	4	0	0	8	0	0	1	0	0	0	1	8	1	0	3	1	1	3	1	5	0	0	1	0	0
SYT7	ENSG00000011347	0	2	0	0	1	8	0	8	11	2	8	1	0	0	1	0	0	0	1	14	0	0	15	0	0	0	0	0	0	0	16	1	0	5	0	0	4	0	8	0	0	0	0	0
LARS2	ENSG00000011376	250	163	154	197	265	136	363	271	250	300	178	314	267	324	172	274	230	146	141	35	201	184	50	202	170	169	280	207	209	255	137	455	202	151	190	261	112	207	180	279	219	166	192	313
PIK3C2A	ENSG00000011405	375	118	217	363	139	130	216	179	61	67	69	97	198	56	48	561	522	449	138	49	349	155	42	149	356	185	154	145	89	199	85	83	498	281	386	345	202	243	246	244	356	427	196	149
PLAUR	ENSG00000011422	3226	1644	5231	2486	5409	4090	2647	4425	4442	4663	2681	3768	4397	5045	3501	662	690	2053	5843	2286	2126	3167	402	2836	4535	6663	2443	3236	2713	1974	842	1059	3280	972	2024	1039	1556	3320	2111	1267	2441	2858	3476	1931
ANLN	ENSG00000011426	14	13	116	94	31	19	91	19	45	10	5	16	61	22	3	22	10	15	114	19	87	21	16	14	25	15	9	12	13	18	14	7	29	13	16	10	26	21	19	5	52	42	21	25
WIZ	ENSG00000011451	8	11	8	6	11	6	7	8	11	13	10	16	12	10	19	9	11	6	6	5	8	9	1	10	3	3	9	8	9	9	11	9	8	8	6	11	7	13	12	12	8	4	7	4
RABGAP1	ENSG00000011454	329	154	289	410	252	158	282	265	163	75	152	195	200	111	188	260	284	210	175	44	134	144	49	149	155	109	149	139	99	185	195	164	456	323	228	163	166	163	170	198	323	256	174	165
DCN	ENSG00000011465	7	11	2	1	0	8	4	6	4	0	3	8	1	0	0	1	4	2	0	23	0	2	7	3	0	0	4	1	0	2	6	1	2	13	1	1	8	1	6	5	1	1	1	3
QPCTL	ENSG00000011478	12	23	7	4	11	16	15	30	40	33	19	12	11	12	15	15	4	8	5	16	6	7	21	7	11	6	8	7	8	2	29	8	8	23	9	9	20	6	13	12	4	8	7	11
PPP5C	ENSG00000011485	98	81.92	52	69	70	48.95	83.85	109.45	77.69	150	96	104	68	89	194	87.72	45	46	29	28.85	30	50.24	19.31	56	52	35	83.31	58	55	76	69.94	128	74	62	63.65	63.21	38.79	53	52	51	52.44	42.29	59	60
CEP68	ENSG00000011523	364.17	223.18	110	172.39	171.31	115.13	150.13	292.82	190	293.4	201	263	160.08	243.63	265.24	236.52	406.02	281.99	107.82	57.07	225.95	162.37	84.43	266.82	168.37	118.02	225.59	227.45	90.81	218.82	193.68	523	338.02	331.37	282.26	300.26	119.52	214.23	230.17	374.67	173.04	242.34	185.29	273.32
MAP4K3	ENSG00000011566	28	12	13	23	11	8	8	14	2	2	7	8	10	2	4	25	37	38	9	5	31	17	3	10	42	17	18	17	15	22	8	6	35	21	22	37	25	10	14	24	26	40	21	18
ZBTB32	ENSG00000011590	11	5	1	1	11	3	17	4	7	51	8	9	5	5	31	7	5	2	1	1	2	4	2	3	1	0	3	2	4	1	15	32	1	8	4	3	3	9	7	5	4	4	2	5
TYROBP	ENSG00000011600	9940	8943	14614	10915	20096	10277	9900	7567	14899	17508	11295	14567	19723	16604	17109	2720	4483	5680	15355	1379	7759	10991	1436	9605	16856	17030	9470	9303	9494	9305	2364	4238	5466	2895	3016	5119	5348	7514	5838	4406	9788	7470	8136	6506
TMEM159	ENSG00000011638	758	460	529	717	838	449	910	695	739	563	672	883	644	693	815	674	620	370	420	78	333	486	88	513	551	455	454	301	453	535	336	951	478	348	439	689	332	557	328	411	760	407	457	670
GABRA3	ENSG00000011677	0	3	0	0	0	1	0	1	1	0	2	0	0	0	0	0	0	0	0	2	0	0	1	0	0	0	0	0	0	0	4	0	0	1	0	0	0	0	0	0	0	0	0	1
BRCA1	ENSG00000012048	116	71	153	151	78	90	117	72	57	40	59	55	122	47	29	178	149	117	159	86	148	72	62	86	151	113	50	85	52	78	51	24	154	124	107	79	100	108	83	72	178	153	138	69
ERCC1	ENSG00000012061	759.06	541.47	597.19	444.28	822.04	423.58	594.73	646.73	691.6	1350.42	769.48	928.81	862.67	906.4	1332.81	311.49	258.64	255.52	404.04	81.08	529.76	637.41	102.11	507.15	655.04	414.41	486.12	355.48	469.25	469.73	321.85	660.82	356.53	296.16	233.55	497.77	281.2	393.74	350.24	433.88	511.47	562.56	350.54	450.15
CD22	ENSG00000012124	113	118	263	359	308	352	1128	1186	959	1454	729	960	191	540	391	1433	736	159	310	108	94	367	265	1358	35	165	333	116	138	148	361	1465	445	837	518	381	153	325	253	594	179	121	378	327
SEMA3B	ENSG00000012171	0	3	0	0	0	3	0	3	2	4	2	0	0	1	0	0	0	0	0	0	0	0	5	0	0	0	0	0	0	0	7	1	0	0	0	0	8	0	5	0	0	0	0	0
MBTPS2	ENSG00000012174	255.13	103.44	137.21	247.36	168.62	77.67	170.55	151.51	59.6	47.33	77.99	100.64	131.93	76.43	86.21	195	214	185	99.22	54.31	244.29	153.75	43	111.02	204.47	83.21	117.82	86.72	57.98	134.29	73.23	72.76	223.8	155.53	173.6	250.19	100	134.32	132.66	179.1	217.81	259.84	131.96	151.68
PRICKLE3	ENSG00000012211	12.45	34.46	6.44	6.35	31.14	6.41	14.95	15.33	15.71	40.93	31.51	29.12	23.49	33.68	45.5	9	11.77	5.34	13.92	4.07	10.38	26.94	5.22	21.54	20.44	15.05	20.34	13.86	18.14	22.53	10.46	23.14	6.36	17.8	3	11.77	9.4	13.94	11.85	17.17	12.87	6	12.85	12.93
LTF	ENSG00000012223	4229	2842	81261	61530	1230	700	1159	931	22505	18461	5643	12892	11471	22292	902	1411	344	669	154966	2365	19340	8941	294	4535	2948	1955	1835	4280	14230	6211	335	1363	1759	445	1982	1673	818	1689	919	464	5939	12912	3697	18904
EXTL3	ENSG00000012232	248	209	137	119	387	170	216	310	226	509	214	330	337	387	218	139	91	186	235	78	208	270	58	227	302	322	210	345	263	272	114	274	178	172	76	147	85	170	192	198	155	351	115	197
NR1H4	ENSG00000012504	0	3	0	0	0	1	0	1	0	0	1	0	0	0	0	0	0	0	0	3	0	0	2	0	0	0	0	0	0	0	1	0	0	1	0	0	0	0	2	0	0	0	0	0
ELOVL5	ENSG00000012660	5004	1902	3821	4811	2732	2099	2926	2300	2320	1301	1557	2430	3337	2749	1473	3394	3819	5795	6007	612	3208	1990	628	4108	4188	4923	1895	3442	1982	2612	1264	2459	4586	2409	2996	3223	2694	3798	2834	2883	3871	4476	4771	2640
ALOX5	ENSG00000012779	3967	2885	4140	3168	7815	2822	2592	1817	4998	7175	3623	5667	7467	6462	4240	956	836	2343	4911	302	2912	4105	326	3745	4683	5321	2404	3875	4161	2950	920	1544	1212	1192	617	1306	1319	2301	2171	1775	2593	3981	2453	2156
KDM5D	ENSG00000012817	0	0	215	281	496	304	0	0	0	0	0	0	0	0	0	0	0	0	0	0	0	0	0	0	0	0	0	0	319	451	0	0	0	0	0	0	0	0	0	0	0	0	0	0
CALCOCO1	ENSG00000012822	1330	918	761	696	1524	774	1083	1180	1398	1513	1121	1447	1520	1642	1362	1099	596	749	1093	111	804	943	236	1459	945	1398	939	1471	966	978	667	1274	860	568	574	986	794	1016	937	779	959	1218	780	864
UBR7	ENSG00000012963	768.72	323.14	503	668.78	525	294	647	641	348.88	282	334	400	526	270	337.59	780.98	567.21	398	371	121	439	408	104	502	579	308	427	377	302	478	246	395	788.66	420.91	466.02	690	410	553	376	500	618	565.27	542	583
MAP4K5	ENSG00000012983	115	62	49	67	68	66	47	77	15	19	33	28	43	18	38	258	171	162	37	41	90	54	28	78	89	57	49	58	41	86	30	10	206	124	187	115	139	137	88	75	124	134	60	69
EHD3	ENSG00000013016	44	65	39	50	95	85	122	100	72	86	89	80	73	72	55	96	49	60	56	39	27	80	17	98	44	76	59	33	57	49	39	65	83	78	71	58	43	95	42	29	125	142	51	60
PSMC4	ENSG00000013275	3943	2329	3618	3447	3971	2190	4617	3527	4012	4718	3640	4995	3798	3791	4112	3062	2238	1663	2496	436	2162	2944	473	2429	2940	2706	2979	1985	2758	3237	1871	5280	3350	1871	2015	3277	1620	2843	1935	2374	3634	2276	2840	3414
MAN2B2	ENSG00000013288	451	354	187	118	491	193	238	355	244	851	330	445	433	416	164	116	155	173	174	86	309	286	87	296	288	170	250	389	156	206	202	289	192	175	147	245	168	228	256	317	186	317	186	230
SLC7A14	ENSG00000013293	0	15	0	0	3	22	0	14	12	4	12	0	1	1	0	0	0	0	2	35	0	0	27	0	0	1	0	0	0	0	29	2	0	14	0	1	11	0	7	0	0	0	0	0
CLDN11	ENSG00000013297	0	11	0	0	1	18	0	10	14	2	12	5	0	0	0	2	2	3	2	27	0	0	20	0	1	0	0	0	0	0	28	0	1	17	2	1	19	0	19	0	3	1	1	0
SLC25A39	ENSG00000013306	193	106	50	49	306	128	156	178	121	1035	270	470	355	407	873	86	58	64	61	19	134	159	10	241	92	54	179	294	87	239	133	412	66	106	30	130	62	115	140	240	66	232	53	183
MVP	ENSG00000013364	849	817	331	287	958	229	254	425	524.65	3022	906.89	1107.88	937.89	910	2292	251	196	195	239	51	447	584	92	744	787	301	348	815	492	381.93	311	709	164	298	205	232	135	291	350	420	162	686	222	282.53
NUB1	ENSG00000013374	1962.98	845.97	1312.91	1372.95	1225.98	864.93	1045.91	1561.88	784.93	1010.96	710.82	1253.82	1085.95	899.98	900	1848.83	1413	1101.9	845.97	272.96	903.97	1013	238	1552.96	1158	822	1077.97	1015.95	877.77	1155.76	534.99	907.92	2077.94	1110.98	1970.96	1762.94	1197.98	1968.91	989.92	1239.97	1297.98	1532.96	1614.96	1332.94
PGM3	ENSG00000013375	283.02	165.89	274.37	348.31	232.74	170.06	268.99	187.49	108.88	34.1	118.69	111.21	242.5	71.1	133.46	436.69	323.63	233.66	168.04	42.06	343.92	209.12	47.23	134.97	369.52	132.37	144.85	135.37	134.55	190.58	126.4	52.97	445.42	209.44	252.42	276.02	215.9	206.15	277.63	231.11	378.47	254.83	242.51	233.84
RWDD2A	ENSG00000013392	109	47	148	190	89	73	79	74	29	21	45	49	78	30	89	214	101	66	41	12	161	134	24	52	88	55	66	46	33	61	63	66	238	125	103	135	99	79	137	139	102	70	58	87
CLK1	ENSG00000013441	632	578	210	336	288	402	216	458	73	89	172	152	354	90	84	2736	1152	1215	629	200	1162	313	282	633	786	1316	330	657	182	671	258	82	950	677	1745	956	1316	736	1069	656	681	716	587	439
POLR3B	ENSG00000013503	271	126	159	257	170	94	318	175	119	86	103	206	202	138	101	302	256	212	166	33	196	156	40	124	207	87	203	150	122	205	82	153	280	195	254	285	141	188	210	249	311	209	241	281
ANGEL1	ENSG00000013523	455	289	171	303	417	198	519	568	381	422	376	427	417	512	322	308	286	246	135	76	320	362	101	368	188	221	296	227	213	278	291	712	404	361	259	403	194	318	321	360	255	254	218	390
RNF14	ENSG00000013561	1707	575	1112	1555	783	645	819	758	303	335	410	491	682	291	368	1297	1240	924	599	200	898	573	179	606	1047.99	532	603	466	534	938	317	387	1496	721	1046	1350	795	776	686	905	1281	1208	657	811
DNASE1L1	ENSG00000013563	620.74	467.47	814.8	675.93	1635.51	575.98	806.51	628.54	827.1	1196.21	726.47	885.53	1401.02	1087.11	621.26	143.32	159.33	265.98	455.74	91.99	523.78	715.71	73.54	381.4	752.06	412.78	507.15	312.19	640.59	565.56	225.27	397.93	315.72	184.66	108.97	329.87	284.84	365.72	361.28	342.57	562.14	582.85	346.77	386.77
DDX11	ENSG00000013573	123.9	80.49	53.99	30.45	30.64	20	111.53	121.81	38.14	59.58	30.98	23.01	94.87	100.15	32.61	28.27	67.32	53.38	9.67	26.37	27.93	23.06	28.21	20.47	7.44	9.34	20.6	20.04	14.51	23.85	47.91	27.54	17.31	40.83	17.65	17.22	116.45	144.87	103.89	100.18	11	18.23	39.27	80.38
HEBP1	ENSG00000013583	363	223.73	91	93	387	107	273	209	366	485	278	362	678	487	468	23	90	123	93	15	333	355	28	240	570	303	251	189	246	250	77.16	125	139	138.14	54	87	127	183	134	142	213	407	187	253
GPRC5A	ENSG00000013588	0	43	1	0	7	55	0	43	80	13	55	5	3	5	0	0	0	0	4	96	0	0	72	2	0	0	0	0	0	0	91	3	1	33	0	0	39	0	50	0	0	0	0	0
MAMLD1	ENSG00000013619	6	4	0	5	0	3	5	11	4	1	5	8	6	4	3	13	10	7	2	5	2	1	4	4	2	2	6	2	4	3	8	12	8	13	9	10	7	6	2	13	6	2	3	9
CD6	ENSG00000013725	525	342	127	154	174	127	229	368	223	431	391	415	163	354	550	460	311	204	76	37	154	179	54	255	124	207	332	304	289	433	387	993	380	321	271	465	199	418	345	436	241	193	239	430
TACC3	ENSG00000013810	298.96	233.22	297.7	184.97	520.99	188.9	180.09	183.09	317	689.4	338	355	582.98	550.75	610	67.91	120.81	174.39	195.72	18	197.54	278.99	27	294.99	351.98	283.91	195.93	435.98	247	208.94	169.93	310	145.95	146.93	86	120	98.95	207.64	179.76	166.97	181.63	336.79	163.46	155
UFL1	ENSG00000014123	1947	692	1265	1746	868	707	1073	983	417	198	531	608	1002	300	577	1753	1721	1232	711	190	1258	817	166	728	1380	556	806	646	562	913	470	378	1960	1131	1170	1521	766	1042	873	1240	1644	1438	883	1082
POLA2	ENSG00000014138	92	82	48	64	81	60	76	100	71	103	105	98	84	90	132	81	48	44	42	29	61	66	32	73	70	36	72	61	59	65	72	103	48	66	48	66	49	50	76	74	48	66	56	74
ZC3H3	ENSG00000014164	25	19	8	4	27	8	4	13	11	82	22	27	21	26	59	5	5	3	11	0	3	17	3	17	15	8	9	23	11	15	12	16	6	5	1	8	1	12	5	10	1	10	15	10
CAPN1	ENSG00000014216	928	918	727	590	1639	532	757	731	775	2566	1092.8	1430	1027	1197	1371	244	291	329	460	40	508	729	65	686	754	480	563	556	677	633	317	1104	339	351	143	363	251	499	361	546	417	780	308	403
ACPP	ENSG00000014257	807	468	1334	1099	1302	578	835	494	747	373	318	517	1386	832	361	139	335	589	1499	213	906	837	75	332	957	536	446	440	733	479	112	63	592	259	299	353	416	476	478	310	1182	751	699	540
MDH1	ENSG00000014641	5237	2353	4905	4701	3580.94	2408	3796	3230	2576	1358	2633	2832.96	3716	2068	3257	4180	4607	2638	2655	745	3284	2984	723	2381	4223	2348	2676.99	1862.98	2833	3589	1818	2307	5744.97	2975	3330	4339	2560	3495	2533.98	3014	4474.98	2940	3547	3980
SLC30A9	ENSG00000014824	590	210	468	625	322	219	244	234	115	98	150	166	281	117	111	498	480	415	216	94	440	241	72	256	660	218	215	177	168	283	134	102	551	331	403	543	370	256	294	311	438	627	264	231
MTMR11	ENSG00000014914	860	446	1279	994	1490	756	976	565	805	551	781	991	1834	1385	817	145	309	279	645	146	1220	1362	85	358	1581	804	665	264	665	602	293	163	929	482	294	576	447	479	534	446	892	692	668	768
COX15	ENSG00000014919	1767	726	1701	2150	1666	883	1654	1115	1061	971	941	1458	1363	1209	784	1256	1452	1111	1238	224	1177	1163	203	961	1403	925	996	751	914	1260	592	1384	1383	838	1155	1319	826	1197	785	951	1885	1348	1077	1141
CCDC88C	ENSG00000015133	239	242	101	111	173	104	183	263	167	370	201	286	189	246	415	384	193	149	92	66	128	136	60	170	119	138	249	255	171	238	167	251	223	141	269	232	160	237	154	216	166	184	158	233
YAF2	ENSG00000015153	394	138	202	350	155	141	205	231	128	126	125	166	145	116	173	349	647	498	218	66	260	123	75	169	347	245	157	158	132	182	108	153	553	228	335	358	248	242	169	173	298	420	277	225
ZMYND11	ENSG00000015171	827	355	361	537	357	256	566	669	269	200	284	390	297	222	373	905	995	659	204	106	365	246	85	348	405	245	436	330	263	462	253	377	1075	558	666	725	408	547	391	595	682	591	363	538
WAS	ENSG00000015285	373	239	439	269	611	267	279	304	484	818	392	596	591	682	682	228	217	243	491	32	214	327	53	293	441	479	344	433	351	362	122	387	221	172	169	183	133	339	202	214	318	288	368	201
DPEP1	ENSG00000015413	0	1	0	0	0	0	1	0	0	1	0	0	0	0	1	0	0	0	0	2	0	0	0	0	2	0	0	0	0	0	3	0	0	0	0	0	0	0	2	0	0	0	0	1
BID	ENSG00000015475	941	855	1069	1027	1523	759	1040	763	1171	1612	1455	1399	1648	1676	2167	534	468	745	1559	116	661	862	156	1214	1054	1303	935	1314	766	768	409	769	701	422	401	654	680	906	669	619	707	723	897	746
MATR3	ENSG00000015479	9511.99	3545	6241	8464	4417	3848	5967	5838	2402	1146	2693	3030	4662	1923	2201	9800	8907	6599	3694	1432	5557	3542	866	4048	5898	3225	3421	3133	2754	4969	2885	2321	11470	6089	7608	7656	5065	5662	4534	5555	6671	6813	4630	4735
NPC1L1	ENSG00000015520	0	7	0	0	1	8	0	9	25	3	7	1	1	1	0	0	1	0	1	23	0	0	10	0	0	0	0	0	0	1	21	0	0	15	0	0	2	0	10	0	0	0	0	0
XYLT2	ENSG00000015532	216	212	107	115	266	177	195	261	221	393	239	318	241	382	428	148	99	76	117	56	137	188	54	172	118	116	181	163	193	204	151	381	122	111	173	242	115	216	144	153	190	165	91	177
RGPD5	ENSG00000015568	139.45	96.19	18.16	70.58	74.46	74.3	124.05	66.34	63.23	35.49	140.46	90.9	56.98	53.88	83.86	172.34	372.43	132.27	83.98	103.51	134.36	85.92	156.27	84.03	119.94	48.57	155.28	195.16	76.97	80.61	145.24	81.96	103.1	189.18	196.48	226.68	157.07	119.37	213.73	150.73	20.24	100.78	30.93	28.41
STMN4	ENSG00000015592	0	0	0	0	0	1	0	0	1	0	1	1	0	0	0	0	0	0	0	2	0	0	1	0	0	0	0	0	0	0	0	0	0	2	0	0	0	0	0	0	0	0	0	0
NUDCD3	ENSG00000015676	1634	868	935	1189	1487	839	2008	1740	1554	1945	1165	2021	1380	1686	1102	1228	1185	895	843	167	981	1173	259	1233	949	917	1373	948	1112	1431	860	2612	1338	875	1055	1881	673	1330	709	1098	1493	945	1204	1605
ISL1	ENSG00000016082	0	2	0	0	0	4	0	3	1	1.43	4	0	0	0	0	0	0	0	1	8	0	0	6	0	0	0	0	0	0	0	4	0	0	3	0	0	0	0	3	0	0	0	0	0
CHDH	ENSG00000016391	5	30.63	5	1.95	8.74	29	4	28	63	20	34	5	3.3	6	2	4	5	1.17	5	52	4	2	53	6	1.52	7	6	0	0	0	39	4	5	26	3.12	1	30	2.55	22.38	3	3	3.56	10	17
IL20RA	ENSG00000016402	0	7	0	0	1	4	0	4	1	0	4	0	0	0	0	0	0	0	0	5	0	0	4	0	0	0	0	0	0	0	5	0	0	9	0	0	3	0	5	0	0	0	1	0
CLCA1	ENSG00000016490	0	6	0	0	0	3	0	2	0	1	1	0	0	0	0	0	0	0	1	5	0	0	1	0	0	0	0	0	0	0	5	0	0	3	0	0	2	0	1	0	0	0	0	0
CLCA4	ENSG00000016602	0	0	0	0	0	0	0	1	0	0	0	0	0	0	0	1	0	1	0	1	0	0	0	0	0	0	0	0	0	0	1	0	0	0	0	0	0	0	0	0	0	0	0	0
GLT8D1	ENSG00000016864	335	215	231	248	207	165	187	257	91	73	127	115	255	63	216	448	322	231	179	64	264	238	59	246	309	169	152	203	116.75	247	121	80	307	190	328	409	225	279	231	298	387	361	264	214
ATP2C1	ENSG00000017260	326.54	173.92	228.49	245.79	252.35	201.67	246.02	226.84	128.11	39.57	113.19	111.66	249.03	130.45	68.24	279.64	337.86	268.27	209.02	83.42	231.82	176.85	32.79	214.62	291.51	193.61	163.96	134.41	140.6	193.84	77.95	51.46	244.32	181.25	314.68	262.94	240.46	199.55	208.5	176.76	568.22	471.96	210.09	183.27
IGF1	ENSG00000017427	3	29	6	4	3	32	49	20	10	5	18	8	2	2	0	33	1	0	3	51	0	0	38	1	3	1	3	0	0	1	33	9	5	47	6	1	33	5	19	0	26	12	2	2
SLC38A5	ENSG00000017483	163	87	67	79	117	63	339	175	163	195	106	142	92	76	237	161	83	74	27	24	32	37	28	93	13	25	90	74	71	126	110	351	147	72	81	70	87	69	50	66	68	84	60	97
RALBP1	ENSG00000017797	357	208.85	282	249	258.99	198	230	337.74	177	218	215.8	280	302	303	285	304	286	446	435	69	179	219	62.72	312	288	364	187	386	214	245	127.66	263	399	237.87	249	264	191	331	204	225	293	393	318	239
RUFY3	ENSG00000018189	93	70	82	67	75	66	85	106	57	28	58	74	80	40	55	136	123	97	46	46	118	97	29	72	118	49	85	51	53	62	51	20	117	74	139	103	86	91	103	68	95	102	95	95
CNTN1	ENSG00000018236	0	2	0	0	1	3	0	2	1	0	4	0	0	0	0	0	0	0	2	11	0	0	5	0	0	0	0	0	0	0	2	0	0	3	0	0	5	0	3	0	0	0	0	0
SLC11A1	ENSG00000018280	1312	1200	2823	2173	6345	2068	1797	1075	2380	5123	1804	3008	4168	3777	2392	667	347	1064	2349	156	1573	2166	217	1738	5477	3732	1308	2140	2065	1582	686	1125	527	430	300	412	985	1203	1749	837	1344	2868	1403	1238
WWTR1	ENSG00000018408	52.96	32.38	42.02	46.58	17.1	29.35	9.03	21.33	13.02	12.03	12.03	6.02	15.04	5.05	13.15	32.77	43.44	32.32	13.1	35.03	15.25	5.04	26	6.13	35.22	7.17	8.09	7.06	6.01	10.08	33.46	8	56.75	39.39	25.05	26.91	25.58	15.02	25.8	18.43	17.18	33.74	14.1	13.05
AGPS	ENSG00000018510	400	105	393	508	164	84	117	78	17	21	59	57	141	50	50	224	449	307	168	48	379	132	29	89	488	114	116	98	104	189	35	31	449	216	252	196	173	206	144	177	394	572	182	137
ZNF806	ENSG00000018607	0	6	0	0	1	5	0	3	0	0	2	0	0	0	0	0	0	0	0	11	0	0	5	0	0	1	0	0	0	0	3	0	0	1	0	0	1	0	2	0	0	0	0	0
CXorf56	ENSG00000018610	414.73	179	291	267	273	165	261	274	268	150	219	311.91	300	226	229.86	323	325	221	206	64	221	273	61	212	289	190	258	186	215	289.91	146	182	420	254	250	309	189	252.95	182	300	360	244	260	293.86
ATP1A2	ENSG00000018625	1	24	0	0	2	38	0	33	23	2	28	4	3	10	4	0	1	1	3	59	6	2	40	4	1	0	1	1	0	0	64	2	0	20	1	4	25	0	21	0	0	1	0	3
TTC27	ENSG00000018699	560	252	342	563	289	210	478	419	225	136	249	286	279	180	190	631	511	344	252	73	354	271	82	373	292	175	313	251	174	344	275	322	635	437	562	599	300	442	324	444	461	397	401	433
ZNF582	ENSG00000018869	53	47	11	20	25	22	23	35	20	16	13	24	21	5	27	48	49	42	20	30	36	22	17	33	27	10	29	23	16	31	34	33	67	46	48	59	36	29	33	52	27	50	28	35
VSIG2	ENSG00000019102	13	6	5	2	12	17	12	32	12	9	13	18	11	16	12	3	7	5	9	3	7	10	3	23	5	12	22	25	9	7	3	8	1	8	10	5	11	7	15	10	21	11	4	11
PHLDB1	ENSG00000019144	0	53.25	2	3	17	71	2	72	73.19	29	77.26	5	7	12	0	1	0	1	6	107	1	1	104.65	1	0	1	2	0	0	0	102.33	4	2	53.45	0	2	53	0	71	1	0	0	0	0
MARCO	ENSG00000019169	131	127	102	79	369	107	54	33	86	153	105	109	156	97	31	0	15	37	34	14	9	12	5	51	134	32	52	14	85	43	15	11	7	13	21	40	31	36	20	16	65	49	10	6
CYP24A1	ENSG00000019186	0	7	0	3	1	10	1	3	7	0	8	1	1	1	2	1	0	0	0	17	3	0	23	1	0	1	0	0	0	1	9	5	0	15	0	0	13	2	9	2	0	1	0	4
PRDM11	ENSG00000019485	3	4	1	2	2	3	3	5	6	8	2	3	2	2	8	9	4	2	2	0	3	3	1	4	2	0	3	3	2	4	7	7	2	6	4	3	4	4	0	4	4	4	4	7
SYT13	ENSG00000019505	0	4	0	0	0	1	0	1	0	0	2	0	0	0	0	0	0	2	0	5	0	0	1	0	0	0	0	0	0	0	0	0	0	3	0	0	1	0	2	0	0	0	0	1
SNAI2	ENSG00000019549	0	0	0	0	0	0	1	0	0	0	0	0	0	0	0	0	0	0	0	0	0	0	0	0	0	0	0	0	0	0	0	0	0	0	0	0	0	0	0	0	0	0	0	0
CD74	ENSG00000019582	167021	124630	127012	115095	179156	91408	186630	169335	184612	307761	175032	295672	171835	194211	241766	74295	86332	59521	104317	17236	102437	177190	14996	126258	155163	109508	129022	56624	104132	114567	49724	145428	80472	69685	49270	107586	43680	101790	59922	91651	118844	86280	112092	119440
HGF	ENSG00000019991	333	130	285	296	307	143	177	103	81	61	69	123	199	83	62	49	153	174	146	40	289	211	23	63	377	142	97	58	107	113	17	6	171	61	70	119	129	139	137	99	364	374	118	71
ZRANB1	ENSG00000019995	286.14	148.02	182.48	207.03	161.12	149.57	178.83	235.57	92.3	59	91	117.92	178.34	89.45	72.69	312.23	290.07	256.26	201.54	47.89	199.24	135.7	34	128.43	197.02	217.27	150.86	168.5	110.6	135.57	92.91	85	338.98	179.77	303.55	201.61	159.03	219.87	174.16	158.2	190.54	219.08	187.64	153.42
NCDN	ENSG00000020129	34	32	34	20	35	23	28	33	34	60	36	42	49	55	71	46	29	9	32	8	26	21	7	30	25	23	27	26	32	23	27	45	34	22	23	20	26	31	17	12	29	20	22	34
ADGRA2	ENSG00000020181	11.62	4.72	5.23	6.4	23.88	8.75	2.51	5.09	28.38	16.14	3.71	12.36	7.12	16.16	14.93	1.29	3.84	2.48	3.87	3.85	5.12	6.08	0	8.61	8.95	9.88	19.55	7.69	8.99	12.55	7.64	0	12.62	1.24	3.9	2.55	3.85	14.03	1.27	8.81	9.31	5.16	7.36	8.81
CCT8L1P	ENSG00000020219	0	2	1	0	1	3	0	1	2	0	1	0	0	0	0	0	0	0	0	7	0	0	3	0	0	0	0	0	0	0	2	0	1	4	0	0	2	0	1	0	0	0	0	0
ZFP64	ENSG00000020256	204	169	133	139	265	109	183	209	160	361	195	290	184	256	218	121	111	120	67	26	128	150	30	153	163	80	163	124	135	171	130	319	149	103	70	181	58	148	101	168	132	160	104	154
MNAT1	ENSG00000020426	202	94	128	145	71	77	132	158	66	37	63	87	111	55	94	292	242	171	107	21	121	122	44	108	147	87	169	120	69	146	63	80	241	133	190	244	141	182	129	152	203	125	143	193
SAMD4A	ENSG00000020577	54	89	47	47	87	87	71	74	153	110	114	139	76	59	87	39	38	33	42	96	74	108	78	58	57	64	101	25	44	71	101	19	63	92	82	62	87	87	79	51	44	36	92	89
RUNX3	ENSG00000020633	1974	1068	617	615	726	672	1134	2407	924	1816	1113	1447	622	773	1930	2052	1264	1137	401	213	541	817	171	1107	608	655	1393	1008	1658	2001	640	1455	1893	884	1796	1870	794	1898	667	1628	1023	1343	929	1681
MRE11	ENSG00000020922	898.97	272	483	665.95	344	275.73	347.04	373	152.28	53.97	156.4	194.91	321	99	147.69	808.46	810.75	569.07	297.19	123	480.55	276.31	54	242.98	572.74	211.57	226.31	237.3	201.8	355.56	155.37	93	938.76	466.06	622.52	544.23	345.37	451.64	374.37	474.55	586.01	581	201.01	220.3
PLEKHB1	ENSG00000021300	171	124	113	136	134	102	172	306	207	197	263	297	126	282	241	121	170	113	43	33	119	168	52	206	63	94	240	190	93	178	337	799	223	214	116	252	85	164	129	199	83	77	133	223
SERPINB1	ENSG00000021355	11637	5417	27611	20734	19807	9724	7887	6188	9862	7031	5916	7755	19642	11525	5906	3892	6827	6832	14122	2077	10387	9846	1194	6942	19615	9753	6452	4682	11296	8446	2395	3349	8184	3899	5082	6483	6310	7166	5383	4842	15021	10918	7556	6403
CYP3A43	ENSG00000021461	0	1	0	0	1	0	0	1	1	1	1	0	0	0	0	0	0	1	0	2	0	0	0	0	0	0	0	0	0	0	6	0	0	2	0	0	3	0	1	0	0	0	0	0
SLC7A9	ENSG00000021488	0	5	0	1	1	8	0	10	14	6	6	0	1	3	0	0	1	5	1	18	0	0	12	0	0	0	2	1	0	0	17	0	0	11	2	0	10	0	8	1	0	0	0	1
SPAST	ENSG00000021574	412	109	267	475	149	102	161	95	89	83	86	116	98	82	87	142	549	556	179	61	340	123	28	98	438	176	109	119	105	127	52	95	415	159	171	173	108	102	113	106	274	459	163	125
NRXN3	ENSG00000021645	0	38	0	0	2	25	0	27	50	5	29	4	0	5	0	0	0	0	7	51	0	0	39	0	0	0	0	0	0	0	54	2	0	34	0	0	21	0	27	0	0	0	0	0
OSBPL5	ENSG00000021762	18	21	7	3	8	13	6	25	30	67	27	17	9	20	33	24	10	10	7	24	8	9	16	5	3	9	10	12	17	27	20	16	8	10	8	13	12	16	15	9	12	13	4	8
AQR	ENSG00000021776	1460	544	864	1406	813	479	1047	740	369	278	381	577	811	417	295	1230	1298	973	783	230	1049	694	162	632	1283	736	725	585	622	993	334	463	1462	906	1134	1087	704	834	857	988	1381	1185	932	912
CPS1	ENSG00000021826	1	21	1	1	1	16	1	20	5	1	9.02	1	0	3	2	3	4	1	3	37	1	2	17	1	0	0	1	0	1	2	22	1	2	29	0	1	23	1	15	0	4	1	0	1
C8B	ENSG00000021852	0	2	0	3	0	0	1	0	0	0	1	0	0	0	0	0	0	0	0	1	0	4	0	1	0	0	3	0	0	1	2	0	0	1	0	3	0	0	2	3	0	0	0	0
FHL1	ENSG00000022267	265	133	75	113	104	106	198	180	152	121	106	177	198	120	117	188	201	146	152	52	100	119	50	243	77	168	91	101	115	102	83	145	226	155	230	284	124	144	144	141	206	305	128	100
RTF2	ENSG00000022277	3877	2222	4311	4158	4910	2626.96	3902	2930	4502.67	3647	2684	3967	5144	4314	3024	3667.81	1972	2502	5202	557	2694	2889	604	4181	4000	5268	2950	3959	2725	2940	1398.5	3449	3015	1456	2473.81	3211	2220	3346.79	2608.8	2009	4003	3361	3855	2637
GABRA1	ENSG00000022355	0	1	0	0	1	1	0	8	2	0	4	0	0	0	0	0	0	0	1	4	0	0	2	0	0	0	0	0	0	0	2	0	0	6	0	0	5	0	3	0	0	0	0	0
NLRP2	ENSG00000022556	66	52.35	22	19	26.53	43	76	118.95	70	60.51	59	58	48	41.73	91	203	98	64	7	33	22	19	43	28	49	45	59	37	5	7	38	17	27	47	54	45	82	65.82	44	37	57	68	28	62
SLC45A4	ENSG00000022567	27	22	18	19	25	22	18	14	30	31	21	40	39	66	16	38	20	70	90	5	16	13	16	53	29	94	27	122	18	21	11	16	20	17	21	18	29	47	36	10	12	48	57	21
RNF10	ENSG00000022840	515	334	509	458	578	339	578	540	383	375	392	570	616	561	471	852	555	584	769	165	418	523	149	466	614	583	630	549	579	568	265	421	629	401	785	604	371	652	435	464	721	457	661	658
ZNF839	ENSG00000022976	43	43	32	27	55	53	41	68	67	75	62	80	44	90	32	96	43	45	35	40	52	63.41	34	60	37	47	58	48	44	60	85	71	43	48	65	68	57	45	91	65	51	41	41	56
ZDHHC6	ENSG00000023041	1140	521	882	1041	695	534	679	713	301	170	415	376	746	299	276	1171	785	629	785	187	678	571	169	596	985	620	518	527	518	662	337	238	1123	623	858	928	823	874	810	626	872	759	738	636
GRAMD1B	ENSG00000023171	26	26	24	22	30	21	32	25	27	34	20	37	39	32	30	12	22	13	34	17	20	31	11	28	30	21	64	19	16	30	21	11	14	25	27	32	24	43	29	25	43	25	31	32
RNH1	ENSG00000023191	1593	1553	839	584	2331	644	697	722	908	5379	1957	2410	1948	2098	4054	175	335	250	406	43	870	1055	52	906	1512	413	686	706	806	812	416	1097	377	462	140	458	247	469	566	817	445	1136	301	470
NDUFS1	ENSG00000023228	1919	793	1652	1689	1377.52	788	1793	1300	798.48	524	705.67	1035	1516	720.04	859	1502.96	1244	1059.46	1084.46	291	1121.58	944	212	807	1247.46	801	877	786.04	769.89	1098.62	602.96	633	1726	925	1030	1204.01	793	1064.36	921.59	1150	1709.09	1235.5	1127.25	1245
RB1CC1	ENSG00000023287	856	269	618	745	320	249	171	274	49	41	121	113	288	65	129	761	1060	1054	439	126	663	223	71	258	998	437	231	380	212	352	114	52	934	572	796	503	447	473	408	426	610	1016	394	239
ERP44	ENSG00000023318	2406	1131	2306	2032	1560	1145	1038	1126	623	576	771	863	1571	689	857	1604	1776	1670	1596	301	1795	1461	224	1342	3295	1526	1001	1188	960	1486	395	429	2168	1449	1470	1694	1308	1868	1392	1562	2026	2762	1662	1122
ALAS1	ENSG00000023330	1725	1236	2029	2163	2174	890	1746	1083	2115	1990	1501	2547	2975	3279	1619	1306	1200	1101	2117	230	1569	1495	224	1294	1580	1717	1301	1379	1309	1091	539	1737	1771	786	927	1472	875	1343	977	886	2106	1086	1819	1754
BIRC3	ENSG00000023445	1628	426	871	1928	266	344	672	745	240	206	351	424	344	242	315	2840	5435	2382	422	264	1265	543	286	1054	604	451	597	457	318	641	525	404	2986	2055	1922	1385	930	1101	897	1359	948	1091	1196	1133
AKAP11	ENSG00000023516	514	204	338	568	162	166	285	273	55	29	100	104	205	38	66	541	821	468	162	66	304	177	46	162	377	157	205	168	103	184	127	52	621	354	429	365	237	312	271	346	393	469	238	262
GLRX2	ENSG00000023572	60	22	24	53	27	22	18	14	5	9	12	14	20	12	21	22	63	44	33	2	49	15	8	16	61	26	18	27	17	46	7	9	44	31	23	35	32	31	32	32	41	55	21	11
SNAPC1	ENSG00000023608	115.39	53.55	63.98	103.28	51	42.02	23.91	36	30	35	25	31	40	27	76	125.46	130.75	107	49.93	23.51	81.96	55	18	58.83	111.76	54.8	51	50.46	24	73.8	23	52	140.64	104.09	94.44	123.81	67.47	80.64	99.66	92.75	84.88	103.56	66.66	89
DERA	ENSG00000023697	1236	645	1364	1271	1143	737	1025	714	799	404	649	825	1190	729	808	844	852	678	817	215	803	852	121	678	1220	655	663	389	840	822	287	361	1093	575	535	709	708	738	589	606	1427	1012	879	906
STRAP	ENSG00000023734	2606	1086	1857	2131	1362	1047.99	1301	1392	733	1049	1005	1048	1261	887	993	1499	1637	1310	982	283	1543	1064	173	988	2180	1009	950	854	870	1450	601	1136	2119	1272	1107	2014	1069	1428	1087	1553	1754	1903	1085	1229
ABCC2	ENSG00000023839	4	5	9	13	6	4	12	13	16	2	3	7	11	8	2	37	19	17	23	6	14	10	10	8	6	16	15	9	8	8	21	6	9	21	20	4	22	9	21	13	6	9	19	9
DEF6	ENSG00000023892	158	125	79	76	128	77	116	178	187	364	204	249	176	302	480	170	116	93	117	15	94	155	43	176	99	152	168	191	173	174	93	295	128	94	122	162	100	167	101	130	103	96	121	176
PLEKHO1	ENSG00000023902	379	395	290	214	537	291	389	370	517	806	536	805	559	843	824	242	216	255	453	71	343	520	69	465	457	661	460	380	388	339	171	294	246	221	168	270	247	362	317	317	368	257	447	271
GCLM	ENSG00000023909	214	78	82	142	46	60	93	93	58	54	71	68	67	53	94	219	332	207	119	34	99	86	34	68	126	90	81	63	103	123	39	97	229	102	156	156	89	100	70	77	156	210	94	102
UBR2	ENSG00000024048	1186	601	530	994	808	521	866	645	478	305	374	734	952	646	534	1609	1349	1850	1855	184	828	615	257	986	1514	1714	677	1360	617	825	293	433	1213	710	1521	1137	965	1206	1025	867	1158	1296	1452	882
EHD2	ENSG00000024422	1	1	1	0	1	7	4	7	10	7	9	6	5	10	1	2	2	1	4	7	1	2	0	0	3	2	10	2	2	0	6	1	2	4	2	0	2	3	1	1	7	2	3	1
DEPDC1	ENSG00000024526	8	5	16	24	6	1	12	3	2	0	3	1	3	1	1	10	6	7	14	15.55	8	1	2	2	5	0	3	1	2	3	3	1	14	14.37	3	2	11	5	5	0	21	7	5	3
CCDC28A	ENSG00000024862	970	558	806	931	798	554	693	737	532	297	515	702	845	490	660	1096	1147	1009	1150	111	783	884	184	843	1263	923	650	933	546	862	275	387	1036	583	810	1180	663	902	709	749	1314	1123	1047	968
RRAGD	ENSG00000025039	151	102	227	202	109	92	58	39	55	24	43	60	110	66	24	35	76	151	260	42	142	80	26	79	183	210	32	90	74	61	30	23	156	77	77	77	86	82	57	57	169	165	168	85
HSF2	ENSG00000025156	368	156	166	291	182	146	189	183	97	51	123	139	157	96	100	532	655	376	98	45	289	180	52	248	325	195	182	192	100	266	152	140	474	330	394	523	271	239	315	405	371	355	295	325
PHF20	ENSG00000025293	2603	1249	1921	2190	1473	1134	1849	2189	1200	968	1053	1420	1673	1442	1086	2793	2874	2552	2124	375	1855	1657	332	1526	2348	1761	1702	1814	1295	1893	917	1433	3124	1890	2813	2503	1255	2405	1770	2374	2400	2468	2236	2378
HSD17B6	ENSG00000025423	13.02	4	7	6	5.1	6	18	14	10.39	2.04	13	8	4	1.07	4	15	14.06	5.1	3	3.05	5	6	3	9	2.07	1	8	1.01	3	5.29	12	15.03	14.02	9	8	18	11	10	4	6.03	11	5	12	6.14
NR1H3	ENSG00000025434	99	64	78	71	99	38	91	69	71	143.03	91	90	76	88.05	107	48	41	33	35	17	50	66.07	13	39	51	42	70.18	41	35	48.26	46	98	59	40	26	52	52	55	58.08	69	74	38	41	53.28
TYMP	ENSG00000025708	84.79	140.65	108	84	406.78	163	136.66	94.71	158.33	281.37	190.58	265.53	278.43	317	245.76	103.67	46	82	200.13	13	116.45	130	73.9	249.91	187.17	334.81	259.17	186.22	200.57	157	55	42	65.92	52.89	160.58	63	219.94	231.96	176.99	62	66	103	198.03	66
NCAPH2	ENSG00000025770	81	93	28	37	70	43	49	78	52	258	125	120	58	89	248	33	39	26	29	1	28	46	11	78	46	33	30	59	41	60	50	128	23	25	15	44	26	54	44	57	22	51	15	43
TOMM34	ENSG00000025772	494	390	400	409	609	336	438	380	466	644	547	681	625	565	557	454	342	216	229	29	363	400	56	389	444	325	419	301	369	378	241	623	491	268	265	557	186	309	253	390	490	364	331	466
SEC63	ENSG00000025796	1115.95	499.2	926.91	885.81	638.82	460.74	530.84	565.9	225.63	163.87	307.51	398.17	519.49	209.65	344.32	1153.84	967.79	771.89	607.67	190	723.91	455.18	93	375.54	1187.91	433.74	443.46	415.68	310.56	482.74	264.76	300.28	1162.75	649.81	787.87	647.8	487.94	607.87	462.38	683.9	784.85	935.89	491.84	467.62
KPNA6	ENSG00000025800	3213	1647	2664	2814	2539	1466.77	3279.67	2780.68	2021	1483	1682	2579	2838	2360	2124	2873	2775	1930.38	1976.34	506	1907	2282	432.31	1554	2527	1594.28	2111.68	1634	2193	2382	1338	2444	3023	1852	2583.84	2550	1183	2363.74	1634	2314.6	3184	2043	2180	3036
VIM	ENSG00000026025	9308.73	5667.34	10293.3	6636.92	10578.6	4004.8	4472.78	3662.25	3906.41	7639.27	5400.23	6795.55	8313.37	6285.01	9098.08	2349.55	4586.24	3465.13	6834.22	934.85	6521.99	6053.11	439.48	4129.75	11284.4	3992.54	4146.57	2984.69	4790.28	4394.35	1869.54	2872.34	5035	3678.83	2311.59	4260.74	2628	4730.35	2825.2	3898.31	7150.33	8135.56	3652.39	3778.21
RTEL1-TNFRSF6B	ENSG00000026036	0	6.14	0	1.68	1.35	3	0	2	7	8.42	14	1.39	0	4	4.27	0	2.94	1.85	0	11	1.6	1.53	3	0	0	0	0	0	0	0	6	0	0	8.14	0	0	0	0	1.59	0	0	0	0	0
FAS	ENSG00000026103	1457	526	809	1090	474.13	495	398.81	412.31	361.37	134.27	307.05	369.56	587.84	273.52	303.64	1306	1093	1725.43	1768.96	160	607.56	322.29	171	1011	805.85	1071.56	258	786	351.39	477.69	242.9	221.4	1392.84	460	967	665	1047	1054	617.53	426	807	1396.27	1190.84	433
RNASET2	ENSG00000026297	454.96	350	471.33	346	532	325	441.19	372	405.24	882	602	849	857.11	878.33	994.97	465.41	307.34	453	759	92	463.67	528.95	137	578.17	612	837.8	370	534	313	324	201	422	310.9	278	330	348	333	471	298	318	502	602	574	381
CD44	ENSG00000026508	25853	10334	21142	23568	20045	9621	18596	13095	12113	5969	9852	13987	20511	11817	10618	10150	17293	13979	13135	3099	16868	15409	1833	11143	26167	12500	13414	8307	13531	13123	7534	10007	20173	12013	10329	17493	10164	15963	10368	15113	18987	18917	13666	17107
KCNG1	ENSG00000026559	0	5	1	3	1	5	3	10	12	17.84	7	5	0	1	1	1	6	0	0	4	0	0	4	4	0	0	2	0	2	1	6	6	2	10	1	0	4	0	3	1	1	0	3	4
AGPAT4	ENSG00000026652	204	89	175	156	256	144	169	272	204	211	151	209	218	219	190	321	79	69	64	38	136	142	44	118	175	109	182	111	138	167	81	218	159	84	189	227	158	134	152	158	160	245	86	190
SLAMF7	ENSG00000026751	4115	1894	1103	2089	1115	889	3357	3219	1073	1132	1661	1875	968	635	1920	6192	1815	1293	666	440	772	912	418	1305	711	828	1848	1511	1693	2492	793	1717	2953	949	3461	3986	2713	3323	1169	1679	2183	1440	1731	1843
BTN3A1	ENSG00000026950	4332.79	2120.89	1173.2	2240.45	2161.37	1476.85	3507.22	3141.25	1807.22	1174.56	1501.84	2234.23	1866.55	1835.53	1872.14	5350.14	2959.75	2432.48	2097.78	363.47	1150.39	1459.31	611.23	1962.27	1190.06	2129.33	2287.87	2492.1	1596.26	2434.52	1526.37	3063.56	3749.62	1431.58	3499.58	3775.62	2692.92	3286.62	1838.75	1898.67	2689.8	1734.43	3938.56	2638.53
MIPEP	ENSG00000027001	59	33	34	31	26	14	60	53	20	25	29	31	30	15	27	32	46	24	12	9	31	26	8	31	24	26	32	29	21	37	18	54	43	36	26	54	26	36	31	28	43	40	21	33
PRKCH	ENSG00000027075	1124	606.94	400	576	313	303	618	1105	331	330	482	524	351	335	595	1636.9	1291.87	834.43	307	162	383	439	144.52	552	371	424	721	608.97	553.82	874	474.81	872	1321.8	715.79	1182	1274	668	1108.91	518	796	679	619	603	836
INSRR	ENSG00000027644	0	4	0	0	1	7	0	4	3	1	6	0	0	0	0	0	0	0	1	2	0	0	3	0	0	0	0	0	0	0	10	0	0	1	0	0	1	0	0	0	0	0	0	0
IFNGR1	ENSG00000027697	10946	4040	15268	12215	8699	6277	3437	1821	2808	1686	2113	2017	7810	1628	1489	3445	5232	8574	10173	951	15991	8513	929	5605	17535	11127	2523	4807	4709	7356	789	611	6007	2815	3938	5508	4879	4383	4780	3472	12386	14324	6188	3395
B4GALT7	ENSG00000027847	60	63	28	20	68	42	32	61	39	155	86	95	70	74	164	27	21	21	13	4	45	63	4	37	38	30	53	40	23	34	27	93	20	21	17	43	21	27	36	34	36	44	28	48
SH2D2A	ENSG00000027869	373	223	50	73	176	89	155	428	103	864	239	313	102	164	705	99	157	115	38	13	73	117	14	164	109	63	266	268	136	258	129	313	123	89	115	285	84	186	98	257	86	232	83	169
VRK2	ENSG00000028116	734.65	250.04	450.71	589.69	358.19	273.75	233	273.05	162.83	140	164	240	256.21	145	191	517.3	532.63	405.4	218.73	67	428.91	241.05	41.86	260.51	523	243.45	181.15	164.81	208.58	340.71	111	132	632.27	276.73	425.71	442.84	346.98	366.4	194.38	267.9	488.59	584.08	413.25	266.15
TNFRSF1B	ENSG00000028137	3272	2271	2873	2311	4997	2037	3873	3039	3735	4728	2876	4918	4526	4842	4280	1684	1442	1947	3366	447	2217	3522	322	3014	4096	3859	3750	2490	3669	3113	921	2188	2238	1164	1506	2002	1367	2576	1604	1993	3534	2424	3444	2971
VEZT	ENSG00000028203	736	395	511	606	401	355	507	530	226	70	286	262	438	152	219	779	689	523	287	135	447	377	130	368	599	322	361	263	265	414	258	183	691	407	683	790	455	460	431	425	660	581	460	455
POU2F2	ENSG00000028277	929	1025	766	571	1447	590	1278	964	1177	1565	1244	2178	2066	2095	1995	683	651	563	828	193	915	1080	260	959	1121	787	1312	581	1198	835	461	512	861	623	639	706	618	981	573	765	1010	499	742	883
BRD9	ENSG00000028310	59	55	53	39	78	60	44	69	72.54	101	82.75	85.82	68	93	85	81	41	41	39	28.22	52	62	24	45	47	51	83	41.77	69	67	49.78	80	39	44	53	62	71	44	66	61	61	40	42	49
SNX1	ENSG00000028528	1547	1075	1472	1280	1977	928	1225	976	1253	1060	1182	1360	1762	1216	1531	1087	893	851	1076	224	1060	1202	223	1062	1729	1097	1112	848	1085	1029	622	974	1240	787	698	1105	877	1010	880	1033	1424	1202	1036	1041
TBPL1	ENSG00000028839	965.9	386.73	534	699.96	327.95	346.83	298.86	401.79	132	238	243.86	232.44	327.96	155.89	231.6	1057.91	1013.94	809.87	544	139.31	473.78	288.81	108.8	535.88	769.87	457.83	307.92	433.93	301	527.88	124.62	175	948.94	565.85	713	836.87	539.86	592.84	563.95	547.91	631.89	898.89	496.87	453.91
ARNTL2	ENSG00000029153	5	3	5	3	1	3	5	2	3	2	4	2	3	1	1	2	6	2	4	7	5	1	3	0	6	1	4	1	2	2	1	3	2	1	3	1	6	3	1	0	2	5	1	2
BCLAF1	ENSG00000029363	4960	1824.99	4109	4368	2443	2280	2530	3489.99	600	231.99	1069.99	1099	2333	475	792	5361.98	4695.99	4016	2670	840.95	3192.99	1901	504	2160.98	3835.98	2045	1626.99	2122	1219	2178	1384.99	375	6402.99	3557.96	5081	3776	2839.99	3402	2956	3273	3430	4241	2729	2479.98
SLC39A9	ENSG00000029364	1386.01	584	1208.01	1735	1084	658.01	1008.02	629.03	378	323.05	444	731	907.01	555.01	438	971	1202.01	966.02	1060.05	207.01	1182.01	945.04	155.05	560	1734.02	851.04	762.05	659.15	753.06	1064.1	376	583.01	975	717.02	959	1191.07	612.04	965	771.02	929.05	1385.01	1117.01	934.02	969
ANK1	ENSG00000029534	18	33.93	19	30	66	61	83	60.7	70.99	50.21	39.39	65	49	69.91	29.35	39	37	37	18	18.91	20	35	15.31	52	5	27	25	35	16	24	24.78	24.3	19	39.74	24	27	31.68	34	23.91	9.7	53	65	30	30
IBSP	ENSG00000029559	0	1	0	0	0	0	0	3	1	0	2	0	0	0	0	0	0	0	0	1	0	0	1	0	0	0	0	0	0	0	2	0	0	1	0	0	0	0	1	0	0	0	0	0
TFB1M	ENSG00000029639	331	207	241	299	231	160	293	249	205	146	238	263	229	254	385	473	373	269	166	46	232	239	87	229	239	166	244	168	168	214	190	384	320	216	383	433	199	278	207	242	355	207	367	418
RABEP1	ENSG00000029725	480.28	236	270.46	362.45	245.87	175.91	337.48	378.05	126.3	85.35	172.73	187.51	287.13	128.36	172.5	564.99	575.42	386.41	202.77	80.74	294	234.45	48.3	204.12	296.8	163.81	235.15	185.17	162	271.4	157.03	116.94	590.34	390.63	535.66	378.61	254.45	301.54	250.89	384.28	388.86	325.23	254.49	250.47
HMGB3	ENSG00000029993	98	53	228	174	156	97	189	72	74	25	46	55	127	25	61	63	64	51	151	44	135	85	21	41	228	67	48	23	120	53	54	20	95	64	45	56	83	81	85	57	193	150	69	68
NUP160	ENSG00000030066	1133	453	543	1053	518	434	1147	853	397	274	375	634	746	449	328	1337	1382	1057	666	187	960	696	231	721	895	635	780	651	453	911	478	577	1244	875	1373	1260	659	874	897	1065	1051	834	995	1188
BAK1	ENSG00000030110	939.35	814.56	469.77	567.91	1083.53	391.39	936.32	571.33	912.15	2234.29	796.25	1371.15	1222.57	1492.01	1447.89	602.82	383.84	333.01	532.85	78.09	517.25	673.44	112.71	753.02	551.03	506.5	740.28	633.88	675.62	773.37	404.72	1303.7	360.07	292.03	300.92	592.45	467.77	807.18	587.12	663.99	819.36	700.3	830.21	752.45
MUSK	ENSG00000030304	0	2	0	0	0	1	0	2	2	0	1	0	0	0	0	0	0	0	0	2	0	0	2	0	1	0	0	0	0	0	2	0	0	4	0	0	0	0	1	0	0	0	0	0
IKZF2	ENSG00000030419	281	93	50	115	71	81	105	127	52	38	32	44	48	37	46	204	792	705	34	43	100	61	39	79	58	27	132	94	61	120	62	69	562	184	174	129	133	250	90	139	87	133	126	142
GRN	ENSG00000030582	15022	12189	16664	10530	37810	11264	8836	5817	16219	42341	16429	26339	32668	31948	23640	842	2923	3510	9501	675	12543	16822	529	8786	18340	7789	9817	9348	13106	10962	3068	4001	4388	3396	1043	4125	2538	6693	4937	6346	7300	11632	4519	5140
FAM13B	ENSG00000031003	419	173.73	239	293.92	124	130.56	146.93	211.86	35	29.62	105.89	88.57	133.91	38.8	74.97	313	445.92	420	179.4	66.1	207.71	105.79	53.69	126.97	236	178	139	154.97	69	183	78.59	47	423.28	296.83	307.85	266.94	225.94	240.74	168	262	213.75	324	159	180.77
ARHGAP31	ENSG00000031081	197	120	181	112	163	110	109	109	141	184	120	147	197	160	123	48	82	70	126	29	178	187	19	58	245	85	132	73	147	140	73	78	96	90	80	93	70	122	68	105	141	112	97	154
CENPQ	ENSG00000031691	157	32	80	135	21	28	8	16	4	2	10	21	48	5	7	96	253	174	54	20	82	23	6	32	135	54	20	23	11	30	10	4	166	97	105	145	67	49	45	69	56	100	76	38
SARS	ENSG00000031698	6332	3595	4550	5227	5703	3257	6159	5190	5445	4667	4615	6173	5409	5224	5061	5370	4109	3003	4020	655	3438	4441	884	4243	4578	3733	4668	3053	4280	4725	3030	6814	5348	2710	4083	6268	3140	4803	3266	3668	5962	3377	4545	5311
RANBP3	ENSG00000031823	162	182	123	103	224	87	173	177	142	365	200	241	161	201	362	87	80	70	74	24	111	132	24	99	112	117	114	119	96	127	87	224	90	81	63	114	49	92	66	117	102	105	81	88
ARID4A	ENSG00000032219	959	504	620	720	435	374	342	503	163	117	241	269	488	193	265	1516	1447	1566	735	146	871	409	126	557	1119	682	450	684	268	508	216	153	1325	737	1340	902	741	770	690	764	852	1054	674	437
EIPR1	ENSG00000032389	552	348	487	449	588	351	577	476	470	747	583	631	510	591	563	397	295	237	314	85	259	326	86	442	422	354	450	250	466	458	300	731	465	294	300	489	267	472	281	295	469	356	373	422
PNPLA6	ENSG00000032444	45	53	33	27	63.36	30	37	42	42	169	64	74	55	59	163	27	26	23	13	11	32	39	9	41	35	32	41	49	44	29	27	38	17	19	22	28	29	38	32	24	32	38	33	30
IFT88	ENSG00000032742	172	82	149	145	107	122	100	110	62	29	63	67	71	27	75	245	238	168	157	57	166	100	47	119	111	96	90	101	90	117	85	67	221	149	169	232	147	133	148	142	199	224	145	118
ALG1	ENSG00000033011	231.05	183.69	184.82	165.91	291.91	163.38	236.63	212.42	164.45	298.54	246.6	278.2	198.52	237.9	463.99	160.1	135.16	83.27	108.43	54.02	118.07	138.56	58.03	171.52	158.86	129	170.6	153.5	190.51	181.98	179.7	441.48	120.53	104.89	79.98	166.79	111.3	148.09	132.26	187.98	148.65	154.49	124.54	211.28
ZCCHC8	ENSG00000033030	551	317	293	407	429	226	371	341	270	244	292	369	364	287	251	657	476	385	265	101	417	310	114	318	448	325	308	267	242	332	250	329	545	347	349	489	410	426	371	415	415	413	354	385
ABCF2	ENSG00000033050	2234	1113	1870	2157	2061	1274	2337	1955	1729	1837	1541	2140	2226	1848	1489	1583	1357	938	1118	246	1219	1413	219	1281	1427	1065	1456	948	1413	1470	1091	2661	1935	1012	1168	1914	913	1680	1000	1288	1923	1155	1368	1850
CHPF2	ENSG00000033100	46	38	50	21.01	56	18	27	39	28	69	45	68	64	60	78	21	23	25	28	6	31	46	3	30	51	33.06	36	40.08	36	37	21	37	16	20	16	18	23	28	24	25	19	34	26.02	31
LRRC7	ENSG00000033122	6	16	1	5	5	3	2	8	5	2	6	3	2	0	2	13	17	6	2	39	9	1	14	4	3	2	3	5	1	5	8	1	10	31	13	9	17	4	8	8	3	9	3	4
FUT8	ENSG00000033170	314	152	257	321	198	183	358	195	99	50	119	135	171	74	133	493	510	217	156	44	241	186	79	205	227	143	230	193	130	208	143	131	335	222	296	354	248	282	233	261	514	352	277	294
UBA6	ENSG00000033178	1857	366	907	1695	357	287	318	241	76	68	88	140	312	84	89	1046	1560	1032	344	185	596	199	76	239	700	293	205	208	223	410	122	67	1105	657	744	719	550	472	558	684	620	738	475	341
GAB2	ENSG00000033327	235	199	284	148	450	215	236	191	246	203	143	361	478	466	184	166	114	356	675	65	271	337	78	310	481	630	293	401	337	213	41	78	218	104	176	142	212	308	219	147	353	477	372	199
ATP6V0A1	ENSG00000033627	1049	678	914	958	1261	513	1239	595	839	969	735	1254	1768	1604	622	387	513	554	1270	113	993	1082	131	725	1139	1063	736	884	835	649	251	394	534	432	349	536	347	587	629	549	1081	804	605	680
PIAS1	ENSG00000033800	4845	2689	4366	4445	3765	2624	4294	3883	2665	1080	2438	3391	4618	2717	2460	4348	4597	4395	6035	629	3812	3944	664	3118	5038	4568	3370	4044	3160	3817	1726	2346	5315	2982	4355	3837	2363	4513	3265	3676	5210	4183	5200	4877
SLC4A7	ENSG00000033867	313	106	95	167	60	67	129	118	34	17	38	40	52	31	54	481	449	401	52	44	208	95	42	71	154	76	88	93	57	150	74	68	291	161	288	194	178	198	183	168	217	246	131	174
APBA2	ENSG00000034053	45	49	7	19	23	16	11	66	13	37	58	49	13	12	68	51	29	12	3	14	12	14	22	23	9	12	37	29	14	18	47	70	30	32	20	22	35	50	27	32	20	12	18	35
MAP2K3	ENSG00000034152	238	187	181	124	345	153	207	229	246	559	286	379	412	476	385	135	118	169	385	36	159	208	46	364	322	390	255	390	256	240	90	243	131	99	94	163	132	267	176	170	178	238	193	179
EFCAB1	ENSG00000034239	0	5	0	0	0	5	0	0	6	0	9	1	1	0	0	0	0	0	2	4	1	0	6	0	0	3	0	0	0	0	12	0	0	7	1	0	5	0	8	0	0	0	0	0
TMSB10	ENSG00000034510	27330	16107	26759	23380	26615	18131	28374	24730	38752	34695	29415	38725	29812	29507	46098	20711	20789	12679	19902	3917	17312	25850	7122	23434	26690	22889	30521	16141	28102	31541	14963	39491	26627	15396	17614	27974	16336	27482	17441	19646	30981	16645	28019	29648
ASTE1	ENSG00000034533	584.46	327.08	241.51	323.21	300.65	219.33	423.98	375.16	226.89	165.43	227.81	412.34	367.97	242.55	317.76	1002.36	688.14	483.73	349.98	58.58	438.18	350.15	133.21	417.38	430.49	348.39	357.04	391.59	254.4	486.16	226.05	380.54	488.68	350.75	628.32	702.06	405.34	427.45	569.5	551.24	568.78	401.04	448.91	594.73
RNF19A	ENSG00000034677	663.67	322.66	316.65	487	258.66	225	385.96	365	158	151.26	150	263.23	303	194.1	246	1500.3	888	692.79	402	91.69	458.9	309	141	408.58	499	416	307	395	242	508	204.89	220	593	373	921.85	647.88	599.12	534	620.57	551.88	502.94	613.89	441.99	502.8
PEX3	ENSG00000034693	392	168	214	338	166	167	189	222	73	36	125	90	156	61	91	469	547	354	168	50	245.95	149	64	201	249	163	154	129	95	268	154	106	501	314	349	514	282.52	272	256	250	325	267.96	296	249
GABARAPL2	ENSG00000034713	3999	1988	4069	4110	2732	2016	2482	2145	2091	1057	1756	2083	2854	1890	2016	3110	3488	3744	4835	603	2512	2139	672	2538	3894	4533	1927	2806	2211	2432	1075	1497	3828	2086	2690	3063	2275	2978	2208	1989	3442	3419	3304	2300
MYOC	ENSG00000034971	0	2	0	0	0	1	0	0	2	0	2	0	0	0	0	0	0	0	1	6	0	0	1	0	0	0	0	0	0	0	3	0	0	5	0	0	1	0	0	0	0	0	0	0
SH3YL1	ENSG00000035115	246	117	237	431	136	124	192	292	86	61	152	143	136	168	153	325	401	269	90	52	298	224	74	235	117	118	221	175	102	240	249	423	595	371	238	331	196	237	258	316	219	186	330	518
FAM136A	ENSG00000035141	659	401	606	664	507	375	646	578	403.95	373	335	453	540	350.98	491	743	502	423	415	115	464	433	126	406	432	295	419	306	349	464	312.93	422	771	440	536	665.98	485	581	443	489	578	504	450	589
VCL	ENSG00000035403	5681	3500	3424	4541	7383	6063	10662	6795	7239	4425	3665	5423	8100	6978	2573	5112	3865	4516	6441	1213	3467	4734	615	5673	4150	6191	4733	3341	6072	5109	1050	2495	4754	2745	4952	4650	3763	5910	3459	3267	8490	8462	4803	4096
DEPDC1B	ENSG00000035499	25	7	39	53	20	15	76	10	12	8	4	4	21	4	13	39	20	12	36	11	23	8	1	9	10	5	6	3	11	9	14	10	34	14	13	11	44	15	15	3	46	26	26	16
DAPK2	ENSG00000035664	47	48	18	21	38	53	26	56	71	61	56	52	25	47	44	105	15	64	81	61	20	8	57	33	27	118	48	119	40	44	83	42	22	35	45	33	62	73	55	12	46	77	51	54
NSMAF	ENSG00000035681	615	277	480	515	442	352	434	310	293	129	230	360	438	208	215	726	584	842	925	90	579	404	125	556	662	683	351	608	254	418	182	182	628	381	549	541	429	490	451	430	595	748	461	444
ADSS	ENSG00000035687	676	267	610	802	344	225	194	244	124	159	146	158	283	143	241	456	518	488	417	70	459.99	220	47	245	466	183	198	287	155	295	94	110	578.99	358	354	430	386.97	335	281	359	476	737	244	224
STAP1	ENSG00000035720	99	29	92	178	41	112	125	209	37	15	72	84	48	11	15	493	517	126	90	50	57	65	45	241	41	48	62	61	25	78	33	22	323	374	382	294	94	137	101	200	148	114	139	84
TIMP2	ENSG00000035862	352	219.15	657	315	553.58	321	269	156	240.04	188.07	207.07	274.14	564	323.31	216.97	133.97	231	391	736.84	100	421.97	486	62	302.14	958	693	332.93	360.26	466	396	104	45	245	188	197	183	216	377	228.12	203	582	454	459	290
RFC1	ENSG00000035928	914	415	625	674	470	356	493	614	253	152	271	389	503	287	386	1176	1333	848	402	143	768	493	117	420	893	393	551	414	429	679	255	261	1367	728	1074	1022	559	753	552	784	1022	860	707	627
TBC1D23	ENSG00000036054	1034	423	809	1249	653	403	572	404	306	168	304	361	657	234	280	1043	960	864	580	98	772	449	105	489	1046	596	366	413	300	490	217	219	1165	594	748	742	574	485	600	517	847	1002	654	490
CUL3	ENSG00000036257	342	155	236	338	139	153	129	154	55	37	79	87	191	62	55	419	474	455	277	66	275	159	33	168	364	243	139	207	127	216	80	33	413	327	346	338	209	265	203	277	323	304	255	177
MYOM2	ENSG00000036448	3474	2022	1132	1713	12	11	355	694	4094	7575	1456	1554	65	70	76	111	200	112	786	553	68	124	23	75	42	38	114	76	432	808	118	362	522	161	80	117	717	1233	1292	2691	277	246	253	341
OTC	ENSG00000036473	0	0	0	0	0	0	0	0	1	0	0	0	0	0	0	0	0	0	0	1	0	0	2	0	0	0	0	0	0	0	1	0	0	3	0	0	0	0	0	0	0	0	0	0
CYP46A1	ENSG00000036530	0	23	0	0	5	21	1	17	28	4	21	2	1	2	0	3	0	3	1	45	0	0	23	2	1	1	1	0	0	1	35	0	0	35	1	0	25	0	24	4	1	2	2	0
AC118549.1	ENSG00000036549	500	228	213	271	200	195	253	287	110	27	103	131	223	90	106	576	623	419	197	97	344	230	72	247	366	188	268	215	133	299	163	90	592	379	498	579	347	350	317	417	421	400	300	299
SLC18A1	ENSG00000036565	2	9	1	5	2	4	4	10	5	4	12	10	0	0	5	8	1	2	3	14	4	13	5	3	7	5	2	1	1	3	10	0	0	7	1	0	15	6	8	0	2	2	12	12
USP2	ENSG00000036672	2	3	3	0	7	5	4	4.81	12	4	7	4	4	6	7	5	3	0	2	15	3	2	2	6	0	1	2	5	0	2	10	4	5	10	2	6	7	2	9	3	2	1	4	2
CASR	ENSG00000036828	0	3	1	0	0	11	0	9	12	3	11	1	2	3	0	0	1	1	3	23	3	3	9	2	0	1	1	3	0	2	20	0	0	18	0	1	5	0	5	1	1	0	0	1
TUBG2	ENSG00000037042	33.96	37.33	5.39	9.51	44.2	28.35	11.66	33.44	33.49	54.91	33.47	52.89	26.54	32.47	90.63	33.44	18.97	19.7	8.36	9	13.64	16.63	10.93	37.2	10.43	30.8	23.16	18.57	11.68	19.8	31.64	55.49	23.79	21.56	25.87	41.48	23.23	21.11	33.35	19.18	20.09	18.43	12.51	37.14
RPL26L1	ENSG00000037241	677.63	332.39	764.72	647.3	657.75	445.68	539.8	343.32	511.97	581.86	424.94	578.87	626.83	528.97	589.95	371.48	435.77	335.77	535.6	91.71	460.66	511.9	131.93	379.91	677.73	489.67	490.82	304.98	457.86	520.45	256.04	533.84	564.52	302.97	337.71	505.9	373.7	487.6	348.38	307.62	740.82	461.74	246.86	276.97
FLT4	ENSG00000037280	2	5	1	0	1	5	0	1	5	2	7	0	0	2	0	1	1	0	2	20	1	0	4	0	1	0	1	4	1	0	5	0	0	8	1	0	3	0	2	0	0	0	0	1
NSUN2	ENSG00000037474	250	200	59	60	212	87	137	161	146	185	159	193	240	179	268	116	97	89	65	23	183	147	46	160	187	90	142	115	111	175	116	197	99	120	104	174	121	183	178	216	83	182	77	147
FBXO42	ENSG00000037637	304	264	295	286	419	196	420	435	288	362	250	360	327	355	400	388	371	327	256	123	284	319	121	261	359	289	410	309	283	299	251	312	332	295	360	384	219	312	294	294	386	309	346	429
MFAP3	ENSG00000037749	575	267	399	805	360	210	420	249	156	84	133	216	418	179	133	502	575	562	472	64	554	272	86	280	574	378	273	311	219	380	99	120	495	260	382	410	290	306	376	361	561	577	439	389
MRI1	ENSG00000037757	87.64	51.33	71.93	57	95.7	56.23	73.1	103.47	148.73	159.38	103.79	151.73	120.26	180.63	154.16	140.15	88	76.51	41.58	20.38	86.22	65.87	37.09	52.49	70.65	61.15	86.3	47.2	51.41	109.43	85.85	92.36	76.47	73.55	86.95	73.22	105.64	73.18	109.05	86.63	86.18	81.9	46.43	68.25
METTL1	ENSG00000037897	83	82	71	87.44	93	64.2	162	97	129	94.58	99	158.45	107	138.95	160.47	93	117	48	60	13	83.54	111.6	32	123.61	58	72.5	113	85	56	80.55	98.54	197.33	85.52	93	105.29	124.35	53.62	96.45	62.36	84.37	101	79	97.93	161.02
HOXC8	ENSG00000037965	0	6	0	0	0	2	0	1	5	0	7	0	0	0	0	0	0	0	0	4	0	0	8	0	0	0	0	0	0	0	7	0	0	6	0	0	4	0	8	0	0	0	0	0
AGA	ENSG00000038002	944	401	703	784	548	426	409	470	309	365	369	415	459	248	341	831	543	356	465	123	629	424	104	482	695	382	370	279	367	572	235	345	1050	534	525	632	454	498	583	606	938	777	478	485
PI4K2B	ENSG00000038210	121	83	115	108	71	67	68	84	62	32	52	65	73	79	74	193	297	193	89	44	144	97	55	87	131	73	91	77	64	97	58	48	174	143	188	124	81	121	82	101	111	131	123	111
BOD1L1	ENSG00000038219	1229	667	973	631	873	642	781	982	597	344	365	796	1315	840	420	2072	1613	2355	1750	233	1203	731	271	1028	1512	1762	866	1591	586	727	421	255	2070	968	2030	943	962	1164	1105	932	1146	1797	1293	770
MAT2B	ENSG00000038274	7368	2521	3856	6042	2842	2007	3096	3514	1947	1166	2143	2608	2717	1682	2807	6265	7289	5571	2646	734	3469	2553	848	3286	4368	2701	2684	3009	2251	3934	1791	2407	8316	4529	5050	5596	3699	4200	3315	4197	4540	5363	4279	4209
TLL1	ENSG00000038295	0	7	0	0	0	10	0	3	2	0	0	0	0	0	0	0	0	0	0	11	0	0	5	0	0	0	0	0	0	0	4	0	0	9	0	0	6	0	3	0	0	0	0	0
EDC4	ENSG00000038358	50.11	48.7	26	21.48	63	24.71	55	42.19	31	211.29	65.23	100.48	51.52	78.58	168.97	65.36	39.5	37	24.29	4.85	40.72	56	6	54	40.07	41	42.06	57.13	50.81	48.25	35.17	113.82	38.4	42	25.79	48	40	55	35.71	58	42.05	55	33	53.78
TRIO	ENSG00000038382	60	71	64	63	119	66	130	127	67	68	78	126	111	111	87	126	92	58	57	41	63	118	38	45	72	70	99	45	43	51	55	46	50	81	52	73	38	59	74	50	92	61	53	77
VCAN	ENSG00000038427	33360.7	12151.2	69345.9	46679.7	54651.7	26088	25751.8	11319	19220	14054	11888	24267.7	69572.9	28000	13438.1	1353.25	13129.9	11153.8	21280	5223.01	34656.6	31549.8	1677	9583.18	82045.4	18607	18070	7597	37591.4	26421.8	4426	1334	21025.1	13644	6112.15	8859.76	13831.2	15204.7	16336.9	12988.5	49719.4	37339.2	12618.4	12009.6
CLEC16A	ENSG00000038532	95	85	77	58	111	80	90	142	137	175	111	144	107	141	144	97	91	89	55	42	83	106	49	92	81	52	167	170	90	108	95	145	75	99	74	81	70	99	116	112	77	123	65	107
MSR1	ENSG00000038945	502	92	498	652	535	362	141	100	50	33	274	298	213	81	36	42	455	287	80	50	443	273	65	294	1105	258	153	46	96	134	43	10	124	33	346	497	202	159	157	139	824	459	390	206
CDH1	ENSG00000039068	11	14	7	6	4	12	13	26	13	4	10	11	1	12	6	9	20	18	8	18	17	10	14	8	7	4	21	13	0	4	39	34	3	16	6	18	10	15	15	17	8	10	25	29
MTREX	ENSG00000039123	1739.19	568.55	1037.06	1546.78	596.29	548.95	856.14	777.95	242.43	128.61	317.3	391.71	734.11	219.76	248.62	1646.93	1664.07	1188.91	656.26	217.59	1123.49	617.94	125.08	601.22	1245.28	530.43	646.68	560.51	431.14	908.45	338.23	230.61	1678.65	993.24	1270.01	1288.49	702.24	947.78	703.1	1103.98	1294.36	1135.34	880.12	902.26
DNAH5	ENSG00000039139	0	27	0	0	1	19	0	10	20	3	17	0	0	2	0	0	0	0	1	36	0	0	21	0	0	1	0	0	0	0	37	1	0	16	0	0	20	0	16	0	0	1	0	0
ZFYVE16	ENSG00000039319	523	172	445	721	268	215	230	159	79	38	68	98	352	93	49	435	473	741	524	75	605	216	84	244	726	557	157	272	147	230	61	26	516	261	414	299	394	303	421	222	454	694	312	182
RIPOR1	ENSG00000039523	77	116	41	44	130	51	61	85	96	312	140	183.41	134	204	219	71	38	53	101	21	66	108	16	111	109	99	101.92	123	66	55	44	49	36	55	32	28	40	73.61	80	69.48	52	83	56.72	51
C6	ENSG00000039537	0	1	0	0	0	4	0	2	3	1	2	0	0	0	0	0	0	0	0	8	0	0	3	0	0	0	0	0	0	0	3	0	0	3	0	0	0	0	1	0	0	0	0	0
RAI14	ENSG00000039560	18	30	7	9	4	15	11	30	9	2	12	7	2	1	2	9	13	11	3	46	5	5	24	7	10	3	11	3	2	1	44	5	62	57	4	3	25	2	17	10	9	12	5	3
SOX30	ENSG00000039600	0	4	0	1	1	2	2	4	9	2	9	2	1	2	4	2	2	1	4	3	2	2	2	1	1	0	1	0	0	1	8	3	4	3	2	0	4	3	2	0	0	0	1	0
PNKP	ENSG00000039650	31	44	9	12	73	19	15	33	28	109	70	64	43	47	129	33	19	14	25	4	27	29	17	55	34	31	40	38	30	40	26	41	10	14	12	17	32	28	23	27	20	35	17	32
BEST2	ENSG00000039987	0	1	0	0	0	1	0	0	2	2	3	0	0	0	0	0	0	0	0	1	0	0	0	0	0	0	0	0	0	0	0	0	0	1	0	0	0	1	0	0	0	0	0	0
PHLPP2	ENSG00000040199	47	72	26	40	27.25	44.19	51	99.12	47	21.85	60.5	41	21.58	24	18	93	107	50	27	76	40	36	53.36	51	41	34	82	39	33	44	60.21	36	79	76.19	120	92	78	83	79.49	80	67	74	59	77
SPDL1	ENSG00000040275	131	46	69	111	53	51	112	102	30	24	30	26	55	16	41	216	166	105	82	19	85	58	16	88	87	55	93	67	60	75	40	27	195	98	163	150	77	102	84	110	118	99	107	118
STAU2	ENSG00000040341	943	382	778.51	973	444.19	357.37	507.69	514.37	239.58	94.93	226.68	238.67	518.32	175	230	887.47	781	597	481.96	128	489.39	333.34	97.18	392.15	547.81	440.68	331.29	379.52	305.46	441.88	204	176	900	428.64	642.55	670.23	538.55	505.36	418.74	438.94	683.14	611	425.47	497.83
SLC66A1	ENSG00000040487	28	25	13	19	36	11	10	17	16	67	28	36	16	37	57	7	15	10	19	1	18	32	3	19	31	15	17	16	16	16	9	15	7	10	3	14	12	9	13	17	24	22	10	15
CTNS	ENSG00000040531	166	135	106	99	329	101	155	155	139	249	210	264	258	243	168	59	59	80	93	23	106	167	15	148	216	110	130	121	138	119	64	150	59	72	46	104	61	117	91	99	96	138	82	75
RTN4R	ENSG00000040608	5	6	0	0	1	1	2	5	0	4	6	5	1	3	9	3	1	3	0	1	0	2	0	0	1	2	4	1	1	0	2	7	2	1	0	2	1	5	1	1	1	1	1	2
PHF23	ENSG00000040633	302	280	193	248	392	175	315	254	323	469	338	483	370	390	689	281	212	192	264	25	186	261	73	300	292	258	298	281	237	272	183	490	275	154	145	340	217	306	190	272	291	227	266	357
CDH10	ENSG00000040731	0	2	0	0	0	5	0	4	2	0	2	0	0	0	0	0	0	0	0	6	0	0	6	0	0	0	0	0	0	0	2	0	0	2	0	0	6	0	3	0	0	0	0	0
INPP4A	ENSG00000040933	467	244	255	323	307	217	382	417	309	361	268	357	280	359	215	705	398	402	197	104	298	252	108	243	334	306	413	321	294	374	231	379	560	338	454	464	331	381	310	317	360	382	325	412
RAB27B	ENSG00000041353	478	287	119	246	174	293	283	212	222	71.31	88.5	87.36	183	136	60	458	560	504	158	101	121	136	48	302	167	333	172	156	191	236	21.7	37.93	230	120	436	297	286	258	161	96	690	1023	217	123
PSMA4	ENSG00000041357	6443	2609	6601	6560	3477	3016	3132	2800	1074	454	1832	1607	4080	709	1251	4257	5017	3415	3298	852	4320	3600	717	2513	6010	2737	2655	2245	2364	3704	1261	438	5951	2594	4111	4414	3607	4304	3067	3247	5238	3796	4634	3246
MYO16	ENSG00000041515	0	11	0	0	0	10	0	6	6	1	11	0	1	3	0	1	3	5	1	16	0	2	11	3	0	1	0	0	0	0	16	6	2	12	0	3	12	0	10	2	0	0	0	0
LSG1	ENSG00000041802	671	437	381	507	556	294	586	629	440	346	403	519	532	397	442	884	556	422	290	90	447	439	89	434	483	367	488	313	369	545	333	554	611	418	512	574	369	521	423	636	556	430	472	583
PARP3	ENSG00000041880	118	90	63	67	110	49	85	92	87	176	134	162	101	130	120	68	48	56	27	8	83	97	14	99	37	51	83	49	65	62	72	191	59	52	32	107	63	127	62	85	74	79	60	81
TNC	ENSG00000041982	1	15	0	0	0	19	1	14	23	3	33	2	2	4	1	1	0	1	4	36	2	1	18	0	0	2	4	2	0	0	36	0	1	23	0	0	12	1	12	1	3	0	1	4
THAP3	ENSG00000041988	170	166	117	115	262.46	115	214	215	262.65	466.96	242.75	271	194	244.65	394.91	164.42	110	75	88	19.94	114	156	48.12	169.54	135	144	184	156.41	149.46	190.33	116.32	377	104	96	64	163.89	92	125	139	144	142	141	107.8	112
RIPOR3	ENSG00000042062	23	21	15	11	7	12	34	43	38	32	25	29	30	49	18	32	26	26	12	29	9	30	24	17	11	9	41	26	16	26	40	57	8	27	36	23	29	38	40	19	17	11	10	29
TDP1	ENSG00000042088	765	377	435	582	355	292	827	693	497	336	445	575	420	463	457	852	745	424	387	102	423	479	99	506	373	341	571	386	357	450	364	888	766	401	555	825	367	590	458	550	632	431	521	693
AIFM2	ENSG00000042286	52	44	44	52	71	36	103	87	64	92	49	57	37	53	78	93	40	49	28	14	34	26	22	49	39	33	52	25	31	66	74	102	42	39	67	74	47	43	47	47	54	28	22	45
C2orf83	ENSG00000042304	1	4	0	0	0	2	0	3	1	1	0	0	0	0	0	0	0	0	0	6.2	0	0	5	0	0	0	0	0	0	0	8	0	0	6	0	0	2	0	0	0	0	0	0	0
SPATA7	ENSG00000042317	68	32	46	67	42	29.74	32	40	14	16	31	40	41	26	28	63	68	46	28	22	53	40	10	44	94	29	31	26	21	34	16	25	51	55	50	56	46	45	32	58	62	64	38	33
MED17	ENSG00000042429	226	132	93	143	123	70	133	120.63	85.44	64	89.56	97	114	82.74	121	276	369	262	139.28	52.55	151	151	86	131	222	144	149	156	87	164	114.02	123	249	193	286	248	175	172	210	184	157	180	170.55	198
RETSAT	ENSG00000042445	355	214	486	526	675.98	308.96	760	610.96	573.99	665.84	473	715	696	800	428	419	298	311	360.87	59	383	491	46	200	392.91	366.49	454	303	215	256.65	304.95	974	492	257	302	509	236	388	302.91	392	652	455	432	606.74
CAPG	ENSG00000042493	5284	3569	8279	5883	10290	4155	3808	2630	7243	9370	4351	6379	10290	8514	6845	796	1325	1414	4593	478	5073	5886	461	3248	6064	3487	3479	1757	5948	4889	1521	2197	2369	1356	792	2681	1220	2049	2087	1813	3399	2811	2375	2666
AP2S1	ENSG00000042753	950	759	1195	898	1273	681	835	659	764	1474	1152	1300	1145	1109	2070	330	441	318	698	95	532	904	70	499	994	577	794	468	699	707	330	707	498	379	244	525	382	523	405	487	702	615	535	565
USH2A	ENSG00000042781	0	29	0	0	4	29	0	23	17	4	19	0	0	1	0	1	1	0	5	40	0	0	26	0	0	1	0	0	0	0	45	1	0	28	0	0	13	0	16	0	0	0	0	0
ZPBP	ENSG00000042813	0	0	0	0	0	0	0	0	1	0	0	1	0	0	0	0	0	0	0	3	0	0	0	0	0	0	0	0	0	0	0	0	0	0	0	0	0	0	1	0	0	0	0	0
TG	ENSG00000042832	3	15	1	0	2	13	8	8	16	2	7	1	0	2	2	4	0	2	10	32	3	5	15	2	3	1	5	4	1	3	20	1	3	11	2	1	5	2	16	2	1	3	4	4
ADAM28	ENSG00000042980	270	137	123	149	50	82	239	225	191	130	140	194	167	114	47	509	292	147	232	103	317	347	114	352	239	303	118	211	90	128	156	150	218	367	302	208	153	160	237	229	165	202	278	221
BARX2	ENSG00000043039	0	22	0	0	3	12	0	15	30	9	28	2	1	4	0	0	0	0	3	48	0	0	32	0	0	0	1	1	0	0	40	5	0	20	0	0	10	0	20	0	0	0	0	0
DCUN1D1	ENSG00000043093	2098	501	1564	2658	733	640	606	550	199	131	265	313	673	209	293	1316	2881	2355	1021	245	1634	597	140	558	2313	1010	483	649	442	791	229	157	2504	1050	1202	1329	880	977	757	882	1615	2557	967	725
JADE2	ENSG00000043143	248	216	129	137	195	142	236	393	197	334	256	369	164	248	355	328	350	233	95	70	107	251	89	185	104	91	318	239	161	259	220	485	357	238	266	348	156	339	174	272	157	200	203	386
ZIC2	ENSG00000043355	0	0	0	0	0	0	0	0	0	0	0	0	0	0	0	0	0	0	1	1	0	0	4	0	0	0	0	0	0	0	0	0	0	1	0	0	3	0	2	0	0	0	0	0
LCP2	ENSG00000043462	3364	1992	2196	2454	2610	1536	2144	2451	1959	1622	2126	3106	2660	2832	2438	2872	2716	2718	2905	372	1884	1902	466	2586	2196	2313	2499	3295	1808	2168	1204	2638	2937	1609	2804	2733	1477	2785	1847	2193	2076	2318	3028	2469
TRIT1	ENSG00000043514	629	366	442	448	512	288	425	321	278	152	262	275	417	238	224	301	252	224	347	64	490	452	70	241	369	284	298	200	248	418	179	199	372	225	198	424	276	349	322	351	552	356	316	351
ADRB1	ENSG00000043591	10	7	8	4	10	18	10	26	3	3	7	9	13	28	8	9	22	7	1	4	2	2	4	3	11	1	2	3	16	22	17	31	170	62	5	12	34	110	58	76	10	9	5	7
GUCA2B	ENSG00000044012	0	2	0	0	0	1	0	1	0	1	0	0	0	1	0	0	0	0	0	2	0	0	2	0	1	0	1	0	0	0	1	0	0	4	0	0	0	0	1	0	0	0	0	0
CUL7	ENSG00000044090	51.87	68	27	24	79	32	54	69	67.77	138.92	76	111	96	158.94	59	46	22	32	27.89	19	42	43	24	67	52	48	77.87	51	38	58	46	81.92	26	40	20	54	23	56	54	58	46	62	30	51
CTNNA1	ENSG00000044115	3365	1757	4333	3918	4843	2167	3827	2026	3156	2882	1871	3615	4486	2848	1681	1444	1785	1834.37	3528	634	3032	3298	326	1897	4619	2547	2527	1517	3584	2774	625	813	2564	1294	1712	1904	1709	2578	1803	1767	4169	2608	2691	2084
PHKA2	ENSG00000044446	135	94.11	149	86	172.5	89	105	123.68	100	112.63	107.81	122.85	195	162.07	117.62	125.87	89	75	98.15	54	127.85	150.76	61	76	167.55	145.89	136.88	130	103.86	99	86.48	74	102.86	111	81.06	123	114	124	109	82	94	104.27	79	134
CNTLN	ENSG00000044459	163	78	177	151	96	86	55	53	30	22	48	47	130	35	52	49	74	70	92	41	116	63	15	37	212	81	51	25	47	52	19	3	127	71	41	37	75	62	64	47	88	112	65	36
EPHA3	ENSG00000044524	0	4	0	0	0	2	0	2	5	0	3	0	1	0	0	0	0	0	0	17	0	0	4	0	0	0	0	0	0	0	6	0	0	6	0	0	7	0	5	0	0	0	0	0
HSPA5	ENSG00000044574	15305	6860.97	11938	12958	10300	7053.97	14672	10241	6620.98	6288	5912.99	7490.99	10302	5216	7240	9798.96	7066.97	6893	8694.99	1695.96	6612.97	6391	1112.97	6852.98	9739.95	5386	6084.98	5545	6283.98	7851.96	4788.95	6800	11773.5	6345.93	8287.98	8843.98	5846.99	9689.97	6012.95	7039.98	10126	10041.9	6926	7639.97
DSG2	ENSG00000046604	5	17	4	0	4	26	7	23	24	7	18	3	3	3	0	0	8	10	5	52.55	4	1	23	5	7	4	7	2	1	3	43	4	1	29	8	11	26	2	16	4	5	11	1	4
GEMIN8	ENSG00000046647	432	219	300	302	333	214	382	343	356	311	303	332	319	301	403	306	314	190	174	57	206	306	71	266	258	211	323	210	232	260	240	486	292	235	214	484	220	318	187	269	395	264	247	433
OFD1	ENSG00000046651	521	309	285	335	198	204	263	457	176	138	263	240	194	140	214	1089	664	508	244	79	333	221	105	367	229	222	362	292	160	334	310	288	763	391	808	608	595	523	350	366	306	373	320	340
GPM6B	ENSG00000046653	6	9	8	8	0	5	8	15	2	2	5	4	8	12	2	46	56	49	3	9	19	7	3	9	6	5	12	22	3	6	2	5	16	20	21	34	21	15	13	11	9	19	17	9
MAGEC2	ENSG00000046774	0	0	0	0	0	0	0	0	0	0	0	0	0	0	0	0	0	0	0	1	0	0	0	0	0	0	0	0	0	0	1	0	0	0	0	0	0	0	0	0	0	0	0	0
PREX2	ENSG00000046889	0	13	0	0	2	14	2	8	9	2	5	1	2	2	0	1	1	1	8	25	0	0	21	0	0	1	0	0	0	0	9	0	1	13	0	0	16	0	9	0	1	0	0	0
WDR37	ENSG00000047056	460	264	264	299	350	195	364	389	253	370	236	349	347	441	271	507	300	321	230	57	364	270	74	319	274	250	391	279	294	413	169	544	326	212	357	479	286	339	283	337	359	327	234	422
YTHDC2	ENSG00000047188	112	61	70	89	44	40	43	55	22	27	28	42	71	27	39	156	189	148	52	33	97	63	27	54	141	50	46	49	33	66	24	17	97	107	126	101	102	68	96	84	77	108	57	55
CTPS2	ENSG00000047230	59	45	47	56	54	50	63	83	39	14	54	35	46	33	16	61	70	50	48	29	59	59	30	59	67	32	57	44	44	41	40	28	86	58	84	71	61	46	51	59	86	78	45	59
ATP6V1H	ENSG00000047249	565	308	552	538	618	294	385	286	279	372	245	336	414	317	330	450	373	316	310	73	345	295	73	370	510	285	334	318	258	334	167	310	510	243	282	331	335	328	260	346	404	467	268	330
POLR2B	ENSG00000047315	3224.62	1294.88	1842.02	2665.33	1552.91	988.34	1894.72	1695.52	622.78	274.38	786.92	972.61	1533.34	573	520.39	3094.01	2726.86	2085.87	1779.81	326.53	1949.33	1352.33	295.75	1401.37	2156.73	1372.43	1287.57	1327.3	1074.12	2028.4	719.71	562.7	2957.91	1823.79	2548.86	2527.37	1547.84	1975.98	1554.57	2257.09	2637.68	1980.29	1834.72	1787.93
FAM214A	ENSG00000047346	260	91	126	143	102	92	143	189	36	27	61	54	94	34	41	548	478.69	359	150	51	155	72	48	141	149	150	93	141	59	126	69	60	355	265	460	218	261	185	163	148	190	208	142	114
ARAP2	ENSG00000047365	1094	366	482	660	237	217	323	491	78	72	176	146	195	68	164	1435	1060	745	239	125	423	212	78	255	528	262	272	302	236	464	148	63	1080	564	1136	808	533	661	357	547	543	649	397	373
TPR	ENSG00000047410	1992.97	1107.98	1376.99	1087.96	1215	917.99	1173.98	1627.99	755	413	884.96	1065.94	1530	935	855	2866.92	2143.72	2067.82	1564	360.95	1754.89	1071	322.89	1239.97	1652.93	1197.88	1071.95	1133.96	762	1105	1306.92	1072.99	2734.97	1485.93	2411.97	1789.98	1517.92	1884.91	1331.95	1541.95	1786.96	1656.86	1625.88	1462.93
CP	ENSG00000047457	1.03	14.05	1	0	2	8.13	4	12.02	4.03	0	5	4	4	1	2.07	14.23	28.24	14	6	16.16	10.43	2.06	8.18	7	6.43	6.03	8	18.05	1	2	17.26	1	2.46	14.48	11.62	5	7.65	6.24	17.17	15.06	3	6.03	8	9.12
KIAA0556	ENSG00000047578	55	57	36	37	80.78	36	64	78.88	78.49	86	71	109	91	123	69	74	40	44	55.54	29.58	41	59	33.35	61	70.49	41	78	63	54	50	55.66	54	38	39	50	33	48	62	54.36	50.47	57	43	42	54
DTNBP1	ENSG00000047579	303	222	213	246	349	167	252	342	290	299	221	345	323	296	430	296	236	167	110	52	149	248	63	323	196	161	275	204	246	232	150	364	258	190	260	258	206	290	182	294	229	205	217	323
XK	ENSG00000047597	43	41	9	53	36	46	51	32	40	1	13	8	36	13	3	100	51	63	20	19	15	15	5	57	17	60	19	19	32	14	3	4	16	18	49	22	53	49	28	7	56	50	24	8
ANO2	ENSG00000047617	0	7	2	1	5	2	5	3	16	0	4	0	3	0	0	0	4	3	0	9	0	2	3	4	1	7	0	0	0	0	7	0	1	2	1	3	5	0	5	0	2	0	0	2
C12orf4	ENSG00000047621	425	149	328	497	283	187	253	161	73	25	99	95	234	68	72	376	327	231	211	63	302	174	66	143	368	154	125	100	98	190	85	36	365	198	275	380	311	228	288	219	382	311	232	168
SCML1	ENSG00000047634	40	21	22	45	45	45	34	27	59	32	48	65	26	48	41	51	106	50	37	13	65	62	14	45	58	62	62	32	16	27	41	102	71	47	74	57	50	63	89	67	40	22	94	125
WWC3	ENSG00000047644	238	164	194	143	285	156	200	217	253	237	165	219	305	252	168	334	172	303	397	47	150	224	59	395	219	360	178	400	218	170	139	213	181	152	214	131	164	297	267	184	275	348	305	220
ARHGAP6	ENSG00000047648	21	25	13	19	41	21	31	22	34	20	23	19	31	23	9	20	23	36	19	26	8	16	5	33	12	21	25	13	16	11	12	3	12	15	20	10	17	27	21	7	39	76	22	9
FAM184B	ENSG00000047662	0	3.21	0	0	0	1.03	0	0	5.15	0	4.09	1.03	0	1.02	0	1.13	1.07	0	0	1.12	0	0	3.38	0	0	0	1.07	0	0	0	3.23	0	0	1.1	0	0	0	0	1.07	0	0	0	0	0
MAP4	ENSG00000047849	1835	1143	1244	1159	1203	713	1668	1835	974	925	1037	1528	1134	963	1439	1529	1058	806	635	275	747	830	215	771	893	562	929	612	857	1070	790	966	1415	874	1223	1140	684	1256	578	1138	1112	875	910	1084
GOPC	ENSG00000047932	199	79	78	137	85	71	105	112	38	54	76	72	79	59	115	192	310	216	81	35	135	82	36	97	150	77	80	82	67	119	66	59	197	149	155	160	144	129	107	140	138	174	129	149
ROS1	ENSG00000047936	0	3	0	0	0	1	0	1	0	0	2	0	0	0	0	0	0	0	1	5	0	0	2	0	0	0	0	0	0	0	4	0	0	0	0	0	3	0	2	0	0	0	0	0
USP28	ENSG00000048028	1428	541	384	823	434	395	1130	1122	306	274	389	526	435	224	463	1865	1058	734	311	130	463	440	106	466	456	322	541	489	526	900	250	402	1318	682	996	1023	603	834	581	928	859	899	537	840
HDAC9	ENSG00000048052	1051	734	469	758	494	342	1234	449	716	444	584	720	857	463	526	637	674	626	636	156	654	717	132	505	437	358	340	187	415	412	209	360	710	699	482	504	359	427	309	499	694	636	602	466
TSPAN17	ENSG00000048140	101	81	68	71	62	50	54	117	72	186	107	121	71	80	143	62	46	30	28	35	36	51	22	57	63	40	71	63	72	81	48	112	76	55	31	47	55	78	52	53	46	48	36	69
NOP16	ENSG00000048162	398.72	293.72	295.44	288.69	367.88	212.71	407.63	318.75	400.36	476.41	386.5	429.66	486.78	369.17	506.67	252.31	268.38	168.97	241.22	49.07	259.66	373.78	75.88	305.27	242.32	223.22	341.02	216.16	313.72	389.44	244	536.95	269.21	221.42	186.94	341.03	200.23	339.04	265.55	279.09	353.96	240.63	310.76	461.1
CC2D2A	ENSG00000048342	31	28	33	16	15	21	14	18	27	15	9	7	30	12	26	10	8	20	28	11	33	44	8	15	44	24	32	9	9	13	10	2	11	27	17	33	15	18	20	18	35	36	12	17
RRM2B	ENSG00000048392	433	121	240	430	196	134	160	125	43	36	52	97	152	48	55	266	433	701	389	52	278	100	42	223	488	319	108	251	70	181	35	29	426	201	283	212	254	222	267	197	317	596	270	130
ZNF800	ENSG00000048405	491	113	229	369	97	104	98	130	26	20	43	66	84	34	55	400	699	467	127	57	249	119	36	130	344	137	122	117	98	167	52	40	580	306	384	287	208	245	171	242	275	366	206	150
TNFRSF17	ENSG00000048462	57	18	118	104	140	131	1126	81	78	38	23	57	75	15	65	876	123	44	151	40	75	58	46	70	86	14	53	8	27	40	149	154	241	221	146	47	155	161	81	35	598	191	173	124
SNX29	ENSG00000048471	427	303	498	384	478	312	723	666	601	589	366	715	661	854	613	696	633	396	365	133.2	412	595	144	492	623	397	710	369	400	478	303	712	493	519.04	558	367	257	426	399	497	573	459	441	651
LMO3	ENSG00000048540	1	12	0	0	0	16	0	9	3	0	5	0	0	0	0	0	0	0	2	33	0	0	11	0	1	0	0	0	0	0	14	1	0	16	0	0	7	0	8	0	0	0	0	0
MRPS10	ENSG00000048544	1955	710	1457.59	1810.66	898	608	937	925	361	446	482	606	857	355	514	1527.92	1600.32	1062	760	188	1201.84	778	153	670	1531	737	570	590	584	999	411	584	1931	1137	1233	1559	902	1076	771	1035.99	1491	1485	1015	1040
GUCA1A	ENSG00000048545	0	10	0	0	4	10.15	0	10.03	11.51	2	8.52	0	0	2	0	0	0	0	2	9.75	0	0	5	0	0	0	1	0	0	0	13.5	2	0	10	0	0	3	1	7	0	2	0	0	1
RSF1	ENSG00000048649	1189.7	603.53	799.34	821.14	561.28	489.96	583.69	831.69	311	269	371.51	478.13	592.97	321	429.74	1665.57	1471.36	1186.44	661.82	226.48	845.74	598.6	176.64	682.74	1076.69	659.28	681	789.78	389.25	712.55	402.47	361	1519.46	898.72	1579.08	1219.36	659.99	971.62	759.61	1057.84	1021.39	1158.76	732.92	769.93
VPS13D	ENSG00000048707	537	323	383	474	434	270	653	759	405	335	299	575	569	476	381	762	686	554	388	135	465	476	164	383	444	381	578	430	433	457	379	516	634	517	751	562	415	515	541	498	600	475	465	661
CELF2	ENSG00000048740	4123	2391	3255	3505	4560	2879	3819	3369	2712	3693	2329	3890	3960	3635	2164	4595	4227	4350	3341	497	3543	3854	638	3687	4849	4191	3175	4190	2744	3556	1525	4240	3915	2439	3657	3688	2264	4026	2624	3278	4097	6553	3901	3346
FAM120A	ENSG00000048828	790.73	288.25	754.77	729.95	546.53	322	345.17	345.98	195.32	316.6	276.09	362.97	457.18	403.28	303.05	516	743.86	629	448.87	113.84	592.05	382.94	63.65	297.12	917.86	521.96	388.64	341.83	388	401.67	153.91	233.73	792	426.8	357.12	370.85	323	473.4	286.76	422.83	564.8	774.89	391.72	340.5
R3HDM1	ENSG00000048991	577	298	444	505	462	310	535	579	317	289	243	425	459	391	326	707	517	435	303	108	500	397	98	325	574	300	407	295	318	449	248	385	680	490	512	574	334	504	377	450	549	577	379	543
COL9A2	ENSG00000049089	5	2	4	2	2	4	1	5	16	13	9	3	7	3	9	5	0	6	12	1	7	4	6	5	8	5	5	4	2	2	6	3	0	5	2	3	6	5	3	3	5	5	2	4
KITLG	ENSG00000049130	2	6	0	2	0	3	5	2	1	1	3	0	4	2	0	4	8	1	2	6	2	1	0	2	1	3	0	0	3	0	0	1	0	4	2	2	3	1	7	0	3	4	0	0
ERCC8	ENSG00000049167	294.22	107	263.88	313.91	133.4	114.58	101.23	128	16	16.67	37.26	38.6	121.05	31.43	30.73	229.39	276.02	178.79	100	49.79	206	126.62	30.02	84.57	301.13	83	81	56	60	170.3	41.9	23	295.05	177	177.92	245.8	142	122	134.19	165	212.29	254.84	119.73	103
ADAMTS6	ENSG00000049192	15	17	6	7	4	15	18	26	12	5	16	11	6	13	13	48	46	35	8	30	6	9	24	16	4	9	18	13	3	18	25	7	24	48	24	7	20	15	24	14	4	5	10	17
H6PD	ENSG00000049239	828	438	709	496	574	276	571	639	790	1051	438	946	1149	1241	703	334	462	514	590	145	548	611	109	394	694	461	663	437	610	769	281	607	553	448	393	460	256	438	340	527	601	599	397	792
VAMP3	ENSG00000049245	2602	1128	3338	3191	2384	1532	1525	1195	1140	750	970	1377	2508	1213	862	1310	1820	1933	3410	434	2292	1849	200	1362	4095	2269	1234	1258	1455	1696	438	478	2164	1038	1397	1607	1437	1749	1299	1330	2819	2648	2132	1359
PER3	ENSG00000049246	129.3	65.1	49.81	71.73	48.28	53.53	83.2	78.27	51.7	57.96	23.86	24.2	55.39	42.16	42.4	49.81	76.36	53.59	4.66	45.94	92.13	61.35	24.81	23.19	41.81	31.75	49.98	35.05	49.48	70.86	58.6	111.81	168.16	96.23	84.27	55.53	61.89	70.43	28.02	26.71	21.05	39.7	33.36	28.59
UTS2	ENSG00000049247	1157.4	442.9	297.19	367.27	157.72	152.47	367.8	540.73	187.3	136.04	10.14	7.8	376.61	138.84	4.6	35.19	466.64	403.41	12.34	5.06	28.87	12.65	8.19	13.81	548.19	298.25	160.02	165.34	285.12	593.78	86.4	71.98	63.84	31.77	818.73	786.19	5.11	10.57	16.98	17.29	378.95	411.3	24.64	27.41
TNFRSF9	ENSG00000049249	55	24	67	77	22	21	37	27	57	32	113	151	37	34	163	186	282	237	167	36	65	50	27	75	54	107	59	73	29	35	41	67	166	54	16	16	107	206	94	68	62	55	128	150
EPN3	ENSG00000049283	0	1	0	0	0	2	0	0	0	0	2	0	0	0	0	0	0	0	0	0	0	0	0	0	0	0	0	0	0	0	0	0	0	0	0	0	0	0	0	0	0	0	0	0
LTBP1	ENSG00000049323	254	296	192	279	618	706	1122	522	720	185	232	328	889	711	44	283	247	275	599	167	117	287	56	670	168	636	260	167	511	342	49	30	179	141	441	221	373	473	219	64	1474	1257	395	172
RCN1	ENSG00000049449	111.5	70.19	59	53.97	46	66.46	48.94	39.63	35.72	39.82	31.41	37.13	37	25.52	78.21	67	79.3	53.74	27.35	20.76	63.5	56.94	25.45	20.69	69.68	48.71	46.73	35.44	31	54.7	39.08	21.61	86	49.67	61.36	54.12	43.52	61.61	50.05	61.25	84.91	105.48	73.81	74.51
ELN	ENSG00000049540	0	12	0	0	1	8	0	11	15.17	2	9	0	1	4	0	0	0	0	2	20	0	0	12	0	0	0	0	0	0	0	19	0	0	9.21	0	0	7	0	11	0	0	0	0	0
RFC2	ENSG00000049541	416	237	492	505	809	402	478	392	485	558	394	505	596	499	524	332	244	231	341	46	285	392	99	417	383	355	347	348	322	333	219	463	374	196	235	352	269	346	268	269	465	363	331	286
ARID1B	ENSG00000049618	711	350	473	488	372	284	406	474	312	349	263	473	358	421	268	838	1187	738	343	184	543	379	128	377	702	346	449	414	353	442	237	362	1146	729	810	582	391	512	372	543	561	774	474	516
CLPTM1L	ENSG00000049656	165	99	147	116	157	62	178	120	98	213	121	165	148	155	223	149	99	77	66	12	104	100	22	87	137	76	113	112	118	152	68	197	131	96	87	109	68	124	82	133	142	110	101	142
NEDD4L	ENSG00000049759	42	87.11	42	47	45	90.86	24.49	75.19	70.08	16.11	70.17	26	49	33.99	10	21	43	18.43	14.51	121.54	45	35.53	105.99	19.68	60	20	30	15.17	16	18	100.35	22.82	37.89	113	25	28	62.69	20	62	14.21	39.69	33	17	17.36
FOXP3	ENSG00000049768	17	8	6	8.08	21	3	18	11	19.17	29	23	11	8	23	24	2	29	13	9	1	4	5	4	23	12.1	6.19	28	11	16	15.17	14	35.16	25	9	5	10	5	23	8	5	8.11	7	19	16
PPP1R3F	ENSG00000049769	6	20	2	1	10	10	4	16	31	9	13	5	4	9	7	10	5	5	1	21	6	2	12	6	5	0	6	6	4	3	28	11	7	18	6	6	11	9	16	11	5	5	6	16
HEXB	ENSG00000049860	793.52	248.66	352.27	241.4	601.17	229.17	172.24	185.85	126.19	441.63	318.78	391	1344.66	421.82	902.73	87.94	276.71	211.89	290.78	55	1095.04	907.57	28	565.14	949.43	340.91	221.24	546.41	256.97	496.76	75	89	285.22	193.18	146.85	228.17	174.06	279.53	624.39	726.77	375.93	1292	188.63	186.66
PTCD2	ENSG00000049883	102	66.88	71	83	50	44	60	41	44.67	20.44	36.21	55	53	29	34	127	96	82.71	44	35	69	46	31.6	38	52	39	67	26	34	70	53.85	58.82	111	88	100	83	55.84	70.84	83	62	74.68	80	61	85
NEXMIF	ENSG00000050030	1	7	2	4	2	3	2	11	2	1	9	3	4	7	0	1	5	1	0	6	5	6	4	2	1	2	2	5	1	6	11	6	3	14	5	3	7	4	7	5	3	5	3	7
JKAMP	ENSG00000050130	2279.68	853.16	2357.93	2549.76	1296	1190	914	1074	217	97	477	412	1237.82	190	245	1353.23	1956.78	1709.72	1822.94	430	1619	1019	243	909.91	2285.86	1306	663.81	865.81	707.9	1171	346	113	2453.71	1154.91	1621	1767	1392.62	1567.89	1120.93	1121	1950.69	1941.76	1487.74	887.91
DKK3	ENSG00000050165	9	7	3	2	3	5	5	12	8	8	5	2	0	0	10	2	4	5	8	10	3	5	4	5	1	1	4	0	0	3	4	8	10	13	0	3	8	6	8	8	2	11	6	8
ARHGEF5	ENSG00000050327	6.51	10.45	13.37	10.55	9.14	4.99	11.58	14.22	22.39	18.24	19.54	24.7	5	12.59	14.92	15.87	12.91	4.22	7.25	12.91	9.26	3.95	3.58	15.82	7.85	6.26	6.7	7.18	6.34	8	15.57	26.14	9.45	11.17	10.66	6.69	5.35	15.05	10.32	10.81	12.12	9.21	13.34	14.09
NFE2L3	ENSG00000050344	63	23	47	55	26	32	27	19	9	4	25	15	28	6	9	44	64	66	25	8	83	64	8	28	91	39	32	19	24	56	16	1	62	36	56	42	38	54	29	43	26	48	45	34
MCUR1	ENSG00000050393	124	80	72	74	75	84	108	94	85	34	61	71	88	57	54	117	117	98	49	60	63	49	34	129	73	83	71	48	64	58	59	42	103	71	97	73	94	93	73	68	84	154	84	54
LIMA1	ENSG00000050405	797	310	400	598	282	204	358	455	257	153	362	344	207	181	350	1037	887	548	163	113	296	233	96	356	291	224	266	210	229	429	255	378	1026	483	546	624	368	515	335	458	617	314	413	404
LETMD1	ENSG00000050426	1099	698	822	844	1098	667	932	993	741	414	755	909	845	844	816	1146	990	626	491	167	829	962	233	790	771	592	986	604	518	810	716	1401	1109	659	844	1205	679	941	710	877	1090	735	898	1322
SLC4A8	ENSG00000050438	27	72.2	18	30	46	67	39	80.55	58	27	52	33	30	30	21	87	17	27	20	96	27	35	86	17	30	25	29	19	17	27	83	8	22	76	41	37	62	31	56	15	46	29	30	29
LAMC3	ENSG00000050555	0	11	0	0	1	5	0	7	6	7	4	1	0	1	0	1	1	0	2	14	1	7	8	1	0	3	1	10	1	0	14	4	0	13	1	1	5	1	9	0	0	0	0	1
PTGER3	ENSG00000050628	5	7	4	5	1	6	1	5	1	0	3	1	0	3	0	0	2	3	2	20	1	0	4	1	4	0	1	0	1	0	7	0	1	14	0	0	16	1	5	2	4	5	1	0
TNIP3	ENSG00000050730	55	49	39	68	15	33	36	58	24	12	53	41	16	11	36	75	24	24	21	38	16	18	24	37	11	16	18	16	19	37	51	49	31	36	49	40	76	82	53	47	35	33	18	49
MAPK9	ENSG00000050748	153	67	132	120	97	75	71	110	50	50	64	82	91	61	54	126	174	130	79	32	80	113	29	56	132	79	95	55	108	124	37	72	153	113	149	180	87	118	59	101	136	95	107	100
COL23A1	ENSG00000050767	0	1	4	3	2	2	2	3	7	4	7	1	2	4	0	1	0	0	1	5	0	1	3	1	0	0	2	1	1	1	3	1	0	3	1	0	0	1	2	1	0	0	0	2
BCAR1	ENSG00000050820	0	2	0	0	1	4	0	3	6	1	4	0	0	1	0	0	0	0	0	2	0	0	2	0	0	0	0	0	0	0	6	0	0	2	0	0	0	0	1	0	0	0	0	0
FAM160A2	ENSG00000051009	221	146	113	117	363	156	150	196	184	316	202	248	338	309	277	146	94	170	181	20	166	230	38	132	213	246	196	112	227	209	111	236	118	88	99	138	122	162	198	125	129	182	134	175
HERPUD1	ENSG00000051108	2454	1437	1542	1747	2473	1236	1858	1607	1411	1429	1209	1665	2406	1414	2219	1856	1274	1425	1492	315	1709	1653	311	1620	2559	1564	1358	1446	1108	1574	800	1090	1409	968	1221	1314	1362	1271	1471	1327	1738	2501	1147	1390
HOMER3	ENSG00000051128	3	7	10	5	11	4	3	3	6	5	3	7	9	2	12	1	2	1	6	3	7	3	2	2	3.44	10	5	0	2	3.6	2	0	3	2	0	1	3	4	1	1	4	0	0	0
RAD51	ENSG00000051180	32	17	44	41	28	18	54	25	28	28	22	18	28	12	24	28	33	21	22	23	21	24	17	19	19	7	19	10	30	28	25	18	19	29	30	33	30	24	16	16	35	19	26	33
POLQ	ENSG00000051341	10	18	26	25	10	13	61	25	10	3	13	4	18	7	2	34	21	6	26	29	11	3	15	3	18	1	5	5	9	9	18	6	9	26	19	11	17	14	13	4	25	16	14	6
PIK3CB	ENSG00000051382	376	145	344	393	234	159	183	140	93	55	99	116	287	115	123	226	358	411	335	66	381	232	28	163	486	209	192	175	149	226	54	48	283	250	245	222	179	255	236	222	443	438	265	210
CYBA	ENSG00000051523	790	352	108	82	1365	228	403	739	674	3357	1189	1821	1954	1788	2858	67	96	119	220	12	548	866	27	1129	655	335	876	1118	534	1007	270	1406	81	293	67	377	57	333	619	701	137	785	152	291
THOC3	ENSG00000051596	380.32	235.52	271.67	389.41	274.05	196.5	401.73	383.45	344.54	394.44	305.16	364.05	356.7	482.97	564.62	304.26	417.72	277.48	153.98	53.26	293.47	300.65	103.22	457.98	246.43	235.01	423.39	330.9	212.04	289.81	414.98	984.94	473.5	328.81	261.42	413.09	251.26	332.86	327.21	418.22	294.95	257.92	243.08	410.09
HEBP2	ENSG00000051620	149	102	256	213	170	148	136	139	81	44	97	100	189	115	113	215	200	194	268	88	267	221	77	149	318	296.84	107	139.86	126.71	209	115	93	228	183	138	130	182	180	145	124	206	219	204	135
MPHOSPH9	ENSG00000051825	802.8	314	424	662	338	297	383	512	156	107	183	250	327	196	201	1289	806	671	242	133	536	284.59	114	294	428	232	348	262	230	486	269	193	858	587.59	899	687	542	580	433.34	517	618	520.61	490	434
PLEKHA5	ENSG00000052126	42	55	25	32	43	78	19	80	55	31	58	32	23	12	41	82	61	41	27	107	20	19	51	23	53	16	26	25	28	64	97	11	94	104	66	81	67	37	64	93	94	127	24	42
PRSS8	ENSG00000052344	0	1	1	0	0	3	0	4	3.14	3	2	3	0	0	0	0	0	2	0	5	2	1	1	1	0	1	2	1	1	0	3.15	2	0	3	0	1	0	0	2	2	0	1	1	2
SIKE1	ENSG00000052723	523	239	345	553	257	182	231	220	109	86	117	144	234	102	125	500	687	478	186	89	372	219	51	187	471	201	219	186	157	272	135	165	506	318	298	391	265	305	262	387	367	455	252	232
RRP12	ENSG00000052749	336.65	291.52	561	556.88	518.94	221	268	172.59	333.11	503	425.58	526.94	768.77	633.75	523.62	94.3	104.74	136	362.91	71	295	345.45	66.15	275.57	386.43	283.47	267	270.31	273.56	246.25	186.18	268.25	235.08	204.42	122.96	144.56	165	359	269.89	209.49	279.71	245.48	223.17	235.72
FNIP2	ENSG00000052795	218	124	177	203	161	137	229	201	100	82	106	113	181	113	65	184	319	211	101	89	290	232	68	80	390	83	186	128	115	138	102	88	237	164	192	212	148	151	158	154	283	312	170	147
MSMO1	ENSG00000052802	1201	405	492	1106	314	272	456	420	340	425	308	431	425	312	331	1201	1192	794	277	76	587	257	108	434	517	319	320	270	409	841	216	739	1198	665	817	909	456	575	431	534	672	668	450	556
TTC17	ENSG00000052841	2730	1364	1927	2049	2203	1522	1911	2377	1181	652	1130	1351	2300	1177	913	2436	1928	1901	1727	501	2045	1758	349	1622	2197	1598	1550	1456	1340	1655	1020	1004	2767	1669	2276	2156	1837	2432	1853	1730	2162	2492	1800	1939
ALX4	ENSG00000052850	0	6	0	0	1	6	0	5	7	0	6	0	1	1	0	0	0	1	0	11	1	0	11	0	0	0	0	1	0	0	14	2	1	2	0	0	6	0	3	0	0	0	0	0
FSTL4	ENSG00000053108	9	19	4	6	10	9	19	12	47	19	19	5	13	20	3	7	8	9	4	10	8	16	3	15	2	18	12	5	12	6	11	6	4	7	13	8	6	15	16	6	28	36	10	9
FOXN3	ENSG00000053254	1640	886	1059	996	933	648	1086.97	1233	824	919	885	1204.98	1013	928	1121.03	909	1246	1203	1093	297	1016	1133	174	844	1339	962	959	937	826	1095	567	1058	1634	1038	1093	1124	613	1151.35	701	1147	1181	1282	1082	1170.52
METTL24	ENSG00000053328	3	2	2	2	0	1	3	2	3	0	2	2	0	2	1	0	3	0	0	4	1	1	3	1	0	0	3	1	0	2	2	1	3	1	1	3	1	0	0	1	0	0	0	0
AKR7A2	ENSG00000053371	56	34	32	20	41	25	47	48	32	77	56	50	47	55	91	31	47	18	36	13	30	56	10	42	57	25	61	21	45	49	19	42	38	27	23	42	15	34	28	34	37	37	30	45
MRTO4	ENSG00000053372	519	259	379	400	461	261	627	543	663	572	414	631	461	571	572	294	363	260	201	70	246	319	67	318	221	223	376	210	249	409	303	907	463	335	275	385	252	333	276	343	329	311	309	378
NNAT	ENSG00000053438	0	0	0	0	1	0	0	1	1	2	0	0	1	1	1	0	0	0	0	0	0	1	0	2	0	0	0	3	0	2	0	0	1	0	0	0	0	0	0	1	0	0	1	2
USE1	ENSG00000053501	401	298	406	375	542	307	447	445	477	742	519	664	440	671	726	288	315	198	266	53	246	421	88	364	314	261	417	278	267	398	348	1010	330	283	226	502	224	337	323	319	391	236	262	481
MCF2L2	ENSG00000053524	22.27	92.77	11.83	10	17	79	10.17	69	79.42	11	72	15	8.03	16	10.52	17	9	15.13	19	153	9.42	5.55	100	5.11	1	5	12	9.09	6.93	14.52	135.04	26.25	5.28	124	25.74	12	63	17.9	56.04	2.33	8.39	11	12.93	24
NRIP2	ENSG00000053702	27	31	11	7	20	25	50	57	49.4	41	31	55	32	60	44.52	45.24	44	38	16	28	37	53	45	43	20.38	14	77	58.49	22	49.52	63	57	33	67.51	56	43	32	31	51	51	23.54	35	31	85
LAMA3	ENSG00000053747	0	9	1	0	2	12	1	9	4	2	6	0	0	1	0	1	0	0	2	22	0	0	8	0	0	0	0	0	0	0	7	0	0	10	0	0	6	0	5	0	1	0	0	0
AP5M1	ENSG00000053770	1721	570	1077	1851	808	550	872	696	328	312	379	513	805	396	315	1560	1946	1334	923	183	1188	600	163	724	1462	770	591	611	498.96	908	330	410	2095	846	1098	1309	872	953	793	934	1457	1473	895	975
ANAPC4	ENSG00000053900	387	176	241	295	158	136	141	152	53	33	69	88	134	59	75	576	357	290	145	56	269	125	64	146	340	204	118	142	68	211	99	73	373	233	302	348	344	205	282	242	270	337	181	161
KCNQ1	ENSG00000053918	35	28	29	13	55	22	25	12	31	62.97	27	50	45	52	56	11	26	19	24	6	26	51	2	23	43	32	36	23	19.96	30	10	25	21	20	6	19	12	29	16	17	30	24	19	23
TRAPPC3	ENSG00000054116	976	535	971	946	1056	484	982	905	839	590	724	829	1029	779	1418	684	532	480	566	140	472	692	166	760	702	550	781	632	648	707	446	831	754	492	387	498	641	657	593	652	728	709	559	794
THRAP3	ENSG00000054118	14325	7446.62	12939	11148.4	12548.9	6690.65	13363	13891.7	11514	7955.97	8289.97	14462	11469	11092	15056.9	12578.2	12040.6	9412.68	9743.9	1950.97	8526.75	9130.96	1719	9596.87	11081.8	9087.83	10699.9	9103.94	9094.99	9587.92	5945.53	12685	15799.2	8885.61	12103	11784.1	5756.42	12020	7576.2	10080.6	12957.8	10017.3	11487.9	13285
PHPT1	ENSG00000054148	1361	843	1071	929	964	713	1130	1145	1263	2420	1169	1546	1286	1329	1826	559	529	404	777	132	538	876	221	730	1020	765	921	456	907	1211	526	1500	689	465	536	984	565	901	654	733	915	649	715	1035
ENTPD2	ENSG00000054179	0	0	0	0	0	2	0	0	0	0	1	0	0	0	0	0	0	0	0	0	0	0	0	1	0	1	0	2	0	0	0	0	0	0	0	0	1	0	1	0	0	0	0	0
LY75	ENSG00000054219	1810.06	616.98	1099.99	1295.2	568.13	458.32	809.75	658.45	506	352	362.4	661.85	1065.36	706.88	373.88	820.91	1066	1046.19	674.4	142.55	812.37	571.29	154.26	655.82	757.25	808.96	454.11	498.69	422.7	452	426.9	617	1159.08	831.21	1013.33	994.59	511.16	685.78	263.71	923.7	879.53	1064.97	1020.46	822.36
ARID4B	ENSG00000054267	1568	646	789.49	993	590	454.75	472.86	782.58	283.36	263	391.29	415.77	588.87	317	452.49	1932.89	2019	2046	758.38	195	1064	554.72	210	763.2	1287	841	590.23	862	439.11	695.51	397.73	274	2034	1156	1840.38	1315.94	924	1160.96	804	1044.92	924.28	1451	834.19	726.86
OPN3	ENSG00000054277	57.18	32.43	87.98	40.74	35.17	51.66	60.12	41.54	19.8	34.45	45.34	48.55	61.64	29.38	29.54	36.17	84.15	48.93	55.04	28.16	64.15	38.69	8.72	27.92	121.45	51.35	47.58	20.01	29.12	35.1	29.76	17.05	67.11	59.77	34.61	64.29	20.29	48.89	39.35	37.6	55.32	30.35	38.67	35.66
SDCCAG8	ENSG00000054282	725	379	830	765	797	586	581	643	470	362	446	532	694	439	422	570	602	447	565	144	544	594	105	395	741	487	513	347	397	402	321	329	883	522	565	586	423	529	465.92	433	705	646	511	589
PTPRN	ENSG00000054356	5	14	0	0	7	9	4	5	10	4	4	5	10	9	4	0	2	1	8	2	0	3	3	5	0	3	1	0	6	4	7	0	0	1	4	1	2	3	1	0	1	6	2	2
HHAT	ENSG00000054392	59	64	30	50	46	50	76	63	56	41	71	70	31	33	33	50	35	37	23	52	37	50	39	31	44	24	43	22	19	34	53	58	41	51	35	58	51	48	44	35	57	43	31	45
KIF1B	ENSG00000054523	257.67	167.01	248.04	236.15	237.99	148.18	227.51	179.04	168.04	119.47	128.88	161.91	227.51	191.78	97.8	177.22	194	273	338.04	118.2	229	176.28	90.99	129.57	293.95	235.81	208.63	175.06	140.87	138.8	143.06	119.84	180.37	158.24	200.13	174.12	186.84	192	175.86	140.97	258.69	299.6	221.32	205.3
FOXC1	ENSG00000054598	1	0	1	0	0	1	0	2	0	1	1	0	1	0	1	5	1	1	1	0	1	1	2	0	1	1	1	0	0	0	0	0	4	2	1	3	3	2	2	1	0	3	0	0
TBC1D22A	ENSG00000054611	88	93	92	59	94	58	89	100	89	184	121	174	78	129	247	77	62	45	61	18	58	61	22	79	63	55	74	69	63	76	55	99	53	44	52	67	40	55	49	55	44	46	59	59
SYNE2	ENSG00000054654	2214	1153	766	911	598	549	1259	2144	488	373	587	915	691	512	977	4705	3086	3298	818	364	964	677	331	1002	759	788	1362	1880	677	1348	901	553	3109	1447	4773	2394	1991	2387	1264	1553	1165	1989	1277	1542
PLEKHH1	ENSG00000054690	2.01	18.39	1	2	3.01	15.17	6.01	13	9.02	2	8.18	2.01	1.01	1	0	6.06	10.06	4.04	5.05	30.21	2.02	8.43	3	2.01	3.02	2.02	5.03	5.03	4.04	2	18.27	4.01	7.08	19.12	6.09	7.02	7.1	5.08	17.41	6.07	2.03	3.11	5.04	5.01
ATP9A	ENSG00000054793	99	111	49	96	114	122	207	129	188	80	58	69	102	84	34	204	125	171	132	54	59	93	40	184	64	201	120	78	93	77	34	30	134	90	132	75	93	84	85	47	174	191	144	78
SPO11	ENSG00000054796	0	0	0	0	0	0	0	0	0	0	0	0	0	0	0	0	0	0	0	0	0	0	0	0	0	0	0	0	0	0	0	0	0	0	0	0	0	0	0	0	0	0	0	0
CBLN4	ENSG00000054803	0	1	0	0	2	0	0	1	1	0	0	0	0	0	0	0	0	0	0	2	0	0	0	0	0	0	0	0	0	0	2	0	0	1	0	0	0	0	0	0	0	0	0	0
CHRDL2	ENSG00000054938	0	2	0	0	0	4	0	3	2	1	8	0	0	2	0	0	0	0	0	10	0	0	7	0	0	0	0	0	0	0	8	0	0	5	0	0	4	0	11	0	0	0	1	0
FAM168A	ENSG00000054965	153	79	131	120	141	80	152	142	126	130	100	167	181	212	110	231	144	143	139	39	129	164	42	127	138	133	178	163	144	141	61	161	162	115	116	122	140	128	111	136	158	105	124	191
RELT	ENSG00000054967	60.26	42.77	36.85	41.51	87.07	39.6	62.7	54.52	74.54	125.44	66.11	101.26	131.18	103.07	146.19	35.56	28.75	52.47	77.05	13	34.99	62.81	21	70.24	98.95	93.48	86.32	68.83	66.02	51.73	22.98	52.65	40.49	22.02	24.98	40	40.09	75.31	63	27.73	50.73	46.47	65.36	54.59
GALC	ENSG00000054983	345	124	210	249	223	180	158	186	92	96	106	115	186	107	135	221	235	281	180	49	242	204	43	195	311	167	157	186	188	230	46	62	286	147	233	242	215	235	158	210	329	410	171	167
NOP58	ENSG00000055044	1408	624	936	1274	675	657	937	1032	357	265	558	541	715	325	477	2253	1528	1168	632	227	1051	815	265	901	966	582	805	666	448	908	652	452	1801	1104	1807	1653	1048	1158	1043	1092	1224	995	942	1065
SZRD1	ENSG00000055070	1242.78	711.55	789	793	1187	513.45	964.75	991	891.19	1975.55	978.54	1594	1206.71	1219	1514.78	481	484	458	465	96.82	510	675	92.29	900	730.53	496	769	762.15	661	847	470.38	1436.75	712	561.86	328	611.69	383.34	655.42	506.66	787.77	539	881.72	483.41	747.28
KCNH2	ENSG00000055118	0	5	3	2	0	3	4	3	6	3	4	4	0	3	1	3	2	5	0	5	2	1	16	3	0	2	2	2	2	1	15	5	3	11	1	5	3	6	9	4	2	1	5	6
CUL1	ENSG00000055130	1407	768	945	1074	1122	828	1003	980	642.26	572	835	1141.3	978	697	725	1165.7	1122.52	714	674.73	157	783.3	892	187	778.4	965	594	1007.18	556	760	954.77	584.33	831	1539	789	1235	1327	906	1339	797	943	1073	757.65	1163	976
FAM114A2	ENSG00000055147	779	323	593	767	432	298	480	374	197	102	215	254	466	146	202	632	640	457	395	90	485	397	82	291	711	357	298	244	281	429	178	153	676	368	469	603	443	451	347	391	652	526	406	421
CYFIP2	ENSG00000055163	7741.27	3964	4028	5847	4215	3154	8249.03	9549	5482	5872	5126	7313.42	4338.57	6200	4911.61	9275	6400.41	5383	4085.49	1012	3688	4309	1019	5416	2576	3968.9	6447	5369	4959.28	6585.39	4056.58	11639	9058	5267.42	7409	8398	3081.61	7659	3912	6478	5241.17	4499	5504	8216.47
TAB2	ENSG00000055208	865	379	696	874	449	373	488	634	215	76	348	284	486	192	182	815	1229	1133	979	204	633	475	153	539	745	729	466	504	304	518	364	152	1430	947	1079	1031	629	838	543	738	820	846	882	647
GINM1	ENSG00000055211	278	121	166	183	178	155	100	117	57	98	76	96	109	92	116	111	225	213	180	29	194	120	10	133	385	150	95	110	110	136	34	56	244	152	109	163	145	164	131	151	214	279	145	103
EIF2AK2	ENSG00000055332	1296	563.82	920.88	1096.86	1179.92	1078.43	700	888.43	583.93	406	481.42	1119.82	1167.93	390	272.86	1346.92	1713	1780.86	759.88	262.93	1059	597.81	338.55	1819.26	980.95	1098	774.99	864.95	520.99	955.94	351.43	296	2555	1085.83	4365.28	1330.9	1198.83	1763.62	834.53	1051	872.93	1333	1643.82	711.42
USP36	ENSG00000055483	437	369	228	289	431	266	544	684	515	624	460	704	472	609	589	573	355	364	216	92	341	433	104	389	223	217	537	360	327	391	393	781	596	408	492	616	331	494	463	582	392	435	336	665
KMT2C	ENSG00000055609	1283	788.2	1029	1056	990	751.27	1616.99	1378.94	837.8	592	594.77	1357	1654.98	1343	700	2050	1831	2115.99	1606.95	339.98	1464	1351.97	389.65	1044	1548	1487	1527.98	1666.99	970	1223.98	640.03	682.93	2010	1279.97	2195.98	1308	1047.23	1529	1255.48	1226	1642	1640	1469	1541
MCOLN3	ENSG00000055732	19	31	6	19	5	24	4	25	18	4	35	8	7	4	8	29	26	35	3	33	13	4	33	9	5	6	6	7	2	17	37	8	16	41	28	15	21	14	22	2	13	17	12	20
CCDC85A	ENSG00000055813	0	3	0	0	0	2	0	2	5	2	0	0	0	0	0	0	0	0	0	2	0	1	1	0	0	0	0	0	0	0	5	1	0	3	0	0	0	0	0	0	0	0	0	0
PUM2	ENSG00000055917	1116	431	687	1061	522	413	716	680	280	192	277	448	607	380	202	1382	1662	1642	1035	138	960	566	189	606	1134	879	709	821	381	738	293	363	1431	844	1466	1051	733	987	763	920	1073	1188	826	715
MRPL43	ENSG00000055950	633	407	658.98	587	677	448.97	678	696.88	746.79	1025	870.94	953.99	703	591.97	766	544.99	409	336	396.87	72.98	432.99	605.98	134	635.82	600	495.97	515.93	341	529.83	667.86	414.97	1018	540.92	342	347	872.69	453	614.92	453.76	500.76	491	369.91	405.91	578.74
ITIH4	ENSG00000055955	9	19.88	1.87	1	13.38	25.46	11.12	19.7	19.21	10.05	29.54	14.64	17.85	32.52	12.64	20.95	14	10.34	9.96	32.44	6.12	12.08	21.35	11.17	6.87	10.65	27.84	6.84	13.59	6.56	43.22	7	3.86	22.56	13.5	13.84	53.66	21.26	39.99	14.3	5	5.81	10.03	16.17
ITIH1	ENSG00000055957	13	18	19	4	26	17	5	17	29	45	24	19	30	31	25	1	4	6	11	11	11	16	8	19	20	7	13	2	20	8	14	4	14	14	1	7	16	8	13	8	13	13	10	13
HPF1	ENSG00000056050	417	179	335	370	130	131	84	108	23	28	71	53	143	27	88	352	393	236	148	52	242	124	28	126	344	130	89	94	84	215	50	41	476	296	307	416	195	265	181	243	294	249	188	130
ZFR	ENSG00000056097	3491	1751	2691	3088	2352	1498	2916	2432	2027	2002	1916	2810	2736	2172	2747	2742	2794	2079	1537	406	1983	1981	320	1670	2708	1530	2022	1620	1615	2044	1157	2325	2884	1864	2264	2414	1267	2155	1560	2272	2726	2288	1840	2297
ZNF280C	ENSG00000056277	83	48	51	93	27	37.99	61	46	30	19	33	48	42	28	23	153	116	72	31	46	55	29	27	51.05	63	37	48	24	19	56	37	36	98	75	100	70	84.11	66	74	71	100	76	50	56
NPFFR2	ENSG00000056291	0	1	0	0	0	3	0	0	2	2	1	0	0	1	0	0	0	0	0	2	0	0	3	0	0	0	0	0	0	0	1	0	0	2	0	0	3	0	0	0	0	0	0	0
PHF21B	ENSG00000056487	0	3	0	0	0	3	0	2	8	0	3	0	0	1	0	0	0	0	2	11	0	0	7	0	0	0	0	0	0	0	4	1	0	5	0	0	1	0	2	0	0	0	0	0
TRAF1	ENSG00000056558	145	111	36	56	102	54	117	139	176	240	157	234	77	220	303	188	127	122	52	27	98	91	54	174	44	50	141	121	64	72	164	448	95	134	69	128	137	136	128	146	101	80	88	210
RC3H2	ENSG00000056586	400	187	161	236	169	135	217	298	102	62	110	149	217	111	168	573	592	477	195	94	273	287	68	222	341	225	322	257	197	295	125	117	428	356	466	327	271	359	232	313	383	338	336	376
IL17RB	ENSG00000056736	22	6	12	6	10	6	12	17	5	2	10	3	16	2	3	13	21	23	10	12	6	5	7	7	10	4	12	9	5	14	5	11	22	12	11	7	25	17	13	14	13	19	19	25
TRAF3IP2	ENSG00000056972	193	109	170	139	296	162	211	233	290	282	191	270	246	350	154	162	210	133	168	53	194	172	58	237	156	174	277	204	96	117	193	446	231	193	151	276	117	172.21	173	197	203	132	230	276
GYG2	ENSG00000056998	0	6	0	0	0	4	0	7	8	2	9	1	0	0	0	0	0	0	2	17	0	1	7	0	0	2	0	0	0	0	11	0	0	12	0	0	7	0	2	0	0	0	0	0
DCBLD2	ENSG00000057019	4	32	3	5	13	38	7	23	12	1	23	4	9	7	2	4	15	24	13	42	19	15	23	5	21	15	5	14.13	3	5	39	1	10	48	6	14	26	11	21	11	12	10	14	10
SERPINB3	ENSG00000057149	0	0	0	0	0	0	0	0	0	0	0	0	0	0	0	0	0	0	0	3	0	0	0	0	0	0	0	0	0	0	0	0	0	0	0	0	0	0	0	0	0	0	0	0
SOAT1	ENSG00000057252	3320	1312	2448	3467	2456	1377	2278	1679	847	622	837	1359	2532	1123	983	1695	2556	2025	1750	341	2265	1842	270	1354	3315	1488	1317	1144	1200	1742	734	935	2880	1239	1507	1755	1232	1426	1490	1737	2791	2655	1660	2223
PKP2	ENSG00000057294	47	33	50	37	35	35	14	17	27	29	20	8	67	39	9	3	21	22	18	23	70	72	19	8	37	20	5	7	9	8	17	6	12	30.62	4	17	14	20	18	18	22	174	9	11
MSH4	ENSG00000057468	0	1	0	1	0	1	1	0	2	0	2	0	0	1	1	1	2	2	0	2	0	0	1	0	1	0	4	0	0	2	3	3	0	2	1	0	2	0	2	2	0	0	0	0
F7	ENSG00000057593	0	2	0	0	1	0	1	1	0	1	1	1	0	0	1	1	0	0	0	0	0	3	1	2	0	0	0	0	0	0	2	0	2	1	1	0	0	0	2	0	1	0	0	0
GDI2	ENSG00000057608	15165.8	6402.75	15699.7	16663.8	11035.6	8518.61	10560.5	8659.64	3533.63	2282	4909.79	4956.68	10493.7	3218.91	4023.82	10188.9	10244.9	7783.98	10997.8	2163.77	11548.7	10436.5	1490.83	7441.63	16969.5	8165.81	6593.76	5442.58	5293.86	9488.79	3065.48	2075.92	13848.9	8387.8	7513.92	11723.9	8878.73	10082.9	8265.6	9335.69	14714.7	11830.8	10097.8	9629.61
PRDM1	ENSG00000057657	2520	619	2044	1844	409	491	796	1265	532	841	277	440	612	687	510	1802	1939	1502	546	283	1476	885	92	628	912	678	361	681	914	1708	576	1073	1748	704	2061	1377	322	635	602	1241	1400	2616	688	682
ATG5	ENSG00000057663	742	278	470	661	371	273	310	281	139	82	172	199	275	89	230	762	603	471	239	84	419	254	71	408	597	287	235	298	185	348	144	109	772	381	483	574	502	387	354	430	475	614	316	336
TMCC3	ENSG00000057704	308	160	166	210	299	237	369	386	239	262	167	310	253	288	174	328	192	509	711	85	256	350	82	386	437	672	230	653	274	316	101	243	268	201	285	225	144	287	373	293	296	826	525	292
PITHD1	ENSG00000057757	266	119	137	183	153	122	212	279	120	75	131	200	149	114	196	219	249	156	154	46	161	166	51	167	142	147	210	181	151	186	117	137	312	203	264	285	147	243	178	271	206	160	202	246
MTA3	ENSG00000057935	187	128	79	122	94	110	89	134	122	81	127	120	95	92	104	190	189	124	51	100	111	84	94	97	117	86	128	72	74	125	168	123	180	201	202	191	118	121	136	174	126	101	146	227
USP13	ENSG00000058056	64	51	41	52	37	41	38	61	19	7	55	51	37	31	38	101	101	59	24	34	43	43	20	40	26	27	57	30	23	60	55	59	91	99	80	98	41	60	44	66	79	63	55	79
ATP11B	ENSG00000058063	408	138	278	379	173	120	192	201	68	50	89.83	84	182	71	78	506.01	565.76	590.37	269	76.55	301	152	53	146	348.53	234.03	146	180.09	172.9	249	87	77	605.09	339	372.15	329.08	271.89	318	214.86	288.48	279.21	385.82	277	226.96
LAMC2	ENSG00000058085	0	37	0	0	4	45	0	28	33	5	33	1	0	3	0	0	0	0	4	68	2	0	61	0	0	1	0	0	0	0	69	0	0	35	0	0	35	0	22	0	0	4	0	1
CDK14	ENSG00000058091	86	53	131	184	46	57	206	70	73	50	54	81	82	60	25	263	129	122	143	33	75	76	26	142	62	164	44	68	31	33	42	78	123	161	107	57	67	63	92	81	102	149	94	65
SEC61A1	ENSG00000058262	1437.85	905.78	962.69	996.55	1737.8	821.52	1793.57	1088.39	786.75	1608.78	1158.75	1472.69	1361.04	1158.79	1588.61	685.69	630.8	534.54	644.5	100	811.61	919.72	109.84	666.28	1226.65	593	919.09	611.24	917.71	898.38	651.93	1470.07	690.62	575.56	415.16	874.22	419.48	752.62	585.77	821.28	933.35	971.28	640.43	957.7
PPP1R12A	ENSG00000058272	4934.81	2208.31	3305.73	3819.95	2498.31	1675.7	2059.29	2335.13	1277.17	1233.95	1377.17	1635.59	2869.96	1306.09	1499.89	4925.7	4281.69	4413.8	3415	516.03	3112.81	1976.38	415.26	2158.74	4240.91	2940.21	1829.72	2689.1	1610.47	2484.66	1045.35	1081.91	4966.6	2532.85	3952.77	3784	2312.7	3344.19	2565.54	3087.85	3274.6	4164.81	2735	2452.06
RASGRF1	ENSG00000058335	1	9.24	0	0	0	8.2	14	11	26.9	7.68	17.15	2	3	7.32	3.65	6	1	2	3	28.15	2.37	4	20.59	2	0	1	3	2	0	2	23.73	9	0	12	1	3	13	1	14.3	1	5	0	1	1
CAMK2B	ENSG00000058404	0	1	0	0	0	1	0	1	6	0	1	0	0	0	0	1	0	0	0	2	0	0	0	0	0	0	0	0	0	0	3	1	0	2	0	0	1	0	3	1	1	0	0	0
CROCC	ENSG00000058453	0	8	3	1	3.3	4	3.02	9	16	4	6	6	1	5	4	11.45	3	4	2	17	1	2	9	8	2	3	7	3	1.16	1	16	7	2	13	7	2	11	6	6	3	3	4	2	3
POLR3E	ENSG00000058600	74	96	54	55	124	97	144	190	112	124	150	120	103	136	154	554	226	216	73	98	186	151	120	112	88	113	166	184	74	160	248	143	147	210	457	176	318	196	301	167	121	111	152	182
ATP2B4	ENSG00000058668	3277	1109	1258	2005	1102	807	2275	2424	1155	878	946	1893	1581	1192	1228	2752	2632	2359	1478	445	1058	974	300	1073	1670	990	1539	1177	1578	1866	846	1722	2987	1503	2308	2622	1220	1968	1051	1850	2155	1740	1361	2027
ZC3H11A	ENSG00000058673	2111.82	1011	1615.01	2225.75	1369.63	1018.27	1822.02	1805	837.14	465.41	812.6	1084.57	1602.49	791.54	543.1	2953.03	2234.95	2132.77	1690.41	362.21	1654.71	1089.95	393.1	1084.41	1640.6	1487.18	1189.39	1208.68	938.89	1310.19	876.72	851.69	2900.86	1744.73	2231.89	2065.56	1582.23	1865.73	1532.18	1560.1	1832.41	1838.87	1743.3	1490.32
RIOK2	ENSG00000058729	911	314.83	478.96	719.97	414	287	351.82	368.64	76	54.88	122.16	163.63	352	89.7	106.93	910.51	934.28	624.99	366.97	121.68	577	290.97	71	369.59	810	295	246.48	291	213.24	495.63	143.65	99.02	1111.53	620.89	729.89	830.97	456	509	487.94	602.91	765.99	765	534.55	446.81
YIPF1	ENSG00000058799	970	524	1069	1089	1154	641	795	606	608	360	562	641	1034	518	614	700	586	609	946	115	616	700	119	770	556	440	534	574	735	708	272	360	717	346	467	657	540	782	479	473	1037	766	863	613
NDC1	ENSG00000058804	249	103	99	216	125	90	239	148	44	19	49	88	108	39	49	334	261	199	113	34	218	102	40	153	181	89	103	96	65	157	65	52	308	190	204	317	150	179	169	232	238	249	167	207
DGKG	ENSG00000058866	126	136	138	140	174	117	218	98	205	122	77	165	246	213	126	59	61	97	176	27	172	159	18	95	180	211	137	88	114	78	33	26	67	72	61	55	57	77	81	68	212	142	101	108
FLYWCH1	ENSG00000059122	12	21	13	7	21	35	16	25	23	36	26	17	22	29	27	25	22	14	11	10	16	15	19	15	10	11	26	15	13	27	44	27	9	17	15	13	30	18	27	15	16	11	10	14
UNKL	ENSG00000059145	15.02	28.02	5	9.02	14	20	20	28.03	21	30	13	26.01	13	22.01	34.01	30.18	15.04	13	9.01	15	11.02	11.01	23	14	16.03	18.03	18.06	26.03	11	14.01	32	23	8	17.03	14.07	13	16	16.07	24	11.02	9.01	7.02	16.13	14
TBXAS1	ENSG00000059377	3625	2573	4428	3473	10838	4038	3923	2856	3610	4475	3515	5119	5862	5368	3716	1262	1403	2435	5136	442	3268	4574	465	3179	5889	4155	3670	4121	3221	2604	779	1293	2013	1025	1027	1700	1890	2922	2373	2080	4967	4644	2727	2354
PARP12	ENSG00000059378	118	79	111	84	149	111	110	108	130	126	109	216	125	99	63	141	100	93	80	21	84	101	52	173	98	109	175	75	91	111	78	106	133	72	267	119	173	204	100	61	96	66	155	133
ALDH18A1	ENSG00000059573	695	352	357	715	395	331	1023	692	506	422	490	633	323	288	396	1053	542	402	187	104	297	291	113	491	277	299	476	337	349	486	461	1240	803	428	503	709	384	577	372	531	553	386	426	666
TARBP1	ENSG00000059588	95	70	54	113	81	73	98	168	90	35	116	90	66	35	73	292	203	146	55	47	106	76	77	94	47	77	127	73	56	93	164	148	145	116	247	183	176	170	117	93	102	61	162	161
GATB	ENSG00000059691	335	232	389	384	434	256.61	415	261.3	411.11	354	291.31	331	371	262.73	235	239	174	141	160	81.41	270	336	94	252	284	170	287	159.38	193	232	224.14	346	238	190.3	146	296	210	241	251.19	240	338	212	247	291
MXD1	ENSG00000059728	1931	1156	2568	2413	1545	2095	894	969	3015	1198	450	1890	3791	3005	827	2599	849	9001	12418	555.12	1416	874	923	6339	3841	11492	867	6768	1797	1231	249	842	1957	596	3861	520	2089	4001	3114	624	1594	6205	6804	913
CDK17	ENSG00000059758	193	57	52	97	33	34	57	51	13	12	17	30	39	14	18	236	348	270	82	23	76	34	11	73	105	64	52	61	32	69	21	17	255	137	189	157	111	147	77	114	116	167	102	65
DNAJC25	ENSG00000059769	32.53	173.43	865.63	762.17	8.92	296.72	95.56	96.29	195.25	66.45	86.11	145.44	441.81	195.51	108.78	226.24	336.38	655.01	209.62	67.89	70.14	5.06	76.63	389.24	602.86	457.76	127.02	308.96	14.93	169.71	62.16	74.61	364.03	159.66	46.84	142.57	258.75	341.48	240.89	111.18	284.03	62.89	395.26	106.33
SLC2A3	ENSG00000059804	8072.88	3143.94	9573.75	9517.44	7406.98	5252.93	5410.89	5932.81	5408.82	2662	2143.72	4426.29	9120.81	4816.87	1774.46	4526.19	2775.94	6638.98	10876.7	2189.2	2930	2627.98	1139.93	6111.91	6409	10098.8	3794.94	7167.96	7919.34	4936.92	2364.76	3392.15	5908.95	2313.86	5731.63	3386.3	4086.96	5405.93	5223.9	2509.98	5508.84	8713.6	6008.06	4545.36
PSD	ENSG00000059915	1	1	0	0	2	0	2	1	3	7.25	5.21	1	1	6	11.09	0	0	2	1	1	0	2	2	2	0	1	2	1.91	0	3.24	3	3	1	1	0	2	1	2.43	0	1	0	1.05	0	2
CTDP1	ENSG00000060069	25	21	17	13	35	17	24	18	34	51	32	31	26	42	44	18	12	13	22	1	18	19	2	19	34	29	19	25	20	20	10	32	15	9	15	11	14	22	16	16	13	32	21	17
YBX3	ENSG00000060138	318	174	459	383	343	202	261	194	227	238	170	270	308	204	205	244	289	179	284	82	294	273	43	150	446	167	196	82	293	238	61	78	215	168	170	161	183	242	149	173	383	306	193	149
STYK1	ENSG00000060140	20	29	7	8	11	16	6	8	21	4	7	14	4	5	9	42	34	27	3	6	8	3	7	8	4	9	13	5	16	12	13	10	11	7	36	21	57	53	19	4	24	11	11	22
WNK1	ENSG00000060237	2160	764	1707	1789	1187	698	1826	1799	981	568	711	1633	1662	1265	936	1930	2489	2401	1686	404	1479	1157	248	861	1658	1174	1413	1380	1061	1482	594	923	2877	1684	1876	1471	971	1680	1229	1941	2163	2111	1563	1714
RPS17P5	ENSG00000060303	0	3	0	0	1	0	0	2	1	0	2	0	0	0	0	0	0	0	0	4	0	0	1	0	0	0	0	0	0	0	4	0	0	4	0	0	1	0	0	0	0	0	0	0
CCAR1	ENSG00000060339	1616	856	1424	1387	1148	701	1241	1115.96	857	437	799	1030.9	1310	810.95	661	1789	1555	1097	743	204	1243	912	218	747	1439	824	955	662	841	1055	602	749	1750	852	1300	1188	959	1016	849	899	1403	1067	1026	1032
OGFR	ENSG00000060491	42	30	29	17	61	39	26	37	50	70	45	65	68	76	72	37	21	28	42	9	24	51	16	33	49	49	43	31	32	44	22	43	27	27	25	24	30	39	27	24	31	28	26	36
GNA15	ENSG00000060558	49	51.92	66	36	136	34	40	37	52	89.9	66	96.94	103.89	109	107	4	16	22	46	3	45	58	6	29	79	60	65	32	90	38.93	20	11	20	18	12	15	17	42	22	18	48.9	45	46	37
CREB3L3	ENSG00000060566	0	4	0	0	0	1	0	1	4	0	3	1	0	0	0	0	0	0	0	2	0	0	4	0	0	0	0	0	0	0	1	0	1	3	1	0	1	1	1	0	0	1	2	0
PIGV	ENSG00000060642	476	325	387	498	521	250	541	338	537	457	377	578	461	403	450	539	407	308	409	61	359	448	122	460	453	349	465	381	366	465	200	568	369	209	314	463	244	371	312	300	532	347	417	476
PTPRU	ENSG00000060656	1	5	3	0	3	1	0	3	5	9	4	6	2	2	1	2	0	0	0	6	0	1	3	0	4	1	3	0	1	1	2	0	1	3	1	2	0	0	2	0	0	1	2	0
SNRNP40	ENSG00000060688	1011	622	694	835	732	471	932	686	651	428	693	767	723	535	1002	792	661	396	415	81	517	621	137	547	609	441	673	466	550	742	446	803	712	465	499	853	534	608	541	609	741	564	590	816
RIMBP2	ENSG00000060709	0	14	0	0	3	8	0	15	18	2	9	0	0	1	0	0	1	2	1	25	0	0	18	0	0	0	0	0	0	1	22	0	1	14	0	0	7	3	9	0	0	0	1	0
COL11A1	ENSG00000060718	0	9	0	0	0	5	0	7	5	0	6	0	0	1	0	0	0	0	0	13	0	0	8	0	0	0	0	0	0	0	4	1	0	10	0	0	5	0	2	0	0	0	0	0
QSER1	ENSG00000060749	255	95	205	266	134	100	165	121	55	20	47	91	163	62	38	128	252	173	104	45	189	123	25	56	262	90	95	68	73	116	47	36	247	139	167	167	113	134	93	155	220	175	160	125
MPC1	ENSG00000060762	646	411	699	612	682	464	600	514	450	269	517	554	632	523	640	495	576	408	534	126	496	437	84	353	842	500	441	306	453	571	238	353	667	348	389	577	399	559	396	486	685	672	478	498
ACAA1	ENSG00000060971	117	106.92	141.49	108.53	188.42	115.22	107.59	123.52	128.96	306.89	162.64	169.32	174.22	173.33	268.51	116.27	89.38	92.41	173.49	25.05	118	165.47	43.65	110	168.45	180.34	170.35	135.1	161.78	119.92	92.92	103.52	96.65	69.66	98.66	129.24	84.82	154.35	116.64	83.87	153.44	123.71	109.43	130.2
BCAT1	ENSG00000060982	521	161	529.99	510	692	221	220.97	88	55	38	93	100	157	82	51.9	69	382	436	124.7	84	567	405.99	40	63	949	134	160	59	195	217	47	19	292	171	58	191	203	150.97	77	88	1087	1142	162	174.98
HDAC7	ENSG00000061273	116	126.45	80	79	194	109	93.19	169	198.89	245.45	132.22	201	225.22	237.7	205.5	129	96	102.69	128.28	18.16	94	132	31.15	197.2	103	142.97	155.3	209	139	144.24	110.73	212.94	112	103.91	90	119.67	102.4	187	122.43	113.85	110.72	64.64	100	146.84
LZTS1	ENSG00000061337	1	11	0	2	1	5	0	7	14	5	9	2	0	3	1	2	0	2	1	14	0	0	5	2	2	4	0	0	1	4	19	2	0	6	0	0	1	1	3	7	0	1	1	0
PRDM6	ENSG00000061455	0	10	0	0	0	11	0	9	10	2	17	0	0	0	0	0	0	1	1	18	0	0	22	0	0	0	0	0	0	0	14	0	1	14	0	0	7	0	6	0	0	0	0	0
WNT8A	ENSG00000061492	0	8	0	0	1	5	0	9	6	0	4	0	0	0	0	1	0	0	0	15	0	0	1	0	0	0	0	0	0	0	11	0	0	2	0	0	2	0	6	0	0	0	0	0
SPAG4	ENSG00000061656	1	3	6	2	3	4	2	0	7	8	1	6	3	2	4	5	1	3	4	0	2	1	2	3	3	0	2	1	2	1	6	3	0	1	2	2	2	3	0	2	1	0	1	3
NCKAP1	ENSG00000061676	26	63	13	25	12	63	9	48	34	3	43	5	9	5	1	40	24	33	15	113	9	7	55	5	9	15	13	13	12	30	68	3	31	59	41	26	66	13	43	13	17	26	10	10
MRPS35	ENSG00000061794	1130	498	982	1123	797	587	745	650	461	239	559	567	701	412	483	886	1270	781	570	183	828	716	142	558	1010	441	708	393	446	667	359	371	1348	710	747	1037	679	784	608	641	1122	984	787	850
GUCY1B1	ENSG00000061918	155	165	59	177	173	276	372	202	179	49	100	76	233	120	30	252	141	168	169	77	76	129	25	278	76	204	167	111	106	126	33	28	115	75	255	159	220	193	137	62	470	589	176	85
SFSWAP	ENSG00000061936	167	160	144	101	189	101	162	199	120	225	186	244	191	162	303	198	136	128	118	27	121	144	39	151	181	131	188	151	142	141	114	185	138	138	165	147	114	167	123	173	133	137	121	154
TNK2	ENSG00000061938	8	19	9	4	12	11	7	18	24	24.17	15	26	28.32	30	19	20	12	14	15	4	7	13	4	17	10	30	22	18	12	16	16	12	10	9	16	13	15	6	22	9	8	9	13	16
MON2	ENSG00000061987	253	129	152	209	140	135	178	170	69	54	96	101	118	87	124	445	308	312	147	80	277	174	84	143	288	177	180	174	90	157	96	69.02	284	249	333	225	257	211	216	189	210	236	152	178
CDH3	ENSG00000062038	0	2	0	0	0	3	1	2	2	3	9	0	0	1	0	0	0	0	1	9	0	0	7	0	0	0	2	0	0	0	6	1	0	4	0	0	3	0	1	2	0	0	0	0
ARSF	ENSG00000062096	0	6	0	0	0	8	0	3	6	1	6	0	0	0	0	0	0	0	0	9	0	0	4	0	0	1	0	0	0	0	8	0	0	8	0	0	4	0	1	0	0	0	0	0
GPBP1	ENSG00000062194	3134	1182	1998	2720	1295	1120	1248	1449	523	328	637	801	1283	503	665	3643	3899	2986	1711	334	2090	1114	329	1461	2584	1745	1068	1570	809	1556	683	516	3933	2268	3182	2975	1873	2225	1904	2312	2027	2728	2110	1498
DGAT2	ENSG00000062282	103	88	211	215	124	192.86	70	81.08	430.4	351	87	276.7	494	525.92	218	201	44	491	1182	66	70.2	132	67	678	255	1013.8	90	847	205	86	58	97	93	49.8	155.51	43	132	249	227	49	138	299	371	54
ZNF112	ENSG00000062370	4	2.07	3	2.28	1	2	3.48	2	0	2	1	5	1	0	0	8	4	1	4	2	6.94	3	3.31	5	9	2	5	2	0	4	2	0	5	9	5	3	4	3	3	7	6	6	7	3.28
CS	ENSG00000062485	4841.36	2401.79	4736.02	4963.83	4592.9	2436.75	5455.5	3956.91	3914.4	1990.83	2661.4	4339.92	4748.25	3793.05	3089.67	3899.83	3053.42	2792.88	3740.93	764.72	3821.6	3913.68	622.27	2987.76	4073.38	2591.71	3757.44	2473.76	3042.52	3482.75	2171.76	3637.34	4098.62	2444.82	2764.76	3361.31	2087.22	3672.25	2406.84	3210.86	4750.25	3378.31	3634.96	4675.7
LTK	ENSG00000062524	8	10	6	10	3	5	17	11	5	18	9	8	4	11	1	15	4	8	1	0	4	3	4	12	5	3	17	8	2	6	10	15	8	8	3	14	4	5	7	7	13	8	8	11
MRPS24	ENSG00000062582	743.99	576	752	623	866	481.19	786	721	585	945	840	873	786	804	1155.75	444	487	306	542	88	506	732	107	520.63	655.51	463	663	391.57	539	565	456	1067.72	564.08	460	336.07	689	382.16	587	446	563	662	491	495	764
ELMO2	ENSG00000062598	2675	1630	1876	2139	2306	1268	3558	2379	1945	1623	2044	2910	2726	2360	2030	2684	2073	1688	1858	252	1370	1792	402	1964	1651	1660	2168	1735	1932	2220	1138	2949	2568	1274	1952	2742	1346	2546	1428	1916	2933	1734	2070	2489
WAPL	ENSG00000062650	1096	417	754	915	516	409	661	553	271	136	272	373	618	319	310	940	1061	904	639	138	666	489	111	453	831	452	462	504	327	548	259	236	1141	701	889	784	526	692	551	750	814	859	694	628
VMP1	ENSG00000062716	8153	4561.66	9341.77	9162.82	10328.7	8452.98	5974.15	3673.27	4026.15	1915.48	3220.93	4882.94	8880.96	4762.53	2658.58	5786.04	5420.01	12984.9	22787.3	1495	6853	7582.81	1962.37	9872.61	13695.5	17766.6	3773.89	13306.4	5149.23	5509.91	1139.79	1744.2	6386.65	2951.97	6147.73	3857.82	6332.98	8813.46	6912.36	3365.18	10547.7	13019.8	12565	4179.05
APPBP2	ENSG00000062725	419	191	202	352	189	160	170	185	100	78	105	123	150	69	143	400	552	372	197	138	229	131	94	167	369	161	171	171	99	223	128	97	488	341	326	294	229	278	237	307	337	319	203	194
POLD1	ENSG00000062822	7.95	13	10	2	11.93	3	11	12.57	14	65	25.03	20	16	14.77	55.45	4	8.25	2	3	4	9	7	4	7	10	3	5	10.01	8	10	7	18	5	6.27	2	5	3	8	8	9	5	7	4	4
SEZ6	ENSG00000063015	5	18	7	3	6	15	8	31	32	13	30	22	7	29	11	9	10	16	13	35	7	22	28	5	9	9	36	13	10	13	29	15	11	19	7	5	15	12	41	9	6	15	8	18
EIF4B	ENSG00000063046	13855.4	5924.92	10429.6	11009.4	7662.53	5991.19	9562.46	10170.4	4903.97	2803.73	5916.34	7052.75	7818.69	6018.18	4989.46	12215.5	14837.9	9222.95	7818.91	1964.32	9189.23	8437.18	1151.85	6189.77	10444.1	5486.48	7336.18	5393.62	5455.94	8078.39	5742.64	8655.57	13406.5	9735.71	8853.89	15103.4	5862.21	9442.88	5962.96	10343.5	12086.5	8213.56	8080.26	11085.1
SLC6A16	ENSG00000063127	35	24	22	31	20	28	52	58	36	37	36	32	28	40	39	83	47	43	21	20	32	15	18	39	10	11	28	13	24	30	41	49	49	39	50	39	30	35	30	34	30	18	27	44
BICRA	ENSG00000063169	5	8	8	4	6	3	4	7	5	11	4	18	5	14	12	11	5	5	5	3	5	7	4	7	3	6	8	12	10	8	7	11	5	9	7	7	6	5	6	4	10	11	11	2
SPHK2	ENSG00000063176	13.59	12.74	17.41	7.39	19.12	16.76	10.01	20.75	13.38	46.59	18.85	20.36	9.76	18.15	44.4	10.23	8.38	10.12	9	6	8.29	9.24	1	11.99	10.8	11.95	24.42	11.37	12.85	9.41	6	19.55	9.63	4.44	6.23	7.67	6.17	16.37	11.02	6.06	13.47	6.22	8.14	12.1
RPL18	ENSG00000063177	11812	8086	10930	9914	13499	9165.99	11800	14130	12598	21085	16366	18745	12488	18544	18102	8194.99	10178	6212	6568	1257	7195	10526	2617.99	11609	8181	7624	12833	7981	8440	11671	10376	39246	9267	8598	5341	14198	6003	10699	7235	11363	9704	6644	7979	14316
CA11	ENSG00000063180	11	18	8	12	3	5	28	27	8	18	10	6	11	11	12	12	16	18	11	3	12	8	5	7	24	20	8	10	12	23	10	5	8	4	13	13	8	8	6	10	5	5	7	12
ISOC2	ENSG00000063241	67	69	58	50	69	24	59	54	48	147	83	87	55	76	185	15	24	21	8	5	22	24	7	24	26	14	44	18	39	46	53	125	21	26	12	17	10	24	26	36	31	37	19	40
U2AF2	ENSG00000063244	82	93	73	50	89	61	69	75	73	196	109	140	107	107	168	105	56	40	98	5	75	81	15	90	83	113.9	118	83	99	98	51	113	68	64	70	124	48	110	65	65	72	51	80	82
EPN1	ENSG00000063245	17	16	18	13	27	12	14	19	15	41	22	26	30	26	39	11	16	7	17	4	9	24	9	12	26	21	26	17	18	21	8	15	7	6	6	8	7	27	15	6	25	12	13	16
MED29	ENSG00000063322	628	480	433	373	624	327	452	530	392	939	609	671	507	599	891	302	316	284	336	59	298	388	78	379	393	294	372	376	307	379	287	825	359	327	218	356	227	384	299	350	351	402	338	388
AHRR	ENSG00000063438	2	4	0	0	2	1	0	3	0	4	1	0	2	0	1	2	1	5	0	0	0	0	0	0	0	1	0	0	0	0	2	2	0	0	2	0	0	0	1	1	5	8	0	1
GSC2	ENSG00000063515	0	1	0	0	0	0	0	0	1	1	0	0	0	0	0	0	0	0	0	0	0	0	0	0	0	0	0	0	0	0	0	0	0	0	0	0	0	0	0	0	0	0	0	0
ZNF275	ENSG00000063587	113	84	59	84	80	49	114	146	105	88	77	108	57	82	81	187	138	67	60	68	94	87	59	102	88.02	59	115	69	69	112	108	144	133	145	122	118.02	66	126	101	119	113	91	109	189
MTMR1	ENSG00000063601	98	46	52	61	56	34	82	78	38	69	59	90	65	73	64	89	134	87	44	9	70	64	23	93	58	57	97	93	56	84	48	123	101	72	112	85	57	84	59	93	48	70	85	111
GPC1	ENSG00000063660	1	2	0	0	1	1	0	0	2	1	2	0	1	0	2	0	0	0	0	3	0	0	0	0	0	1	0	0	0	0	1	1	0	2	0	0	1	0	1	0	0	0	1	1
ADCK1	ENSG00000063761	169	117	123	114	161	71	123	119	140	162	96	164	178	183	120	132	66	35	64	27	68	102	26	65	119	79	108	61	123	105	79	132	82	72	65	116	82	99	71	69	90	81	84	115
HAGH	ENSG00000063854	119	85	95	71	177	74	90	115	131	660	186	259	213	244	491	98	78	64	89	24	93	140	32	210	129	71	105	128	100	134	89	199	93	86	61	115	63	108	179	216	63	171	68	93
RNF4	ENSG00000063978	4022	2320	2222	3241	3431	1681	4311	3422	3391	3020	2513.98	4404	3379	3491	3058	4157	3080	2643	2455	458	2376	2510	600	2884	2687	2606	3009	2612	2451	3305	1774	5166	3682	1813	2709	3623	1708	3400	1916	2709	3744	2641	3029	3916
CASP8	ENSG00000064012	3915	1789	1610	2467	2649	1626	2642	2120	2037	1478	1507	2334	2861	1804	1439	5026	2818	3550	3640	320	2165	1857	1073	3070	2210	3013	1842	2918	1510	2627	1273	1430	3033	1572	3362	2837	2911	2685	3042	2322	3001	3423	3016	2416
LIMCH1	ENSG00000064042	12	49	6	2	6	36	8	36	28	4	28	2	8	11	9	1	1	10	8	74	8	6	46	6	8	7	10	1	2	5	48	0	5	49	1	6	27	2	31	9	6	4	1	4
INTS13	ENSG00000064102	807	319	379	757	353	251	418	291	154	115	159	165	342	160	145	974	654	407	211	65	456	247	81	331	468	243	219	241	159	345	190	199	752	428	510	619	414	428	386	411	526	373	364	385
TM7SF3	ENSG00000064115	182	119	214	202	175	119	146	140	115	65	124	111	173	89	112	153	163	118	146	44	161	140	43	90	246	123	121	90	151	142	88	70	171	129	123	156	108	153	98	128	224	141	140	161
DLX3	ENSG00000064195	0	3	0	0	0	6	0	6	8	3	6	0	0	2	1	0	0	0	1	11	0	0	13	0	0	0	0	0	0	0	11	0	0	7	0	0	2	0	15	0	0	0	0	1
SPA17	ENSG00000064199	36	21.71	65.56	52.67	34	20.55	19.3	13.96	17.17	6	9	13.87	36.56	8	9	11.52	26	10.17	30.33	18.88	36	27	7	21.77	67	14.74	18	4	28	26.93	18	6	24.83	9	12.44	12.66	17.73	18.58	27.43	12.85	57.21	38.2	22.9	17
TSPAN32	ENSG00000064201	304	239	142	140	257	154	206	327	237	688	479	524	353	362	530	116	100	85	83	11	112	145	28	154	236	136	209	190	156	205	116	304	98	72	51	132	101	115	159	141	148	271	93	192
CCN5	ENSG00000064205	0	15	0	0	0	19	0	18	36	3	24	1	1	1	0	3	0	0	0	36	0	0	15	0	0	0	0	0	0	0	33	1	0	20	1	0	16	0	27	0	0	0	0	1
DMRT3	ENSG00000064218	0	7	0	0	1	2	0	4	7	1	6	0	0	2	0	0	0	0	0	13	0	0	10	0	0	0	0	0	0	0	7	0	0	21	0	0	3	0	2	0	0	0	0	0
ST3GAL6	ENSG00000064225	498.09	251	336	449	273	285.42	114	89	111.77	60	120.79	109.74	442.59	172.59	47	113.73	269.38	527.64	746	87	577.24	238.64	73.5	244.94	738.51	779.97	132.79	411.05	104	185.72	61	16	357.44	148.94	189.67	181.67	261.66	284.68	336.47	145	441.3	444.83	352.35	158
ATP2C2	ENSG00000064270	0	12.79	12	10	1	12	2.63	19.51	13.08	11	11.62	3	4	7	1.14	2	0	1	18	15.98	9	8	10	3	1	0	0	1	5	0	28.84	1	0	3.91	2	1	2	0	8.66	2	0	3	1	2
NGFR	ENSG00000064300	4	9	1	0	1	7	1	11	11	7	12	4	1	1	13	7	0	1	2	4	0	5	0	1	1	0	7	3	1	5	11	4	2	10	1	5	0	4	3	2	0	6	2	3
CDON	ENSG00000064309	3	23.87	1	0	4.22	25.64	1	11.51	20.75	3	20.39	4	0	5.32	0	4.41	4.36	2	3.18	52.09	2	1	25.97	1	1	3	5	2	1	0	31.37	3.13	9	36.36	3	5	16	2	18	4	5.58	3	4.48	8
TAF2	ENSG00000064313	812	321	486	763	348	276	432	345	146	147	204	241	353	164	188	814	751	556	247	76	559	293	84	329	654	288	274	366	227	397	189	206	634	416	565	597	418	489	474	539	574	632	367	378
HIPK2	ENSG00000064393	1034	633	1202	906	1408	612	1533	1710	727	1396	528	1048	1401	1567	645	823	1139	936	810	235	1095	1409	166	686	1569	593	1438	1075	988	1081	470	1119	1219	641	1038	1028	417	753	555	856	1515	1756	665	1153
TNPO3	ENSG00000064419	1832	1063	1431	1759	1911	1037	2217	1659	1330	1074	1061	1914	1794	1604	1104	1805	1521	1255	1490	234	1292	1519	237	1214	1659	1353	1538	1089	1375	1519	817	1618	1693	973	1471	1762	891	1657	1085	1463	2183	1426	1629	1944
BORCS8-MEF2B	ENSG00000064489	3.04	0	9.79	0	4.44	2	0	18.58	0	16.28	6	0.76	16.95	14.13	0.32	4.62	1.52	0.35	4.75	2.69	10.63	0	0.58	3.02	3.35	7.43	3.21	0	12.8	0	0.56	7.44	0	1	0	11.87	6.67	11.57	6.82	5.09	6.65	4.54	5.86	1.61
RFXANK	ENSG00000064490	660.1	480.13	873.23	740.06	994.43	538.48	828.54	830.17	839.37	1445.1	771.61	891.95	1011.94	1200.42	976.84	412.6	293.67	235.31	513.8	63.8	438.51	618.92	95.61	476.57	663.46	745.68	606.51	451.35	520.53	566.45	420.03	1169.79	461.36	314.75	300.69	629.92	339.84	495.12	348.65	354.66	681.13	493.36	593.58	595.53
TMEM161A	ENSG00000064545	58	64	26	18	65	22	24	55	48	184	83	81	58	59	184	23	16	17	9	15	23	30	13	29	37	19	39	31	20	32	46	95	17	31	11	27	12	24	40	27	20	47	15	23
LPAR2	ENSG00000064547	120	146	77	62	178	100	128	146	210	265	134	210	179	352	240	248	83	117	153	17	112	126	90	260	93	303	149	226	91	129	139	520	111	76	101	153	162	176	208	122	89	105	144	136
CTSA	ENSG00000064601	4334.37	3644	6738.97	5498.52	13345.6	5493.38	5766.6	3734.75	7421	6767.22	4738.22	6020.5	10994.5	8361.49	4626	1783.26	1850	2281.76	4673.96	724.55	3627	4956.99	405.32	4777.89	6029.79	5013.4	4230.09	3114	6295.78	3735	1407.92	2433	2644.47	1471	1513.94	2054.96	2322	4013.41	2117.45	1856.98	5897.81	4784.43	3435.21	2728.3
SUGP2	ENSG00000064607	114.63	131.02	59.53	80.68	126.84	104.04	106.89	163.63	150.19	101.79	141.76	120.42	136.35	122.27	150.34	262.33	114.44	96.78	59.02	64.34	93.06	100.98	89.34	50.77	91.02	63.86	135.15	92.28	72.08	84.35	156.67	106.01	85.3	107.97	133.97	97.91	172.7	111.63	158.06	95.88	67.88	79.55	93.52	121.02
SLC12A2	ENSG00000064651	208	74	131	257	48	66	97	172	91	126	72	115	82	105	110	197	445	284	78	78	177	64	47	83	163	49	97	71	40	86	83	161	323	203	163	165	75	102	108	128	153	258	91	142
SNX24	ENSG00000064652	32	42	38	36	47	51	43	38	34	8	32	27	20	19	12	45	47	33	21	39	35	24	34	33	46	30	31	16	31	40	34	12	51	45	57	30	44	41	39	25	59	48	42	37
EYA2	ENSG00000064655	0	12	0	2	3	8	8	11	13	1	1	0	4	4	0	0	0	0	1	15	0	0	9	0	1	0	0	0	0	0	11	0	0	4	1	0	7	0	5	0	0	1	0	0
CNN2	ENSG00000064666	6175.15	4640.69	5553.63	4917.55	7084.02	3384.11	5224.45	5101.56	5899.59	10515.9	6330.71	8819.77	5546.68	9677.13	7707.76	3132	2927.5	4220.95	7210.61	427.16	3123.66	4041.79	612.78	5286.66	3925.27	6779.78	4453.81	5667.27	3576.22	3467.08	2983.48	11328.8	3572.19	2763.75	2119.51	4038.23	1931.83	4816.12	2497.47	3646.29	4027.11	4055.55	4982.46	4710.39
ABCA7	ENSG00000064687	4	19	11	10	18	15	15	17	29	37	22	31	23	26	32	45	12	28	27	9	14	21	16	23	18	50	33	27	12	10	24	24	11	11	27	15	23	26	51	19	12	17	16	19
SNCAIP	ENSG00000064692	1	8	0	0	3	15	0	10	11	6	8	3	1	0	0	0	0	5	3	20	1	0	9	1	0	3	2	4	2	0	13	0	0	12	0	0	9	2	9	0	2	1	0	0
DDX20	ENSG00000064703	209	144	91	153	93	65	110	111	27	58	65	65	111	58	79	226	215	159	84	37	150	81.87	30	122	171	87.96	92.83	104	57	104	52	67	147	139	140	183	117	101	156	171.84	136	153	119	121
BTBD1	ENSG00000064726	137	50	114	163	62	54	62	58	23	31	22	41	51	18	40	140	242	205	58	26	130	74	21	43	184	78	62	76	60	81	31	18	175	106	122	125	93	97	72	99	166	207	84	77
FAR2	ENSG00000064763	958.93	432.61	1539.23	1794.15	1000.45	603.81	552.1	240.46	575.44	375.1	335.56	656.11	915.56	604.98	293	365.36	459	624.34	2245.05	155.82	864.28	704.92	110.82	618.44	909.37	606.87	361.96	561.98	496.54	455.72	113.84	176	610.95	265.88	476.46	455.9	449.97	560.98	419.78	317.94	1238.29	1359.66	672.08	478.52
BCAS1	ENSG00000064787	2	58.79	12.2	8	8.33	54	15	61	36	11	44.45	6	5.06	9	2	19	3.28	4	19	104	3.04	11.16	81	6.52	2.2	18.43	10	6	4	11	101.08	14	12	62	11.61	0	28.57	7.12	47.48	4	9.18	4	10	10
POU1F1	ENSG00000064835	1	3	0	0	0	0	0	0	2	0	0	0	0	0	0	0	0	1	0	0	0	0	0	0	0	0	0	2	0	0	0	0	0	1	0	0	0	1	0	0	1	2	0	0
CHI3L2	ENSG00000064886	383	187	409	559	254	213	375	378	431	349	365	381	239	141	240	811	550	264	234	83	193	154	89	487	166	98	348	225	310	278	380	809	402	267	382	413	356	581	159	207	302	146	381	429
SBNO2	ENSG00000064932	6	14	11	10	18	17	14	8	35	42	10	34	34	35	31	14	9	15	38	1	12	15	4	26	15	38	14	30	24	19	15	17	7	7	14	4	8	27	18	16	3	8	14	17
PMS1	ENSG00000064933	359	119	162	247	102	118	104	116	41	30	59	55	84	32	49	518	400	256	79	37	181	63	53	87	232	102	77	94	64	158	68	34	423	237	339	333	212	204	189	225	190	288	114	127
HMG20B	ENSG00000064961	5	13	5	4	23	11	14	15	13	83	22	28	18	23	120	7	9	5	10	4	12	18	3	17	6	10	10	28	18	14	5	16	6	14	3	5	7	14	12	21	9	23	8	5
CALCRL	ENSG00000064989	173	69	200	216	81	73	37	40	33	18	35	50	110	22	19	16	50	17	50	15	198	124	10	40	174	53	36	19	38	63	23	2	81	32	23	76	50	31	43	47	112	117	30	21
TAF11	ENSG00000064995	396	268	334	392	334	250	216	239	222	207	238	221	378	251	248	343	256	208	238	48	290	267	76	213	382	257	239	172	216	252.99	139	163	306	220	251	274	258	296	262	195	308	277	222	303
ANKS1A	ENSG00000064999	79	65	90	62	144	73	119	67	108	161	63	145	132	165	88	70	80	76	86	21	88	133	30	69	138	91	80	68	102	81	42	119	48	53	56	62	84	89	79	84	117	159	92	105
AP3D1	ENSG00000065000	102	73	105	55	140	58	74	65	87	189	114	117	127	116	191	80	54	67	62	20	63	72	17	79	98	66	106	64	80	65	51	90	73	48	54	58	49	71	54	65	87	76	45	76
ZNF76	ENSG00000065029	334	328	196	208	444	203	275	562	354	681	401	455	385	566	495	344	212	209	130	39	264	303	87	371	197	198	408	269	344	348	310	600	200	214	205	311	231	315	284	286	227	267	199	337
SLC9A3R2	ENSG00000065054	0	3	2	1	2	0	3	3	0	9	4	4	1	4	1	0	1	0	0	0	2	3	2	4	1	2	2	1	0	2	0	0	1	1	1	2	1	1	0	2	1	5	1	1
NTHL1	ENSG00000065057	57	59	34	48	66	40	66	47	57	133	87	98.98	54	68	163	51	23	15	24	3	31	54	2	54	32	26	39	38	30	38	47	121.99	24	28	21	37	27	40	26.93	52	23	44	23	41
UHRF1BP1	ENSG00000065060	133	84	85	106	171	128	189	165	87	98	79	125	145	173	77	214	169	149	105	64	230	195	33	149	203	117	141	104	139	174.01	86	156	171	128	169	160	106	167	95	106	180	152	105	152
GNAI3	ENSG00000065135	4802	1826	4270	5098	2815	2137	2285	2245	1436	790	1459	1782	3065	1464	1404	3021	3388	3603	4011	750	2924	2227	426	2266	5155	2882	1733	2039	2115	2574	898	1071	4743	2334	2973	3478	2482	3200	2412	2605	3942	4753	3088	2324
IPO5	ENSG00000065150	1250	505	813	1176	624	540	1219	869	364	212	443	562	504	313	305	1321	1180	779	553	204	839	606	185	641	802	484	648	486	422	758	465	567	1340	909	914	1256	731	942	754	1040	1085	830	801	927
OAT	ENSG00000065154	2522	1155	2802	2953	2471	1529	1864	1637	1378	842	1338	1393	2476	1175	1097	1915	1679	1268	1402	349	1728	1540	296	1290	2633	1425	1469	1175	1949	1729	794	1301	2555	1241	1327	1837	1252	1432	1364	1488	2126	1735	1935	1674
WDR3	ENSG00000065183	909	506	545	767.95	491	384.78	831	597	294.94	127	334.8	419	535.99	224.97	277	846	907.98	578	396	193.68	662	594.96	150.84	455	533.84	358.96	476	376	265	559	387.9	275	714	656	783	893	431.9	572	502.71	744	868	558	568	743.99
PKN2	ENSG00000065243	395	205	265	377	281	183	234	208	169	173	133	242	387	259	204	597	490	812	491	50	484	252	102	376	523	584	228	557	164	264	81	148	387	251	418	302	317	369	444	315	407	611	463	261
WDR18	ENSG00000065268	63	51	30	50	102	42	41	59	27	232	107	102	59	78	239	10	20	21	19	1	43	68	2	50	32	21	48	45	35	53	43	101	31	33	11	48	23	42	30	43	30	45	23	33
TRAM2	ENSG00000065308	222	198	161	184	241	140	532	217	209	197	172	268	249	276	265	368	224	152	174	62	145	183	68	181	224	125	262	163	136	141	144	212	239	138	222	191	176	289	161	205	414	294	167	261
NTN1	ENSG00000065320	0	4	0	0	1	1	0	2	2	1	2	0	2	1	0	0	0	3	0	2	0	0	0	0	0	2	0	1	3	0	5	0	1	0	0	0	1	0	1	0	0	0	1	1
GLP2R	ENSG00000065325	0	10	0	0	0	9	1	10	10	3	14	0	0	2	1	1	0	0	0	17	0	1	16	0	1	0	1	1	0	1	22	0	0	9	0	0	7	0	10	0	0	0	0	0
MCM10	ENSG00000065328	23	19	51	41	51	26	137	21	49	30	7	4	30	33	4	20	15	14	33	34	41	17	22	23	8	6	15	5	23	9	36	34	18	30	13	8	52	40	25	5	60	36	36	20
DGKA	ENSG00000065357	1636	1067	1495	1666	1892	1079	2240	2309	2039	1373	1735	2413	1916	2559	1354	2852	2473	1936	1427	331	2188	1748	829	2511	1121	1676	2395	1881	1159	1658	3161	4309	3016	2281	2595	2766	2170	2371	2463.52	2293	1753	1025	2346	3120
ERBB3	ENSG00000065361	3	39	3	2	10	31	6	35	34	7	29	13	8	10	8	11	13	7	3	60	4	5	62	6	1	0	12	4	0	6	59	9	14	55	7	17	28	9	33	14	7	4	5	12
ROPN1	ENSG00000065371	0	4.92	0	0	0	4	0	3	4	0	4.78	0	0	0	0	0	0	0	0	12	0	0	3	0	0	1	0	0	0	0	10.85	0	0	6	0	0	5	0	6	0	0	0	0	0
ANKRD44	ENSG00000065413	2202	1165	1308	1769	1762	896	2470	1942	1458	1021	1153	2016	1802	1810	1365	2398	1946	2060	1593	297	1358	1621	440	1564	1327	1610	2072	1951	1428	1816	960	2063	1896	1271	2280	1526	1170	1824	1460	1531	1858	1669	1958	2377
KARS	ENSG00000065427	6056	3093	5604	5629	5106	3454.59	5485	5147	4520.81	2866	3890.71	5095	5140	3861	3703	4468	5181	3105	3557	944	3683	4747	722	3578	4522	2943	4390	2715	3730	4627.88	2702	4450	5792	3475	4127	5209	2832.56	5253	2954	4058	5923	3684	5565	5367
ADAT1	ENSG00000065457	575	340	515	586	485	293.92	501	451	391	354	447.96	622	421	394	456	546	433	379.96	377	118	359	400	116	375	461	352.99	396	261	295	413	344	570	678.95	379	422.95	487	294	404	276	312	564.99	416	343	423
PDIA5	ENSG00000065485	102	64	97	72	158	77	149	61	109	102	52	87	141	96	103	29	23	30	52	25.33	78	105	20	35	123	50	72	30	70	55	53	59	42	66	19	28	51	33	43	47	85	96	51	77
TBC1D22B	ENSG00000065491	511.94	352.61	506	468.98	549.81	292.87	519.85	487.87	459.39	384.8	363.53	518.84	612.93	552.55	429.75	572.91	377.96	292.83	349.96	69	433.65	502.94	74.13	503.88	402.93	350.99	523.76	358.88	446.93	449.82	280.56	539.66	420.94	334.77	445.9	637.93	278.78	576.9	333.93	349.94	516.85	379.72	477.97	561.8
NDUFB4	ENSG00000065518	1451.63	848.96	1598.7	1339.98	1245.99	888.99	1223.68	1109.98	1116	1082	1050.58	1264	1258.99	1107	1278.99	1384.99	1271.76	832	1164.97	229.97	1158.95	1289.99	218	996.98	1681.99	1146.87	1273	910.98	1130	1361.4	595	1395	1666.56	880.92	1329.97	1513.96	855.99	1374.99	895.83	1031.98	1740.57	1105.38	1239.96	1517.82
SPEN	ENSG00000065526	764	512	522	413	718	405	934	910	616	504	349	851	988	904	578	1050	880	808	869	179	601	703	152	569	758	583	744	653	489	602	390	384	993	609	1004	565	539	763	540	734	842	789	673	743
MYLK	ENSG00000065534	327.66	615.04	175	373	968.99	1175.94	1270.85	715.92	1247.84	311.63	492	483	938.79	878.75	94.72	566.29	499.94	508	538.95	320.84	170	481.93	214.8	1249.88	239	1140.92	484	307	735.97	427.71	205	108	266.62	266.67	772.91	373.71	630.78	692.91	472.91	139	1149.89	1146.78	597.86	235.97
ZC3H15	ENSG00000065548	2256	800	1963.95	2287	934	878	711	758	324	297	438	454	933	309	431	2062	2165	1498	904	313	1439	860	162.58	818	2342	806	724	685	628.65	1182	385	389	2744.93	1384	1706	1995	1151	1366.93	1062	1301	1809	1715	1197	1109
MAP2K4	ENSG00000065559	287	124	269	256	152	155	201	181	75	26	87	104	195	90	74	227.98	278	351	332.98	40	171	132	48	156	238	286	143	235.97	107	183	66	29	267	135	208	174	170.96	220	183.97	175	230.96	258	276	135
PACC1	ENSG00000065600	311	171	235	268	307	175	230	193	159	140	227	215	243	168	211	191	149	139	109	30	193	226	46	231	240	164	184	127	157	190	117	163	233	123	162	205	188	207	155	134	194	205	188	204
SNAP91	ENSG00000065609	0	5	0	0	1	0	0	0	0	1	1	0	0	0	0	0	0	1	0	3	0	0	0	0	0	0	0	0	0	1	0	0	0	1	1	3	2	0	1	0	0	1	1	0
SLK	ENSG00000065613	900	377	764	660	424	323	369	440	138	41	186	190	459	103	144	714	825	977	617	136	503	287	78	289	674	382	282	432	275	331	153	83	1099	480	908	530	409	473	388	401	584	735	436	269
CYB5R4	ENSG00000065615	907	330	909	1053	687	481	321	305	188	167	210	251	550	232	164	807	775	1491	1227	127	783	451	140	776	1609	1123	295	727	361	496	126	95	916	451	575	600	647	667	626	476	803	1545	745	350
COL17A1	ENSG00000065618	15	14	267	162	12	18	0	5	69	58	34	25	153	144	5	7	4	7	312	19	203	99	6	28	21	4	13	15	34	14	12	12	21	12	8	11	4	4	9	2	41	56	25	64
GSTO2	ENSG00000065621	12	43	12	8	17	54	20	56	63	10	46	16	19	35	12	28	21	37	79	72	12	27	56	16	15	37	51	50	21	11	81	16	19	60	42	17	61	51	52	22	11	12	43	24
SEC61A2	ENSG00000065665	23.17	30	6	11	18	21	25	43	11	16	18	20	17	23	7	143.25	53.13	56.02	48	23	33.07	21	31.08	50.57	21	39	25.18	41.15	21	30.08	26.14	14	30.5	33.12	82.34	38.19	47.19	43	71.74	38	25	35.07	43	40
PRKCQ	ENSG00000065675	879	488	238	317	323	276	710	918	441	281	416	598	373	457	520	1539	688	591	209	89	457	505	127	609	262	326	744	609	527	841	437	905	888	519	1076	1099	496	797	585	845	862	628	688	890
TLE2	ENSG00000065717	6	7	3	1	1	6	5	12	11	19	10	11	6	9	8	7	4	5	6	3	4	4	6	10	2	4	9	10	2	6	18	24	5	9	6	9	4	4	15	5	4	3	3	9
ASB1	ENSG00000065802	148	114	88	70	110	81	122	216	126	219	106	119	93	106	195	199	82	92	65	48	56	83	54	96	77	73	155	103	121	156	131	275	168	116	114	150	87	146	91	101	121	97	80	162
FAM107B	ENSG00000065809	3302	1138	1704	2356	942	902	1460	2136	689	572	1086	1128	934	651	844	3436	4140	2728	1163	409	1346	956	377	1572	1087	1062	1445	1453	1164	2090	918	1407	4768	2566	3550	3767	1697	2234	1363	2080	2308	2173	2055	2620
ME1	ENSG00000065833	18	10	22	24	27	12	7	5	5	7	3	5	15	2	8	5	8	9	17	3	13	16	3	7	25	21	4	10	12	4	6	0	2	4	8	9	16	11	2	4	23	33	8	4
TBC1D1	ENSG00000065882	361	229	377	340	417	240	377	296	257	310	282	420	445	366	343	291	252	331	393	86	261	394	63	343	293	356	321	316	204	227	160	260	305	202	227	231	272	338	217	252	402	341	402	230
CDK13	ENSG00000065883	470	253	318	349	264	169	335	350	188	146	192	277	318	265	203	662	685	486	286	111	345	307	79	223	458	261	331	317	230	362	177	256	638	384	566	482	261	406	273	387	450	369	343	367
MTHFD2	ENSG00000065911	1971.04	809.14	2167.33	2677.24	2357.21	1272.46	2450.73	1145.71	931.05	603.8	850.39	1055.47	1658.57	812	622.69	1435.53	1424.27	1289.6	1055.35	381.67	1254.95	1231.56	254.44	1051.56	2265.16	842.99	1103.52	592	1361.36	1403.7	548.37	550.37	2150.35	906.07	1140.26	1178.12	1478.65	1363.7	939.99	995.63	2514.33	1990.88	1460.11	1356.36
SLC9A7	ENSG00000065923	9	11	4	5	11	8	24	28	21	15	10	16	10	28	8	18	28	21	29	10	10	24	7	21	6	23	14	8	10	9	17	13	26	28	21	16	6	11	15	20	16	13	22	38
FOXJ2	ENSG00000065970	251	144	188	182	151	106	152	203	76	93	96	134	160	106	119	262	273	201	221	62	219	193	61	120	239	171	165	144	104	177	93	93	296	182	254	223	131	206	168	210	205	197	223	181
YBX1	ENSG00000065978	2494.41	1134.91	2058.94	2334.54	1823.65	1202.67	1921.05	1728.01	1589.46	2034.72	1572.47	2129.42	1794.09	1764.27	2570.3	1472.65	2121.68	1432.95	1038.71	306.94	1447.79	1575.41	171.79	882.66	2153.54	1076.89	1606.48	826.65	1250.67	1337.61	858.46	2339.66	1948.54	1256.73	1143.67	1448.65	902.73	1480.63	842.09	1336.75	2027.52	1849.74	1395.42	1592
PDE4A	ENSG00000065989	109	138	66	63	173	66	121	162	156	255	115	146	134	132	203	65	91	66	52	45	69	139	27	80	208	95	123	72	102	131	68	67	78	49	52	80	51	128	64	93	71	122	54	74
PPP2R5A	ENSG00000066027	617	254	497	596	321	211	222	286	113	78	152	193	249	127	173	604	638	558	559	80	303	230	49	286	476	452	245	355	254	325	94	124	659	374	453	453	328	411	254	315	467	607	437	244
CTNNA2	ENSG00000066032	1	4	0	4	2	5	7	10.37	2	0	3	4	1	3	2	0	4	8	0	5	2	1	7	10	0	0	1	0	0	1	5	0	3	2	2	18	5	2	15	10	0	0	5	3
ELAVL1	ENSG00000066044	115	68	98	100	77	41	101	97	62	102	92	126	76	79	85	90	176	126	64	37	96	99	20	62	120	69	112	95	87	105	51	111	160	107	97	101	55	112	71	100	105	90	78	111
TIE1	ENSG00000066056	2	25	2	0	4	18	2	11	23	5	23	0	1	2	3	2	3	3	2	35	0	2	22	3	0	0	1	2	0	0	57	3	0	11	1	2	17	0	15	3	3	3	1	1
DIP2B	ENSG00000066084	248	125	198	250	287	164	300	182	196	128	147	286	341	307	120	313	409	500	426	50	312	314	83	340	369	352	287	331	208	247	104	182	327	270	351	219	254	347	286	238	297	378	316	313
SMARCD1	ENSG00000066117	133	73	93	101	108	57	114	171	94	137	100	135	109	127	151	127	118	95	84	21	56	69	27	73	84	75	99	75	124	130	59	169	149	93	149	127	65	101	68	108	112	87	108	137
KDM4A	ENSG00000066135	1073.98	566.03	613	781	1025.99	442.38	1179.83	871.91	936.83	705.86	602.41	1282.9	1127	1165.54	722	947.75	581.32	609	565	108.54	528.93	671.59	134	696	528	531	800.96	587.3	559	721	385.34	1010.96	792.97	424.21	615.05	575	484.47	645.95	530.04	644.2	932.69	694.94	628	1001.85
NFYC	ENSG00000066136	1115.6	871.7	1229.69	1062.74	1871.72	820.89	1126.93	983.67	981.98	1744.74	1086.78	1453.75	1586.73	1654.56	1389.42	571.49	555.74	634.53	1068.69	90	814.71	1045.42	147.98	985.74	1141.95	1035.92	977.72	1104.18	909.48	810.32	462.76	1089.53	600.38	452.15	380.76	686.21	476.28	842.63	578.51	702.3	933.88	967.84	810.14	754.16
ZMYND12	ENSG00000066185	6	19	20	22	15	16	34	23.42	15	8	8	5	21	8	9	24	24	10	17	10	18	15	8	19	10.24	28	15.4	14.59	8	26	7	6.13	19	11	29	19	21	20	12	5	42	33	23	22.36
SLC9A3	ENSG00000066230	0	0	0	0	0	0	0	0	0	0	0	0	0	0	0	0	0	0	0	0	0	0	0	0	0	0	0	0	0	0	0	0	0	0	0	0	0	0	0	0	0	0	0	0
NGEF	ENSG00000066248	0	9	0	0	0	5	0	3	4	1	3	0	0	0	0	1	0	0	0	6	0	0	4	0	0	0	0	0	0	0	2	0	0	4	0	0	6	0	0	0	0	0	0	0
ASPM	ENSG00000066279	30	7	61	41	11	19	40	11	7	12	4	4	14	3	7	35	46	23	34	13	35	7	6	3	16	3	7	6	8	9	9	2	34	27	12	7	24	20	10	3	64	22	22	7
CD84	ENSG00000066294	3067.39	1698.09	1987.33	2238	1708	894.08	2352.17	1644.01	1670.05	985.13	1286	2072.15	2124.3	1497.15	1698.11	3450.42	2198.1	1915.07	1199.28	397.04	1870.06	1618	410	1299	1638	1129	1279.32	926.14	1592.25	1729.31	860.02	1274.06	2112	1319.11	1893.12	1616.29	1528.34	2268.44	1562.23	1889	3144.27	1807.1	1851	2452.31
ELOVL1	ENSG00000066322	3510	2083	3358	3452	4705	2058	3688	2627	3927	3407	2601	3765	4400	3661	3525	2006	1424	1415	2295	373	1937	2491	328	2302	2875	2292	2324	2051	2359	2471	1154	3123	2336	1121	1317	2025	1413	2192	1671	1702	2845	1951	2161	2675
SPI1	ENSG00000066336	70	68	124	84	147	64	66	51	120	168	67	177	184	177	191	35	28	54	153	11	59	93	15	95	99	160	87	108	108	55	30	50	29	23	31	32	24	95	41	35	77	60	79	37
ZNRD1	ENSG00000066379	989.68	677.66	674.91	725.39	847.09	566.26	1068.73	935.14	1087.31	1287.04	819.59	1133.49	806.82	885.75	1169.27	966.97	893.19	557.65	664.4	91.76	570.87	645.99	229.71	693.37	592.76	551.54	648.54	604.81	581.25	843.5	505.18	1344.46	915.72	514.3	719.32	1057.23	558.71	834.76	669.89	760.51	978.06	471.11	954.39	1259.04
MPPED2	ENSG00000066382	2	30	1	0	2	19	2	21	12	1	25	2	1	3	3	0	0	1	3	45	0	2	37	0	1	0	1	0	0	1	38	0	1	38	2	2	9	0	16	0	1	1	2	2
CLDN18	ENSG00000066405	0	9	0	0	0	8	0	11	4	1	9	0	0	1	0	1	0	0	2	24	1	0	10	1	0	0	1	0	0	0	15	0	0	15	0	0	4	0	3	0	0	0	1	0
ZBTB11	ENSG00000066422	489.29	205.9	193.83	348.94	203.95	151.73	239.1	187.43	91.52	62.1	99.85	127.51	215.84	82.46	87.45	420.23	558.16	465.23	191.55	86.79	351.9	199.34	51.73	182.78	389.67	189.86	179.79	218.18	128.1	228.82	113.83	80.41	400.18	283.44	302.96	323.02	271.42	238.72	300.45	355.34	330.3	404.35	205.93	225.76
ATXN3	ENSG00000066427	554.61	267.08	446.67	690.59	346.03	287.07	342.92	284.9	314.72	189	207.56	322.78	414.69	201.77	265.58	526.05	551.11	495.88	322.71	113.03	471.49	308.79	95.2	264.5	662.74	308.08	343.97	277.08	204.29	357.66	153.71	174.78	678.83	322.38	428.81	420.47	276.89	331.61	387.06	383.26	559.92	572.43	415.61	401.83
GOLGA5	ENSG00000066455	420	245	334	347	348	225	327	329	109	68	203	222	334	102	188	487	284	287	266	52	266	278	56	289	410	260	233	206	194	279	189	87	448	225	317	380	330	352	279	309	473	461	301	259
FGFR2	ENSG00000066468	8	13	1	1	4	15	1	13	6	1	15	9	1	1	4	15	5	17	3	16	4	0	7	6	8	11	3	10	1	1	26	1	2	9	8	7	20	8	15	7	9	1	14	7
LRRC40	ENSG00000066557	563	136	260	498	143	118	85	83	31	43	61	81	114	61	48	463	808	548	137	42	385	135	35	141	501	145	95	101	93	229	44	58	586	344	311	426	254	248	209	262	433	502	188	150
ISOC1	ENSG00000066583	466	207	190	385	236	168	320	242	198	173	167	227	274	175	238	465	354	284	135	46	254	197	47	257	334	247	210	201	171	298	120	247	476	225	249	487	252	312	244	276	339	396	206	281
EML1	ENSG00000066629	0	13	0	0	2	9	0	9	13	1	10	2	1	1	0	0	0	0	1	26	0	0	22	0	0	0	0	0	0	0	21	1	0	17	0	0	13	0	10	0	0	0	0	0
TRMT11	ENSG00000066651	173	68	76	143	82	54	69	83	36	22	48	57	66	50	50	205	264	165	46	14	100	82	29	90	105	62	69	77	48	102	54	63	229	141	157	212	124	113	119	128	135	126	113	129
THUMPD1	ENSG00000066654	2239	839	987	1581	958	795	876	1215	359	328	579	627	722	361	564	1844	3419	2093	650	251	1237	805	161	734	1405	651	745	772	528	1046	536	631	2830	1744	2004	1995	1022	1329	1137	1661	1461	1720	1137	1126
MSANTD3	ENSG00000066697	83	55	31	37	54	57	64	65	61	42	44	47	39	29	35	93.92	73	43	46	43	29	41	18	88	29	66	30	33	45	56	59	66	71.9	54	79	70	63	80	45	55	75	73	53	80
KIF26A	ENSG00000066735	1	2	0	0	1	1	0	1	2	0	0	0	0	0	0	0	0	0	0	1	0	0	0	0	0	0	0	0	0	0	1	1	1	0	0	0	0	0	0	0	0	1	0	0
ATG2B	ENSG00000066739	121	73	56	105	63	50	67	91	37	40	32	46	69	41	31	220	197	161	86	46.86	96	66	32	69	138	86	79	85	56	80	44	56	151	122	186	160	108	124.04	91	88	123	98	88	122
ARFGEF1	ENSG00000066777	907	375	856.56	881	437	318	374.35	408.25	180	119	205	311.63	496	250.43	182	822	1042	864	765	156	718	430.24	97	360	728.2	443	436	437	284	490.34	191	155	989	589	806	635.2	477	601.18	453.19	552	727	751	572	462.23
ACSM2B	ENSG00000066813	0	27.4	0	0	4	19.63	0	20.6	12.26	1	15.47	2	0	2	0	0	0	0	2	45.17	0	0	21.65	0	0	0	0	0	0	0	27.4	0	0	39.89	0	0	12.34	0	28.01	0	0	0	0	0
ZFAT	ENSG00000066827	43.52	32	35	33	56.36	25	98.77	84	58.27	76	32.24	58	62.93	69.8	49	43	32	35	17.59	32	24	45.67	21	33	29	27	66.87	49.26	27	32	29.04	71	21	35.89	49.64	64.12	34	19	46	34	32	44	35	34.26
MTFR1	ENSG00000066855	160	71	103	157	107	68	76	77	63	34	75	92	116	66	75	180	134.17	106	86	20	117	67	12	66	164	56	67	70	91	108	36	49	200.22	97.07	121	101	58	87	73	94.17	197.22	161.31	84	86
STAG3	ENSG00000066923	24.03	22.44	72.36	74.86	70.95	103.45	68.11	83.6	83.9	53.27	44.08	45.31	23.82	37.92	30.22	125.94	70.04	18.75	49.75	17.06	19.94	42.43	31.01	41.97	16.34	29.71	29.27	16.88	23.02	12.47	51.91	93.05	31.05	40.58	70.27	43.59	29.73	41.71	45	62.12	48.4	33.69	44.82	49.36
FECH	ENSG00000066926	506	274	145	179	336	199	371	438	145	162	264	387	261	203	248	235	291	261	178	70	270	234	55	242	239	148	295	223	214	311	132	177	328	214	176	351	193	306	268	290	300	361	229	351
MYO9A	ENSG00000066933	561	300.47	408.59	430	263.3	272.07	426.27	592	171	98	219.56	282	277	154	194	661.82	612.26	510	213	165.17	365.81	286	131.3	272	393	220	348	284	220.62	381	235	173	788.85	565.69	646.82	551	286.23	495.56	362	442.71	456	429.9	303	436
DDX3Y	ENSG00000067048	0	0	1276	1820	822	722	0	1	0	0	0	0	0	0	0	0	0	0	0	0	0	0	0	0	0	0	0	0	521	873	0	0	0	0	0	0	0	0	0	0	0	0	0	0
PFKP	ENSG00000067057	265	220	195	196	415	217	246	273	248	504	275	312	250	222	466	288	182	154	108	39	120	124	37	255	116	97	243	146	265	230	242	560	245	145	209	328	175	289	121	171	167	234	163	278
IDI1	ENSG00000067064	1585.55	557.44	1168	1659.53	627.9	535	554	676	610	508	438	575	803	555.65	495	1248.56	1524	1570	887.93	256	1037	574	207.16	774	1069	842.51	568	612	831	1033	263.61	648	1743.18	728.44	1618.42	1362	817	995.9	648.02	648.11	893.42	1372.54	860.65	740
SP100	ENSG00000067066	3248.61	1867.84	3332.18	2643.53	2969.71	2215.86	2262.21	3014.54	2115	1421	1848	2497	3532.13	1836	2023.35	4966.04	3542.61	3120.82	2947.25	536.79	2328.43	2355.36	854.65	3871.11	3140.28	2610.96	2275	2595.83	2184.53	2468.35	1432.33	1266	4354.97	2293.71	6042.48	3086.93	2641.78	4213.69	2258.16	2496.43	3122.15	3298.09	3512.21	2256.08
KLF6	ENSG00000067082	8606	4394	3645	5047	4588	3813	4889	6678	3571	6356	7081	6319	4714	5351	8248	4285	3938	4991	5370	589	2999	3168	1106	5366	3860	5314	3633	4414	4224	3652	2976	6410	4995	4230	4801	5616	3802	7145	4279	4518	3737	6472	3849	4218
PLPP1	ENSG00000067113	24.81	14.45	9.94	8.22	8.71	9.05	16.86	21.05	22.57	7.39	10.7	14.29	13.89	19.24	12.38	24.07	12.93	10.09	10.74	11.41	15.51	26.06	4.92	11.78	5.72	9.57	12.32	10.49	5.86	14.55	16.77	28.39	22.35	17.76	18.99	24.51	13.76	22.22	12.9	16.02	3.64	13.66	17.88	25.74
NEO1	ENSG00000067141	94	43	42	33	16	30	47	83	56	40	45	67	32	41	27	40	50	48	35	42	27	24	26	24	24	34	50	30	27	40	46	57	100	73	82	93	23	22	37	61	31	41	37	46
TRAM1	ENSG00000067167	4405	1428	2324	4222	1496	1414	1324	1308	447	483	796	704	1070	422	787	2573	4538	3334	1245	388.99	2268	894	193	1181	3390	1250	901	795	700	1642	641	719	4575	2158	1810.44	2867	1774	1930	1344	1973.78	2577	3806	1517	1166
PHKA1	ENSG00000067177	0	1	0	1	0	0	0	0	0	0	0	0	0	0	1	1	0	0	0	2.19	0	0	1	0	0	0	0	0	0	0	2	0	1	1.14	0	0	0	0	0	0	0	0	0	0
TNFRSF1A	ENSG00000067182	981	818	330	204	1605	241	351	499	701	2436	917	1592	2001	2072	2478	287	166	429	601	52	693	984	92	1292	1239	847	545	1925	968	958	184	763	219	290	228	284	207	659	605	580	272	1036	401	467
CACNB1	ENSG00000067191	4	16	0	4	9.95	7	5	9.05	19	4	14	8	4	10	8	7	3	5	0	16.45	3	5	7.32	5	5	5	12	2	6	12	24.46	1	3	13	4	4	11	3	16	6	7	5	3	3
EVI5	ENSG00000067208	491	186	492	672	316	153	213	99	89	41	93	117	209	118	111	98	326	326	209	97	465	202	41	96	779	204	178	129	135	149	54	21	333	188	103	120	156	135	165	159	371	554	169	141
STOML1	ENSG00000067221	34	44	16	16	20	16	20	23	64	115	25	40	37	31	96	23	18	9	11	25	11	27	25	27	20	10	19	20	16	29	51	36	15	20	17	26	20	15	28	25	18	27	17	29
PKM	ENSG00000067225	40966	23793	65170	51785	78508	36834	49828	29774	66118	58655	35763	50289	90223	72889	36948	12488	16868	14067	39618	5731	32416	40297	3810	26809	51464	35137	31630	16211	47739	34782	18003	37308	27458	15626	12680	22991	17714	28889	20033	19149	36890	26568	25388	29799
DHX29	ENSG00000067248	288	141	249	308	164	137	120	123	69	110	104	98	156	82	138	321	317	225	126	61	217	133	39	119	317	143	124	126	103	175	80	97	307	183	226	231	191	177	145	190	270	281	162	149
DNTTIP2	ENSG00000067334	3384	1131	2585	2767	1107	1328	887	1381	257	192	539	472	1087	242	399	3143	3155	2306	1335	638	1944	964	201	1014	2525	1141	792	923	581	1457	542	274	4318	2029	3172	2866	1711	2066	1582	2058	2160	2373	1496	1121
METTL22	ENSG00000067365	167	158	225	168	323	182	220	168	238	318	190	284	372	367	250	167	121	127	234	39	169	188	44	170	214	242	221	147	194	172	83	148	120	92	114	123	120	169	143	93	242	156	119	147
TP53BP1	ENSG00000067369	332	189	177	285	183	175	405	368	205	100	219	288	267	176	165	434	365	262	203	102	209	181	113	235	171	155	262	189	158	188	274	216	380	302	392	374	233	307	312	302	308	237	277	296
TRO	ENSG00000067445	31	11	6	11	27	31	37	53	14	16	30	26	17	28	13	32	26	20	4	9	11	9	12	37	1	4	22	2	33	48	23	31	44	24	55	47	24	29	9	8	17	16	4	11
RRP15	ENSG00000067533	514	178	251	463	124	136	223	277	137	130	178	274	180	155	220	500	889	524	118	88	307	162	63	249	292	166	226	220	146	294	188	485	810	543	520	442	219	317	211	273	366	379	266	323
RHOA	ENSG00000067560	42082	22031	46190	41865	44789	25686	39079	29049	30702	15585	25889	33303	42728	26995	30178	26246	28523	28125	45299	6824	26984	32368	4911	28148	45094	34870	26769	22807	30809	30706	12136	18091	36866	18222	22614	29742	19004	30499	19000	22410	44914	34913	32548	31125
DHX8	ENSG00000067596	2022	1194	1833	1815	2049	1014	2415	1872	2042	1368	1231	2537	2423	2485	1867	1880	1768	1813	2106	343	1597	1742	354	1553	1962	1740	2018	1569	1744	1944	827	1925	2132	1139	1922	1662	1010	1793	1025	1128	2281	1620	2097	2475
PMS2P4	ENSG00000067601	34.69	13.96	20.81	8	15	15.4	31.62	39.13	31.17	23.37	30.19	32.19	17.39	23.92	35.39	66.38	35.3	34.68	19.58	8.31	18	30.35	8	46.19	16.14	21.52	37	35.93	19.31	25.27	25.48	28.25	27.27	23.29	53.49	34.81	24.62	45.32	33.42	30.5	30.26	25.53	33.33	33.54
PRKCZ	ENSG00000067606	13.01	18.71	23.84	19.32	27.12	18.46	19.46	17.71	36.06	35.51	18.9	28.22	24.8	41	38.65	21.49	18.67	21.65	38.54	6.35	14.83	14.28	10.67	39.95	10.52	63.19	15.28	48.25	25.15	16.8	9.98	37.45	11	4.52	7.16	16.89	25.62	20.78	14.75	20.72	17.67	24.57	34.36	14.8
ZFY	ENSG00000067646	1	0	285	331.21	123	133	0	0	0	0	0	0	0	0	0	0	0	0	0	0	0	0	0	0	0	0	0	0	81	164	0	0	0	0	0	0	0	0	0	0	0	0	0	1
IARS2	ENSG00000067704	724	314	474	532	409	313	446	444	138	104	253	226	363	151	222	506	534	388	325	76	435	381	60	275	582	260	287	237	252	375	198	176	646	392	348	558	308	401	324	493	531	506	352	380
SYT1	ENSG00000067715	6	8	23	15	8	11	9	17	15	5	11	2	4	5	4	6	0	3	9	23	7	12	6	3	23	13	7	3	8	7	17	1	3	28	5	15	9	5	6	0	39	22	1	0
NAV3	ENSG00000067798	0	26	5	1	3	31	1	19	28	5	16	1	1	3	0	4	0	12	10	43	1	0	27	11	1	22	2	30	2	3	37	0	0	35	9	0	16	3	22	0	1	2	16	2
IDH3G	ENSG00000067829	2094.98	1381.99	2213.99	1829	3102.99	1538	1939.97	1717.99	2386.99	3795.99	1953.99	3150.96	2724.99	3043.97	2556.99	967.88	877.99	858	1372	210	1360.98	1859.97	186.96	1373	1948.94	1524.87	1671.96	1070.93	1647.88	1771.86	851	2371.97	1361	808.98	648	1543.99	736	1526	968.97	1174	1880.96	1353.94	1303.99	1530.98
ROGDI	ENSG00000067836	200	175	65	42	578	150	94	111	112	300	316	341	329	291	502	9	13	32	88	8	131	212	15	85	206	113	97	77	97	78	70	72	36	47	13	86	81	116	149	146	83	174	45	61
PDZD4	ENSG00000067840	22	18	6	3	5	3	5	21	10	25	30	21	7	10	64	40	17	14	3	3	10	11	7	12	8	8	11	15	21	24	10	26	24	14	12	24	11	26	11	20	15	13	5	10
ATP2B3	ENSG00000067842	0	14	0	0	2	1	0	11	18	7	8	0	0	2	1	2	2	1	0	18	0	0	28	1	0	0	1	0	0	0	34	0	0	4	0	0	16	1	10	1	0	0	0	0
ROCK1	ENSG00000067900	1840.25	721.82	1490.87	1453.98	933.29	733.77	544	621.95	250	186	283.98	368.9	883.95	252.98	369	1958.68	2269.73	2112.31	1128.67	196.35	1475.42	784.68	137.83	668.79	2482.37	1002.09	636.8	856	520	911.64	256.43	162	2179.97	1087.66	1510.6	1185.58	859.27	1149.56	789.54	1019.21	1558.86	2208.14	974.7	670.87
CBFB	ENSG00000067955	682	160	509	598	179	160	126	175	89	80	98	127	147	103	122	448	1376	794	223	91	554	200	48	145	749	208	178	193	189	305	75	98	1082	538	497	523	269	387	175	344	548	721	312	239
PDK3	ENSG00000067992	146	63	104	55	88	56	72	96	65	63	59	93	135	84	97	70	99	112	130	23	96	120	22	136	103	150	82	186	58	78	41	34	87	54	85	86	40	89	109	106	80	169	105	116
HYAL2	ENSG00000068001	45	24	15	15	58	24	23	23	36	101	48	56	49	44	72	3.46	6	12	16	5	24	35	5	18.3	21	13	22	23	20	28	13	19	5	10	4	13	10	14	15	10	23	44	12	17
HDAC4	ENSG00000068024	54	76	70	36	67	68	41	81	76	135	73	93	82	93	76	58	61	60	56	42	70	105	45.86	70	104	71	75	116	59	78	68	65	41	53	55	64	58	64	72	49	75	54	65	82
RASSF1	ENSG00000068028	326	351	118	114	441	209	274	569	335	606	443	522	391	561	534	776	195	238	254	53	367	350	125	371	278	417	434	376	300	378	277	402	254	248	435	492	478	441	465	302	241	314	233	370
FGFR3	ENSG00000068078	0	1	0	0	0	2	0	0	2	1	1	0	0	0	0	0	0	0	1	1	0	0	0	0	0	0	1	0	0	0	1	0	0	1	0	0	0	0	0	0	0	0	0	0
IFI35	ENSG00000068079	1333	965	1264	1185	3272	1388	1286	1241	2539	3311	1809	3315	2784	1770	1753	525	465	472	628	114	756	1162	251	2036	1096	922	1207	759	1295	1390	551	1566	673	388	707	886	820	1529	717	637	808	684	1102	851
HEATR6	ENSG00000068097	482	292	301	337	497	225	511	417	367	253	279	388	493	383	319	432	379	272	285	46	399	407	67	332	359	315	337	230	302	444	186	371	453	307	322	389	214	308	287	338	587	363	324	480
COASY	ENSG00000068120	1005	807	837	632	1941	716	925	1004	1204	2161	1101	1499	1729	1731	1300	565	316	346	439	74	715	888	123	879	905	718	729	728	759	786	555	1511	548	400	340	650	454	621	595	613	654	842	470	764
PLEKHH3	ENSG00000068137	0	7	1	0	0	5	0	2	7	5	5	1	2	1	0	1	1	1	1	4	0	0	5	0	0	1	0	1	0	0	10	0	0	2	0	0	2	0	8	0	0	0	0	0
MEF2A	ENSG00000068305	556.62	268.9	389.24	389.97	499.26	276.94	281.44	304.49	256.19	206.45	326.86	442.6	460.91	282.46	291.68	285.95	375.91	424.28	313.85	45	552.75	446.71	76.11	297.66	639.66	241.65	283.16	260.75	271.6	334.67	133.39	211.14	390	350.22	265.12	274.67	240.3	333.23	250.08	282.99	388.17	736.33	309.12	237
OTUD5	ENSG00000068308	133	153	112	108	175	121	193	174	169	183	142	185	169	256	181	189	101	112	165	55	85	142	72	178	121	174	146	184	127	114	111	147	123	108	173	120	128	161	104	97	131	107	127	167
TFE3	ENSG00000068323	117	124	169	118	238	133	125	159	192	192	131	206	226	257	223	112	89	130	307	32	145	173	34	231	249	293	151	221	232	156	49	86	136	75	113	110	112	205	110	110	161	140	199	117
TBC1D25	ENSG00000068354	267	176	94	109	194	108	247	386	176	293	213	350	137	204	313	272.07	155	156	113	48	77	132.06	36	143	120	124	153	171	206	256	122	377	171	136	153	198	100	150	117	198.03	190	215	170	213
ACSL4	ENSG00000068366	1911	628	1888	2063	1329	799	898	699	391	187	341	514	1352	378	344	921	1182	1791	1112	233	1355	771	129	694	2261	996	477	813	608	865	236	160	1483	669	753	725	803	1003	748	810	1476	2649	977	598
INPP5A	ENSG00000068383	32.71	20.14	19.14	15.6	25.15	15.8	28	16.29	19.74	31.29	19.18	20.34	30.04	22.34	10.06	18.61	25	31.68	31.24	3.39	12.41	19.99	3	20.81	32.43	60.69	23.74	20.06	30	12.53	7.65	9.81	35.72	15.93	20.95	9.14	14.34	29	12.43	11	31.24	22.22	28.28	14.12
GPKOW	ENSG00000068394	344	208	189	188	267	143	189	247	238	430	311	353	249	291	471	211	188	110	113	29	146	189	41	232	214	125	219	173	213	232	153	560	212	156	164	296	143	257	147	197	191	196	180	292
GRIPAP1	ENSG00000068400	290	269	282	202	576	190	338	344	440	428	336	526	542	491	393	312	160	172	193	76	213	308	104	311	285	226	277	262	223	246	231	394	240	192	195	223	203	218	261	223	219	257	169	275
FTSJ1	ENSG00000068438	992	641	545	511	870	419	697	752	699	1278	785	1012	742	811	915	510	441	337	244	58	467	571	75	557	545	307	531	455	512	649	399	1231	637	440	295	637	327	557	397	625	504	625	332	587
PRR11	ENSG00000068489	251	160	329.9	178.92	323	171	325	183.99	248	151	176	279	365	252	253	141.83	181.64	170.68	226	102	210.94	212.78	56	125	325.35	200.98	193	114.74	175	176	117	73	240	119.83	147	128.71	158	183	143	185	323	229.88	239	184
REEP1	ENSG00000068615	5	21	1	6	2	14	4	15	16	0	12	3	6	0	2	32	20	24	6	37	4	4	23	8	4	8	1	0	0	2	16	1	1	21	5	2	13	7	11	3	12	10	1	5
ATP11A	ENSG00000068650	99.46	103.73	90.47	96.94	160.17	75	63.91	65.79	80.95	131.21	75.1	100.79	150.34	141.07	97.06	93.52	105	156	116	28.36	126.51	107.76	31	98.05	246	143.73	108.27	109	106.86	77.5	60.85	51.43	107.51	67.83	52.24	54	80.09	79	98.06	66.16	106.41	192.83	92	74.22
POLR1A	ENSG00000068654	274	229	143	188	213	130	298	317	285	348	198	435	293	371	312	311	228	181	118	78	194	230	89	158	145	94	220	135	203	270	205	398	327	271	295	238	142	289	139	238	236	197	172	260
LAPTM4A	ENSG00000068697	9458	3611	10694	10431	6890	5130	4767	4120	3044	2160	3047	3481	6302	2573	2954	3598	6644	5492	6929	1550	6213	5246	706	3673	12578	5429	3722	2946	4772	5679	1488	1550	7939	4185	4617	5367	4549	5276	4318	4269	8631	7425	5590	4937
TTC7A	ENSG00000068724	162.13	142.25	175.13	128	349.24	145.22	156.52	125	203	418.41	155	255	252.13	261.31	253.08	62.2	88.32	66	121	33	159.34	237.37	18	110	276	135	208	92.14	200	148	50	109.09	100	87	72	106	85	145.16	85.07	126.28	173	188.04	122	124
IP6K2	ENSG00000068745	1077	743	681	741	1347	694	900	1056	1088	1354	1021	1229	888	1059	1318	1158	656	648	732	122	726	850	277	1089	966	982	833	798	673	800	618	1253	963	658	740	1280	757	1011	845	822	869	879	735	908
STON1-GTF2A1L	ENSG00000068781	0.65	11.81	3.57	0	1.53	11.75	7.59	0.31	0	0	0	0.32	15.3	0	3	15.68	6.67	0	10.5	5.93	0	0	9.23	8.63	0	6.6	4.09	2.18	3.21	0	0	0.35	0.58	9.82	14.32	0	2	2.82	8.76	0	0	7.78	3.62	2.88
SRBD1	ENSG00000068784	528	273	546	576	428	355	483	474	191	79	199	259	460	122	203	658	665	513	433	116	519	484	80	348	664	426	346	357	245	425	185	106	688	429	598	590	308	477	388	386	672	606	557	463
KIF2A	ENSG00000068796	1891	931	873	1315	687	778	1293	1320	518	219	652	629	804	386	590	2350	2364	1557	896.17	329	761	733	214	1133	859	1014	962	883	631	1003	581	523	2625	1405	2150	1877	1207	1739	1010	1350	1658	1790	1291	1315
RASGRP2	ENSG00000068831	207	243	134	125	371	157	232	281	236	613	362	389	302	374	708	197	116	143	139	30	144	181	64	260	130	213	217	267	140	195	213	500	145	144	124	150	184	196	185	200	167	197	115	167
PSME4	ENSG00000068878	517	218	296	317	239	197	343	314	107	38	157	142	211	75	115	820	493	419	317	98	290	276	90	270	385	287	271	315	224	321	147	78	501	360	665	502	343	403	324	315	457	431	335	370
IFT80	ENSG00000068885	113	34	55	75	24	38	46	43.99	17	11.58	16	18	29	10.94	8	204	153	92	33	37	99	25	33	44.52	66	42	37	47	20	59	41	8	147	98	129	81	136	63	87	56	57.39	89	39	53
SIRT2	ENSG00000068903	1140	933	940	782	1739	732	856	1016	1268	2693	1449	1687	1674	1692	2382	544	410	412	629	102	714	1028	114	949	983	612	765	800	893	941	472	1224	601	452	315	735	393	729	622	707	760	986	525	779
ERLEC1	ENSG00000068912	583	196	350	442	296	191	191	184	88	113	143	132	160	89	196	572	501	382	118	65	300	161	67	250	460	157	155	190	157	329	92	119	575	341	334	462	337	285	255	319	371	528	199	236
PPP2R5B	ENSG00000068971	10	9	23	19	27	12	19	24	23	30	36	26	27	30	32	10	10	8	15	5	17	22	3	18	21	28	21	18	13	21	10	19	19	12	11	15	19	20	10	16	18	20	11	16
PYGM	ENSG00000068976	9	15	4	5	12	8	9	16	16	18	21	11	8	13	6	26	9	9	20	3	8	13	25	31	7	18	11	15	7	13	21	13	8	6	8	16	19	12	23	18	4	7	9	9
PAGE1	ENSG00000068985	0	0	0	0	0	0	0	0	0	0	0	0	0	0	0	1	0	0	0	0	0	0	0	0	0	0	0	0	0	0	1	0	0	0	0	0	0	0	0	0	0	0	0	0
PITX1	ENSG00000069011	0	1	0	0	0	1	0	0	0	1	1	0	0	0	0	0	0	0	0	0	0	0	0	0	0	0	0	0	0	0	2	1	0	0	0	0	0	0	0	0	0	0	0	0
TRPC7	ENSG00000069018	0	7	0	0	0	3	0	2	2	0	1	0	0	0	0	0	0	0	0	7	0	0	0	0	0	0	0	0	0	0	4	0	0	6	0	0	2	0	0	0	0	0	0	0
MAST4	ENSG00000069020	127	127	51	63	34	75	114	149	103	60	104	111	85	114	85	150	210	133	65	106	97	76	78	130	61	59	109	91	36	81	147	142	147	205	175	110	102	114	152	148	115	140	117	192
ADGRF5	ENSG00000069122	0	2	0	0	0	3	0	1	3	0	2	0	0	0	0	0	0	0	0	10	0	0	6	0	0	0	0	0	0	0	6.04	0	0	4	0	0	4	0	4	0	0	0	0	0
SDK2	ENSG00000069188	9	29	6	10	32	27	32	65	72	113	39	64	16	49	53	37	71	36	13	36	29	30	29	76	5	8	43	35	21	22	68	104	29	51	42	41	6	14	33	34	21	9	34	56
ADAM7	ENSG00000069206	0	12	0	0	2	4	0	4	2	2	6	0	0	0	0	0	0	0	0	13	0	0	6	0	0	2	0	0	0	0	10	0	0	11	0	0	5	0	8	0	0	0	0	0
NUP133	ENSG00000069248	413	218	248	349	279	179	332	248	174	103	186	197	264	137	172	440	352	278	210	57	321	238	50	203	345	185	221	197	155	236	128	174	281	216	264	335	209	234	261	297	378	303	250	298
NUCKS1	ENSG00000069275	5959	1488	2757	4853	1371	1246.86	1993.46	2776	662	402	771	1278	1263	602	1139	4712.99	7549	5166.99	1202.16	642	3073.99	1647	403.88	1681.95	2992	1231	1973.95	1726.98	1542.98	3112.97	890.5	1187	7194	3928	4345	3795.99	2020	3267	2128	3622	3753	4750	2330.96	3312.98
VPS35	ENSG00000069329	8114.97	3241.99	7448.94	9415.97	5247.98	3550.99	5992	4273	2638	1227	2596	3189	5799.96	2478	2202	5519.99	7277.99	5660.98	6241.93	1000.99	6602.99	5211.98	774	3572.98	10421.9	4756.97	4221	2915	3466	4917.97	1897	1890	7619.97	4314.97	5001.96	6371.99	4107	5555.97	4516.99	5486.99	8012.89	6899.96	6497.99	5548.99
DNAJA2	ENSG00000069345	2588	1193	2032	2448	2184	1274	1804	1597	1386	944	1271	1439	1895	1278	1279	1984	2183	1843	1421	312	1824	1720	325	1625	2569	1542	1539	1254	1446	1798	934	1518	2620	1402	1611	2422	1470	1790	1322	1655	2169	2466	1803	1910
BCL3	ENSG00000069399	26	35	45	30	45	32	23	22	44	53	27	41	73	106	55	18	13	54	95	9	8	13	9	67	48	111	50	67	40	27	14	29	25	12	38	12	31	43	25	18	11	36	43	20
KCNAB2	ENSG00000069424	355	247	277	212	424	190	291	325	280	644	303	474	396	529	595	247	201	168	224	39	285	383	42	226	341	320	380	254	359	346	128	397	272	166	190	264	140	274	194	245	355	297	228	336
ABCC9	ENSG00000069431	0	10	1	0	0	9	0	5	3	0	4	2	0	0	0	1	2	2	0	29	2	0	13	0	0	0	0	1	0	0	16	1	0	19	1	0	21	1	8	0	0	0	0	0
GAL	ENSG00000069482	0	1	0	0	0	0	0	1	0	1	1	0	0	0	0	0	0	0	0	1	0	0	2	0	0	0	0	0	0	0	2	0	0	1	0	0	0	0	0	0	0	0	0	0
CLEC2D	ENSG00000069493	3102.36	1293.14	1042.46	1723.94	1094.1	1119.8	2390.54	2786.03	957.82	444.04	1740.65	1882.14	667.8	721.44	2215.92	7507.34	3905.27	2102	784.28	387.57	1170.64	1016.14	802.93	1822.1	948.38	1143.83	1779.08	1652.16	1012.11	1781.14	2015.27	2187.95	4324.81	2489.86	5462.6	4134.48	2313.81	3076.22	2731.28	3231.26	2166.68	1343.58	2622.14	3666.79
FUNDC1	ENSG00000069509	317	114	175	211	102	93	142	176	79	52	83	120	141	98	117	191	285	207	140	45	161	133	33	171	230	130	167	164	87	155	72	85	350	232	241	381	134	211	163	215	189	166	193	168
MAOB	ENSG00000069535	0	3	3	1	4	6	17	11	10	1	8	0	38	9	1	7	2	6	13	14	5	5	5	5	1	1	1	2	3	2	3	0	1	10	9	2	8	3	4	0	6	5	1	2
RORA	ENSG00000069667	1324.72	463	226.48	598.68	198	251	553	644.31	204	165	277.81	362	155	180	400	1373.42	1242.13	997	123	145	431.26	264.18	139	406	288.77	196	499.19	562.9	298	621	311.76	454	1170.64	678.5	1717.68	1027.51	568.9	693.9	572.55	955.36	558	631.45	386.04	793.91
DRD4	ENSG00000069696	0	0	0	0	0	0	0	0	0	1	0	0	0	0	0	1	0	0	0	0	0	0	0	0	0	0	0	0	0	0	0	2	0	0	0	0	0	0	1	0	0	0	0	0
TGFBR3	ENSG00000069702	1320	549	247	547	255	240	564	1007	201	370	474	591	131	124	588	1239	1260	833	148	144	230	206	94	318	331	228	527	524	440	780	232	565	1397	651	1140	1318	325	719	392	1058	488	743	369	657
PLA2G10	ENSG00000069764	1	2	0	0	0	3	1	1.38	8	2	6	0	1	1	2	2	1	0	0	2	1	1	2	0	3	0	0	0	0	1	9	1	1	6	0	1	1	2	2	2	1	0	1	1
HES2	ENSG00000069812	0	7	0	0	0	12	0	4	8	0	6	0	2	0	0	0	0	0	1	12	0	1	8	0	0	0	0	0	0	0	12	0	1	4	0	0	3	0	5	0	0	0	0	0
ATP1B3	ENSG00000069849	1229	520	458	407	739	238	395	595	189	332	549	533	821	317	690	261	381	341	185	81	856	777	26	461	1382	253	430	422	462	806	174	358	462	517	232	458	207	683	543	818	377	1188	283	522
NEDD4	ENSG00000069869	268	91	178	211	154	91	198	141	64	31	82	93	167	61	88	192	200	154	137	30	152	84	19	68	151	78	101	80	66	55	48	57	326	162	175	159	74	71	116	134	233	213	111	155
PIGB	ENSG00000069943	620.84	229.3	462.39	443.16	286.26	246.68	186.36	226.46	81.23	80.68	141.62	176.11	263.87	134.44	109.08	491.54	439.47	432.16	388.34	57.42	370.54	224.02	86.34	330.21	485.98	351.51	172.23	249.35	174.63	317.47	107.43	83.41	544.66	320.72	490.84	427.96	415.62	404.67	337.53	271.41	487.78	472.45	406.14	244.79
MAPK6	ENSG00000069956	538	198.9	529.97	671	331	280	287	233	70	44	147	115	307	76	96	424	513.99	401	218	149	403.96	251	55	171	476	162	180	134	208	220.96	138	75	547	344.69	387.99	383	320.99	343	297	298	463.99	541.99	270	263
GNB5	ENSG00000069966	367	247.75	162.46	279.38	422	344.25	420.89	470	431.96	352	357.14	387.8	278	380	424.36	410.83	339.43	268	195	118	166.14	216	87	417.38	160.06	260	263.57	191.22	194	244.38	339.36	718.08	291.72	360.28	334.07	435	227.99	381.71	265.17	313	327	393.66	231.32	316.97
RAB27A	ENSG00000069974	2532	837	2916.07	2793	1490	919	912	946.11	739	506.74	611	731	1782.1	601	792.29	1212	1660.05	1722.16	1680.06	293	1501	839.07	140	607.17	2603	1174	707	830.13	1019.1	1151.5	318	344	2072.13	814	923	994	987	1207.06	888.07	1066	1613	2107	1070	1093.11
HDHD5	ENSG00000069998	162	122	102	71	251	95	69	89	154	344	168	206	238	198	294	38	54	50	52	8	111	169	13	116	168	73	116	80	103	127	73	166	52	62	17	67	57	87	115	115	97	129	54	66
UFD1	ENSG00000070010	1679.97	940	1736.97	1501.94	1539.93	1064.58	1755.29	1454	1632.02	1223	1335	1555	1507	1340	1714.32	1470.71	1256.87	1018.83	1347	319	917.96	1247	348	1098.34	1243.89	1250.98	1305	880	1396	1379.12	900	1576.05	1766.76	911.39	1208.81	1379.94	1208.93	1474	909.91	893.91	1509.06	1012.94	1254.9	1377.92
LRP6	ENSG00000070018	3	28	1	0	3	24	3	27	19	6	16	5	5	10	3	5	28	21	8	50	7	8	33	9	1	4	14	11	2	8	51	25	22	67	25	14	27	3	38	22	4	2	15	21
GUCY2C	ENSG00000070019	8	9	30	11	7	9	7	4	4	4	3	3	13	3	2	5	3	2	18	13	12	11	6	2	24	8	2	1	5	4	7	3	4	14	4	7	5	1	6	3	9	9	3	0
SCT	ENSG00000070031	0	0	0	0	0	1	0	0	0	0	0	0	0	0	0	0	0	0	0	0	0	0	0	0	2	0	0	1	0	0	0	0	0	0	0	0	0	0	0	0	0	3	0	0
PHRF1	ENSG00000070047	21	30	8	9	33	8	12	25	13	43	27	24	30	35	73	13	5	6	13	1	14	9	3	15	18	12	19	14	12	19	16	37	6	16	17	9	8	10	8	19	10	11	11	13
ELP1	ENSG00000070061	530	216	267	417	248	158	468	347	214	154	230	315	329	288	213	556	413	306	204	72	269	190	73	280	341	166	330	223	209	316	179	328	439	274	278	384	283	300	313	335	399	314	240	378
NUCB2	ENSG00000070081	1169	419	1790	1507	360	428	200	414	135	147	178	160	591	164	223	1565	1719	1072	667	208	1326	460	119	539	880	316	358	512	261	726	237	202	2309	1161	1362	1376	633	763	696	973	1099	1264	651	596
PFN2	ENSG00000070087	36	13	15	26	16	26	22	35	13	4	21	14	24	13	16	55	72	61	11	18	36	20	19	56	25	34	22	28	17	23	31	26	67	63	37	86	24	32	51	37	25	26	19	54
PTPN3	ENSG00000070159	3	6	0	1	1	12	8	8	15	5	11	1	2	1	0	0	13	3	2	17	0	2	19	0	1	2	4	0	2	0	20	4	1	14	6	4	24	12	9	1	2	2	7	3
SPTB	ENSG00000070182	8.55	15.53	2	3	12	14.96	8.35	31.6	27.43	18.63	15.04	7.36	11.3	12.98	8.24	22.04	7.4	14.54	15.73	23.56	2.09	18.49	8.61	15.79	8.18	20.5	20.72	22.02	12.39	9	14.1	2	5.06	10.32	9.4	9.52	11	13.57	20.06	12.1	10.48	13.57	7.08	12
DAPP1	ENSG00000070190	4584	3221	2575	4009	4176	2803	3776	2175	4540	1662	1915	2969	4824	3207	2050	4222	3439	4211	4477	669	3055	2927	723	5033	4308	4984	2230	2466	2003	2112	689	1041	2869	1659	3182	2033	2666	3334	2826	1693	4420	4183	4454	2060
FGF10	ENSG00000070193	0	5	0	0	1	6	0	3	0	0	1	0	0	0	0	0	0	0	0	5	0	0	1	0	0	0	0	0	0	0	3	0	0	4	0	0	0	0	0	0	0	0	0	0
SLC44A1	ENSG00000070214	581	275	761	680	439	296	455	216	120	45	163	160	387	167.07	139	301	618	379	414	144	559	345	73	152	814	264	225	185	207	297	149	77	562	340	251	379	244	304	209	305	760	571	287	292
TMEM260	ENSG00000070269	129.79	68	87	91	81	49.25	68	86.88	40.93	28	61	78	99	40.69	74	188	178	147	80	47	151	87	44	112	125	92	76	91	80	121	43.7	34	115	127	162	124	79	87	127.75	140	121	142	95	90
SMG6	ENSG00000070366	105	90	41	40	80	46	87	132	79	128	103	126	99	104	123	120	98	77	54	45	77	94	44	108	53	50	123	111	63	98	96	135	88	96	94	98	65	122	77	83	59	71	73	120
EXOC5	ENSG00000070367	413	105.34	218	445	98	83.15	98.95	94.07	18	31	63	47	92.73	30	56	275.58	470	353	103	44	232	98.78	18.91	98	385	112	112	87	83.04	151.03	43	34	419	196	196	256	181	156	123	193	239	340	140	107
CLTCL1	ENSG00000070371	109	94	282	268	244	109	64	27	98	89	74	125	354	309	60	22	25	50	386	32	209	188	20	67	175	123	66	35	119	158	40	25	30	28	16	20	16	3	93	65	183	146	60	134
FGF22	ENSG00000070388	2	0	0	0	1	1	0	0	1	1	3	0	0	0	0	0	0	0	0	2	0	0	2	1	0	0	1	0	0	0	2	0	0	1	2	0	1	0	0	0	0	0	0	1
FSTL3	ENSG00000070404	6	14	10	10	19	18	8	4	10	24	16	23	18	13	19	0	3	1	6	11	6	6	10	7	6	4	7	9	9	4	10	16	5	11	3	4	4	4	10	5	4	13	2	6
DGCR2	ENSG00000070413	152	150	89	62	325	88	124	128	141	743	209	385	285	417	493	84	77	110	97	9	166	181	23	190	182	158	130	309	127	133	83	284	60	104	54	89	44	124	147	184	112	315	105	127
RNF126	ENSG00000070423	32	24	13	13	26	22	32	38	17	91	39	51	28	46	99	27	15	10	13	3	18	23	5	28	25	22	30	21	31	45	16	51	18	20	20	31	22	39	22	27	22	17	29	32
MNT	ENSG00000070444	42	38	39	40	56	43	38	59.43	60	71	31.21	64	89.61	115	93	65	46	61	50	27.6	39	55	19	60	69	58	89	65	45	31	41	46	45	39	67	45	60	69	59	42	52	73	44	64
ZXDC	ENSG00000070476	51	55	42	42	81	44	58	84	78	63	57	95	78	94	68	86	42	59	57	22	51	76	22	45	68	63	72	62	51	47	49	58	54	51	68	47	38	72	77	63	58	49	55	66
JMJD6	ENSG00000070495	457	393	331	361	507	269	397	430	420	564	451	445	603	503	551	352	213	216	376	71	268	334	102	328	416	313	300	277	368	304	242	426	303	207	239	334	252	351	319	321	257	348	269	298
POLB	ENSG00000070501	470	252	288	367	283	194	275	256	296	159	231	337	352	264	256	548	471	442	586	73	318	289	131	537	419	654	347	462	228	336	115	187	449	239	412	456	382	527	369	312	441	398	899	324
ST6GALNAC1	ENSG00000070526	28	18	12	8	14	20	27	37	33	28	33	43	21	52	16	7	52	32	0	3	16	8	7	29	4	4	18	27	4	20	40	86	47	41	10	30	14	21	29	43	13	4	32	59
WIPI1	ENSG00000070540	213.43	154.95	192.6	161.07	423.53	195.29	200.75	181.36	192.97	212.97	144.7	205.23	280.79	261.45	230.64	194.62	91.69	191.22	258.07	43.08	211.22	241.77	61.86	245.21	338.16	345.62	154.38	178.77	214.63	189.04	81.56	84.47	140.9	100.39	131.89	156.22	137.38	206.63	169.07	116.33	205.38	368.89	179.56	181.16
FRMPD1	ENSG00000070601	1	22	0	0	4	15	0	17	20	7	13	1	1	2	0	0	0	0	2	54	0	0	21	0	0	1	0	0	0	0	33	3	0	27	0	0	7	0	21	0	0	0	0	0
GBA2	ENSG00000070610	288.26	224.69	206	226.78	280	186.37	334.77	312.03	293.29	352	299.69	398.4	308.8	372.56	235.71	472.57	190.72	215.86	280.56	47	210.38	236.04	118	229.35	254	294.27	290.43	256.54	229.37	245.36	219	455.37	261.33	164.44	244.53	299.84	243.65	311.74	259.84	209.44	265.56	173.61	272	375.88
NDST1	ENSG00000070614	79	71	144	82	206	122	94	74	139	184	80	132	236	229	71	10	38	81	113	21	81	113	18	76	109	132	87	97	110	104	40	30	51	44	28	16	50	84	72	80	113	100	83	85
ASNS	ENSG00000070669	228	114	218	281	178	165	371	234	121	86	106	98	165	122	114	402	320	175	120	61	120	102	65	189	154	110	142	130	143	190	171	220	468	298	241	297	134	149	175	253	243	117	212	235
AP3M2	ENSG00000070718	366	177	203	301	200	164	429	427	238	113	178	254	268	306	212	547	509	336	175	63	283	226	103	341	157	208	273	244	172	344	383	529	452	349	506	635	268	257	292	354	273	228	384	625
CNGB1	ENSG00000070729	0	5	0	0	4	8	0	2	14	2	7	0	0	1	0	0	0	0	2	9	0	0	9	0	0	0	0	0	0	0	8	0	0	9	0	0	6	0	6	0	0	0	0	0
ST6GALNAC2	ENSG00000070731	182.48	151.71	79.99	72.76	56	42.31	126.25	101.26	117.77	96.05	88.63	181.39	122.59	177	127.49	104.4	58.52	225.24	336.19	41.57	22.26	40.73	29.47	146.39	291.95	489.5	34.53	239.3	63.59	69.13	30.92	59.32	47.84	50.07	66.26	37.93	70.51	139.73	140.46	71.92	59.81	141.51	161.3	96.44
CHAT	ENSG00000070748	0	0	0	0	0	0	0	0	0	0	0	0	0	0	0	0	0	0	0	0	0	0	0	0	0	0	0	0	0	0	1	0	0	0	0	0	0	0	0	0	0	0	0	0
PABPC1	ENSG00000070756	11293.9	7346.96	11784	9746.94	12326	7574.97	9239.98	10712	4135	6588	8618.98	9153.99	9100.94	7689	8093	6356.99	11781	7603.84	7352.7	1585.98	10549	11631	1012	5734.98	14158.9	6972.97	9978.98	6639.99	6751.99	7988.96	4799.99	8442	9676.95	8300.95	5167.85	9849.95	4804.98	8727.98	5105	9533.99	10812	9817.95	7776.96	9343.98
TESK2	ENSG00000070759	188	129	115	168	211	139.41	186	182	221	186.31	177	211	229	231	131	155	122	128	270	37	125	146	44	219	174	240	142	209	134	118	86	181	94	114	110.46	115	106	171	136	115	188	147	212.62	132.37
CFAP20	ENSG00000070761	490	323	304	318	412	217	364	423	358	471	381	448	417	388	572	376	323	196	231	40	311	321	79	392	321	272	302	323	264	343	255	640	373	279	217	423	230	374	311	370	309	326	290	402
CSNK2A2	ENSG00000070770	2814	1149	2241	2413	1508	913	2494	2065	720	689	1205	1960	1761	1412	1391	1922	1765	1098	977	261	2228	1809	311	1022	1744	731	953	662	961	1213	243	390	2697	1552	2385	2979	1116	1659	1394	1835	3356	2495	1222	1929
PTPN21	ENSG00000070778	1	4	0	0	0	6.26	0	6	12	1	5	2	0	0	0	0	0	2	1	17	0	1	9	0	2	0	0	0	0	0	9	3	2	6	0	0	8	0	6	1	0	0	1	0
EIF2B3	ENSG00000070785	690	365	572	643	601	376	666	589	402	197	410	427	558	283	485	720	526	350	345	106.9	367	519.92	120	424	547	342	452	339	333	464	314	288	753	423	658	826	459	594	495.21	577	591	491	592	602
CAMK2A	ENSG00000070808	0	14	0	0	1	14	0	12	25	4	10	1	2	4	0	0	0	0	0	26	0	0	31	0	0	0	0	0	0	0	45	3	0	19	0	0	7	0	16	0	0	0	0	0
TCOF1	ENSG00000070814	160	171	97	83	185	118	214	317	235	302	175	293	181	263	291	256	156	122	135	100	113	168	92	149	158	123	265	128	123	175	187	183	202	140	215	182	183	209	191	163	134	127	138	202
CDC42	ENSG00000070831	53884.9	17692	48232.9	55306.9	26492.9	21992	23373	24238	11464	5836.96	13099	14956	26506	8613.96	14616	19563	36858	35301	30503	7138.99	24000	19736	3314	12837	37989.9	22728	15907	17420	15701	24782	8140.95	7760.98	50067.4	26382	25655.2	26340	18475.1	26690.9	20864.9	24597	30856.9	33316.9	25491	21096
OSBPL3	ENSG00000070882	161	115	45	98	54	50	131	89	60	54	71	91	45	45	84	264	190	170	37	24	116	90	28	75	93	76	85	62	67	131	52	82	124	113	138	128	110	97	81	86	109	133	76	107
EPHA8	ENSG00000070886	0	1	0	0	0	1	0	1	2	0	4	0	0	0	0	0	0	0	0	0	0	0	0	0	0	0	0	0	0	0	2	0	0	0	0	0	0	0	1	0	0	0	0	1
SLC12A3	ENSG00000070915	1	5	0	11	7	11	12	37	15	16	18	23	8	21	3	6	6	4	3	20	8	10	8	20	5	6	32	12	2	9	23	10	4	15	6	40	7	4	6	10	6	12	4	14
RAD18	ENSG00000070950	258	110	192	196	113	89	168	168	43	42	88	97	97	88	81	281	288	163	91	40	132	128	30	109	122	104	98	94	83	135	80	110	298	146	185	223	159	194	108	182	186	171	149	181
ATP2B1	ENSG00000070961	1837	779	630	1127	779	512	1076	844	376	296	469	853	967	480	588	1236	1601	1824	1266	160	1346	872	210	1108	1847	951	839	1057	525	821	320	283	1291	999	1326	1370	973	1144	1032	1287	1357	1945	1142	996
TRPM5	ENSG00000070985	0	0	0	0	0	0	0	0	0	0	0	0	0	0	0	0	0	0	0	0	0	0	0	0	0	0	0	0	0	0	1	0	0	1	0	0	0	0	0	0	1	0	0	0
NCK2	ENSG00000071051	45	32	36	27	32	33.84	19	56.14	39.62	62.8	52	37	40	33	80	58.82	69	49	31	13	47.9	33.63	11	49.74	28.73	43	31.93	45.09	25.68	40	38.44	127.97	60	59.76	53.52	62	30.7	36	35.87	49.84	30	57	34.88	48
MAP4K4	ENSG00000071054	668.12	422.77	883.55	644.61	902	502.75	752.41	747.71	568.31	386.81	461.71	743.74	1284	656.02	461.3	770.83	811.13	930.15	999.19	204.12	616.07	684.77	164.99	563.67	984.98	912.43	612.7	635.48	555.81	586.55	372.3	418.22	909.13	638.53	631.82	509.14	491.77	665.33	631.52	594.63	729.73	809.03	685.1	695.88
MGAT4A	ENSG00000071073	1537	468	769	1058	474	531	513	738	170	158.9	305	358	379	279	225	1830	2067	1772	500	221	1109	505	151	569	865	513	579	738	408	791	518.75	505	1959	1164	1852	1529	804	920	924	1228	884	1107	848	1064.98
RPL31	ENSG00000071082	21074.8	10218.5	20673.2	20475.5	16198.4	13620.7	18709.3	22403.5	23685.7	8710.84	19061.3	21249.5	18156	19852.3	32840.7	23400.5	29391.6	15550.2	13363.2	3838.46	16324.5	22680.6	6680.93	19265.7	18770.8	14897.8	26462.5	16293.7	15365.7	22560.7	16142.3	43874.1	26322.8	20720.1	20319.5	30958.5	10379.7	15902.4	17668.6	21299.7	23847.5	13916.7	20385.7	40715.8
WDR1	ENSG00000071127	6495	4663	5239	5335	7688	3760	6579	5290	5868	9309	5671	6674	7790	7494	6313	3641	2720	3124	4511	628	3278	4475	520	4878	4825	4698	4619	4044	5019	4700	2001	5831	3715	2307	2289	4342	2442	4888	2673	3370	4894	5207	3511	3569
SNX13	ENSG00000071189	574	254	535	682	342	227	231	160	62	83	101	119	350	78	96	492	515	573	469	80	566	249	51	240	697	371	163	280	146	287	90	58	522	293	424	354	403	333	395	338	506	744	349	209
MS4A12	ENSG00000071203	0	5	0	0	0	4	0	1	1	0	1	0	0	0	0	0	0	0	1	6	0	0	1	0	0	0	0	0	0	0	2	0	0	5	0	0	3	0	0	0	0	0	0	0
ARHGAP10	ENSG00000071205	122	98	52	55	59	63	73	111	63	94	47	47	86	78	53	78	88	56	30	42	47	30	26	56	43	47	77	40	37	53	53	95	48	70	56	66	53	72	44	33	61	57	55	43
RPS6KA2	ENSG00000071242	28	20	37	36	20	17	39	59	41	26	25	35	34	38	33	28	19	36	120	15	49	46	25	36	30	37	26	36	15	10	26	25	22	43	23	38	19	43	26	28	34	39	34	69
ING3	ENSG00000071243	2068	880	1654	1963	1403	1016	1096	1105	710	372	670	830	1085	630	777	1765	2177	1888	1428	338	1630	1085	256	978	2330	1287	931	911	800	1205	522	563	2412	1311	1828	1661	1320	1482	1286	1192	1942	2103	1537	1319
VASH1	ENSG00000071246	55.18	48.97	27.43	33.16	128.23	47.02	148.03	124.59	55.45	104.99	46.24	44.38	169.41	198.44	71.88	33.82	12.5	26.94	49.95	12.1	52.5	62.98	13.15	64.16	101.44	55.91	52.92	18.59	12.58	18.69	35.63	24.96	44.77	41.43	33.46	78.91	21.63	30.24	50.81	78.98	28.26	17.29	22.59	35.02
LMCD1	ENSG00000071282	13	7	5	10	7	3	15	9	8	4	5	5	3	9	15	17	5	4	4	8	6	0	10	1	4	1	21	1	8	11	16	20	13	6	4	7	15	7	6	2	16	2	6	5
BUD23	ENSG00000071462	1110	680	718	691	1063.16	534	1150	1315	1043	1157.59	1014	1149.35	923.41	977.08	1261.51	883.1	602	420	348	149	466	648	171	869	516	426	778.09	576	605	725	702	1830.44	848.2	521	538	900	542	704	579	689	665	561	534	899
SEL1L	ENSG00000071537	3501	1122	2079	2764	1420	877	1627	1313	533	531	498	839	1406	583	625	1949	3188	3038	1977	298	2092	1148	207	1127	3419	1676	1023	1545	930	1322	383	543	2421	1270	2015	2014	1163	1672	1270	1632	2298	2951	1719	1194
TRIP13	ENSG00000071539	15	4	12	12	15	18	83	8	12	11	6	6.18	11	7	14	8	9	1	13	5	10	8	3	5	6	5	11	2.23	18	5	10	16	9	11	2	9	14	7	11	0	32	14	5	8
ATP6AP1	ENSG00000071553	1926	1242	477	305	3311	975	1465	1652	1830	3405	1620	2371	2655	2867	2902	246	304	817	647	55	1174	1611	109	1351	1954	1296	1396	1374	1554	1647	727	1994	340	705	175	1134	520	1334	943	1294	553	1555	696	1466
TCF3	ENSG00000071564	43	37	34	29	22	18	37	45	40	89	57	61	35	47	77	61	53	26	22	9	40	30	12	52	32	15	52	41	33	32	34	56	67	56	34	40	20	51	33	45	34	33	43	41
TRIB2	ENSG00000071575	407	223	211	299	199	143	317	342	212	429	305	314	150	265	308	489	484	288	89	41	258	172	85	365	106	101	347	363	157	255	379	786	509	420	340	354	302	393	289	357	265	261	261	356
DAZAP1	ENSG00000071626	65	69	77	56	103	74	80	111	87	143	100	132	87	115	101	134	80	68	51	48	83	93	33	74	99	91	116	66	110	132	63	125	109	65	86	122	84	101	65	86	126	95	97	106
MBD3	ENSG00000071655	29	29	21	12	25	7.74	19	28	17	62	31.91	35	22	29	64	16	11	9	13	7	11	21	8	9	18	18	18	13	26.84	22	32	32	14	19	10	18	9	20	23	20	13	16	16	24
PRLH	ENSG00000071677	0	0	0	0	0	0	0	0	0	0	0	0	0	0	0	0	0	0	0	0	0	0	0	0	0	0	0	0	0	0	0	0	0	0	0	0	0	0	0	0	0	0	0	0
HLTF	ENSG00000071794	495	182.96	263	422	138	167	222	245	77	63	92	106	153	69	108	564	721	463	146	61	252	162	52	184	232	118	169	212	100	252	143	141	610	427	651	660	261	316	246	460	353	336	225	310
FAM50A	ENSG00000071859	84	83	78	88	115	60	78	93	105	174	100	153	101	119	145	66	48	44	58	11	63	80	5	54	77	63	67	61	87	66	54	114	63	46	46	85	42	66	39	60	73	76	52	50
FAM3A	ENSG00000071889	30	55	19	12	35	27	31	68	45	94	65	30	29	46	76	19	17	20	23	47	22	20	36	16	16	19	28	26	16	22	35	44	14	46	24	26	20	21	44	29	17	26	20	17
CPSF1	ENSG00000071894	76	71	68	41	89	33	76	61	76	180	96	115	82	113	146	42	42	32	31	5	57	79	16	62	58	51	45	49	56	74	54	93	35	38	33	57	56	61	46	51	46	43	24	57
MYO3B	ENSG00000071909	64	41	4	15	21	40	27	35	16	4	17	10	4	3	21	145	21	39	1	40	7	11	22	4	1	9	10	6	29	24	30	11	13	26	84	44	48	28	30	19	29	29	5	13
CYBRD1	ENSG00000071967	1276	580	607	881	1029	593	470	300	237	174	318	423	611	287	235	146	361	594	964	115	855	742	60	376	1356	643	352	527	358	502	108	111	632	324	209	528	461	435	438	420	1010	1194	297	459
CDH19	ENSG00000071991	0	5	0	0	0	2	0	2	2	1	1	0	1	0	0	0	0	0	1	3	0	0	6	0	0	0	0	0	0	0	8	0	0	5	0	0	2	0	5	0	0	0	0	0
PDCD2	ENSG00000071994	313	138	189	201	157	107	124	151	97	113	160	153	144	129	177	217	286	195	114	53	191	170	40	190	218	117	151	143	118	210	103	139	264	223	169	245	126	199	169	241	192	301	164	229
SLC6A15	ENSG00000072041	0	6	0	0	0	7	0	4	2	1	2	0	0	0	0	0	0	1	2	20	0	0	9	0	0	0	0	0	0	0	4	0	1	19	0	0	10	0	11	0	0	0	0	0
RDH11	ENSG00000072042	2786	1638	2140	2498.88	2511.89	1712.88	2767.88	2199.6	2165	977.34	1568.88	1681	2451.9	1584.91	1386.87	2885.84	2096	1516.89	1404.3	482	1441	1627.87	393.68	2025.87	1968	1521.22	1719.87	1129	1508.67	1604	946.9	1580.89	2787.51	1273.16	1939.94	2248.69	1680.74	2040	1530.58	1535	3183	2210.3	1781	1757
PRKACA	ENSG00000072062	184	166	267	162	333	164	207	204	224	331	259	392	384	449	306	78	121	139	181	63	172	212	63	98	303	226	209	172	218	188	113	161	130	149	91	143	120	151	130	134	152	118	153	141
ADGRL1	ENSG00000072071	11	18.14	3.02	4	8	13.17	9	19	13	21	16.31	26.08	6.04	15	15	20.3	10	8.24	6	7	5	7	6	7.11	4.02	5	10.08	9.25	9	14	21	21	23.19	13	15.8	14	7.05	17	6.11	12	6	2	7.39	15.12
SPP2	ENSG00000072080	0	0	0	0	0	0	0	0	0	0	0	0	0	0	0	0	0	0	0	2	0	0	1	0	0	0	0	0	0	0	1	0	0	1	0	0	2	0	0	0	0	0	0	0
ACTN1	ENSG00000072110	1188	1033	1440	1027.33	2511	1343	1508	1213.51	2689.74	3456	1300	2098	3333	4484.87	1400	535.07	760	1792	2837	163	1117	1524	182	2199.43	1500.34	2906.41	1232.96	2479.4	1578.1	1103	713	2357	771	741	568	799.08	595	1491	977	888	1336	2178	1539.01	1259
ZFYVE26	ENSG00000072121	136	104.56	116	126	177	128	223	151	152	158.43	131	202.75	212.22	223	109	158	144	126	124	69	140	150	76	101	128	87	204	106	149	190	118.91	172	140.81	138	147	139.46	130	157	144	149	174	135.65	133	189
RPS6KA6	ENSG00000072133	0	0	0	0	0	0	0	1	0	0	0	0	1	0	0	0	0	1	0	0	0	0	0	0	0	0	0	0	0	0	0	0	0	0	0	1	0	0	0	0	0	0	0	0
EPN2	ENSG00000072134	15.58	26	5	6	7	12	5	22.01	14	33	18.01	21	8	20	23	19.3	7.39	9.54	4.7	20.02	7.04	5	13	18.01	9.76	14.01	11.02	52.04	1	16	24	27.01	10	24.01	15.01	14.21	10	12.93	9	10.01	7	16.49	6.13	7
PTPN18	ENSG00000072135	1263	1235	1073	802	1811	1202	1476	1338	1664	1656	1086	1637	1589	1674	1660	1300	941	739	995	205	773	1240	149	1424	1110	1169	1319	719	1364	1160	376	773	974	576	909	1074	631	1101	633	724	1583	1268	1061	990
LIMS2	ENSG00000072163	37	29	32	21	54	39	56	86	18	48	27	35	23	55	90	28	50	15	17	5	26	33	8	80	13	6	45	49	12	21	79	223	37	71	14	16	12	34	29	53	18	18	22	32
ASIC4	ENSG00000072182	0	12	0	0	1	12	0	12	8	1	14	5	0	0	0	0	0	0	0	17	0	0	25	0	1	0	2	0	0	0	32	1	0	9	0	0	9	0	15	0	0	0	0	0
SPEG	ENSG00000072195	1	10	0	0	3	9	4	4	20	5.86	15	4	1	3	2.13	1	1	0	1	17	0	0	15	0	0	2	2	0	1	0	21	1	2	4	1	1	1	2	11	0	1	1	0	2
LNX1	ENSG00000072201	34.34	2.52	9.74	22.07	3	7.59	1.57	5.52	8.8	4.34	7.44	0	4.33	11.4	0	15.97	53.38	19.34	3.16	6.5	7.88	4.99	8.96	7.76	11.63	6.47	1.71	6.26	1.55	6.42	14.19	0	26.57	22.48	10.32	2.63	13.39	4.86	9.56	3.31	8.34	10.15	1.7	11.51
ALDH3A2	ENSG00000072210	458	249	332	378	390	211	320	285	218	135	223	237	331	208	257	229	287	217	226	75	266	304	54	176	387	159	286	225	217	236	155	144	317	219	174	246	254	258	253	277	361	316	230	278
TFRC	ENSG00000072274	676	201	458	725	327	263	865	583	162	74	160	210	375	183	139	1202	678	659	331	173	514	328	147	466	386	278	380	288	254	376	292	191	856	576	1178	577	927	837	609	521	680	889	617	565
SREBF1	ENSG00000072310	10.4	12.37	9.24	7	14.48	6	21.39	14.83	19	18	12	20.09	14	20.38	19	18.29	14.15	7	12	2	25.67	22	3.83	13.64	16.66	21.72	23.47	24.99	17.18	18.38	15.12	20.5	9.47	10.82	12.68	15.69	7.32	20.62	12	10	14.47	8.13	10.65	19
TRPC5	ENSG00000072315	2	12	3	1	0	3	1	11	9	3	4	1	0	1	2	1	5	2	5	12	2	2	3	3	2	0	3	0	2	1	11	1	2	8	5	1	7	0	3	3	0	2	1	6
AFF4	ENSG00000072364	383	190	325	315	233	165	272	342	182	147	158	321	302	222	248	405	617	466	233	137	308	233	98	180	317	197	265	313	185	273	176	256	504	325	491	288	240	315	280	313	336	435	256	358
UBE2D1	ENSG00000072401	547	70	205	307	273	63	22	39	35	154	104	192	358	216	252	58	279	483	117	30	579	169	21	325	729	161	72	447	223	207	9	73	155	109	73	49	121	159	193	161	149	1143	138	71
MPP5	ENSG00000072415	96	68	61	85	48	69	46	54	21	13	37	32	37	26	30	99	130	97	37	68	70	56	39	42	87	46	57	49	39	47	58	25	123	100	96	88	66	66	69	74	91	93	50	60
RHOBTB1	ENSG00000072422	37	32	21	41	44	36	62	45	47	17	36	34	50	39	2	32	41	22	26	18	14	41	9	49	15	47	22	19	24	22	9	3	21	24	28	16	67	53	24	11	122	80	34	14
SMC1A	ENSG00000072501	4277	1930	2820	2762	2951	1460	5046	3760	3507	2301	2028	3769	4732	3559	2806	3456	2772	2340	2207	547	2688	2577	460	2002	3075	1553	3007	1782	2145	2295	1654	2975	4532	2372	2760	2713	1570	2593	1789	2858	3361	2418	2497	3202
HSD17B10	ENSG00000072506	1707	1152	1745	1456	1882	980	1653	1284	1352	2238	1761	1976	1793	1894	2293	926	907	581	1132	161	1000	1221	169	982	1290	874	1269	596	1342	1334	743	2050	958	616	606	1233	629	1022	632	809	1351	832	962	1124
MARK2	ENSG00000072518	165	111	119	87	158	93	101	125	128	304	135	255	161	192	211	55	67	81	123	8	66	93	16	119	118	153	111	185	88	117	57	190	97	63	65	84	65	112	58	94	53	116	86	83
HMMR	ENSG00000072571	17	4	52	44	12	11	53	4	12	2	10	7	14	3	6	33	36	21	43	6	34	10	2	9	16	10	12	2	12	12	11	2	36	17	17	16	44	17	12	5	46	25	31	13
CHFR	ENSG00000072609	93	101	70.98	45	113.37	62	78.94	66.5	53.74	176.88	98	97.47	61	102.1	126	72	56	47	39	18	54.67	67	40	67.06	61	70.94	82	77.52	62.05	68.14	66	68	57	55	49	48	63.31	56.34	65.96	53	55.42	89	57.76	61.7
TRHDE	ENSG00000072657	2	8	0	2	3	10	1	4	1	0	4	0	0	0	0	0	3	0	2	21	0	0	9	0	3	2	0	0	0	0	5	0	0	13	0	2	10	0	2	0	1	2	1	0
P4HA2	ENSG00000072682	5	11	9	3	14	13	11	19	18.82	8	19	8	9	2	3	3	7	7	12	23.6	8	5	19	3	3	8	8	6	6	4	20	11	3	16.39	9	2	11	10	16	2	12	8	4	5
FCGR2B	ENSG00000072694	1247.19	829.87	554.75	711.31	831.84	625.07	1279.24	949.07	1357.39	1164.38	940.03	1456.93	667.24	609.06	620.53	956.27	750.16	566.09	1609.3	247.17	597.9	820.04	283.36	1487.69	1019.14	1138.51	686.43	614.11	575.94	441.2	210.32	557.04	608.1	507.8	738.41	622.45	579.76	742.04	554.62	442.33	1643.55	887.92	1032.22	563.95
NFATC3	ENSG00000072736	1800.25	864.21	846.21	1082.94	850.66	670.21	1517.28	1759.22	675.66	614.89	776.75	1219.53	840.14	774.86	939.78	2131.17	2100.16	1452.33	771.23	275.79	948.51	956.97	266.3	902.07	1092.13	913.98	1377.45	1313.31	945.86	1452.16	661.33	1140.82	2217.77	1301.61	1851.47	1796.15	890.83	1548.32	922.07	1487.64	1546.86	1210.98	1134.44	1674.1
TRNT1	ENSG00000072756	529.46	220.74	347.64	625.6	197.83	167	231.23	212.92	84	85.13	115.58	162.36	283.66	106.1	151	714.88	866.03	557.56	221.21	62.44	392.24	224.34	72	188.28	567	267.3	212.47	226.3	147.23	363.32	133.03	165	763.9	413.44	443.26	520	319.1	379.84	330.05	471.67	447.7	448.76	416.01	344.29
ACADVL	ENSG00000072778	200	225	263	222	421	218	186	200	275	678	324	428	346	308	636	236	114	94	154	35	199	244	57	179	260	211	252	183	234	190	149	168	123	121	102	160	250	141	168	133	213	210	142	129
STK10	ENSG00000072786	2250	1667	987	918	2117	779	1831	1924	1810	3761	1809.99	3392	2152	3224	2915	1773	1226	1499	1532	221	1175	1603	300	1885	1499	1593	2081.98	2335	1726	1967	888	2414	1529	1101	1237	1545	954	1833	1163	1706	1322	1736	1424	1808
FBXW11	ENSG00000072803	198	90	108	113	109	71	125	126	64	92	87	120	116	105	117	146	155	159	101	38	131	113	35	110	171	86	133	131	82	150	43	106	146	148	112	107	89	122	117	184	148	209	106	145
ACAP1	ENSG00000072818	277	366	158	159	337	207	161	336	343	864	543	526	295	477	851	621	218	230	182	78	189	196	186	335	171	278	262	320	194	246	501	638	141	228	239	255	414	286	484	266	131	172	158	265
CRMP1	ENSG00000072832	0	2	3	2	0	1.58	2	4	2	2	4	1	0	0	2	0	0	1	1	1	0	0	0	4	0	0	1	0	0	2	4	3	2.49	2	0	1	1	1	0.24	1	0	3	1	0
EVC	ENSG00000072840	0	3	5	4	5	5.42	1	5	11	1	16	6	2	2	6	11	2	0	1	0	5	3	2	0	0	1	5	7	13	2	9	2	6.51	5	2	5	0	7	2.76	4	2	6	6	2
DERL2	ENSG00000072849	2134.09	927.24	1748	2057	1419.07	947	1284	1091	742	724	796	996.31	1160.2	720	974	1994.03	1891.23	1547.04	1276.11	299	1229.09	926.38	269	939.01	1831	1095.88	927.73	950.54	1064	1318.25	566	986	2164	1196.44	1601	1683	1134.41	1420.38	1100.5	1209	1697.84	1538.08	1366	1412.19
SIDT1	ENSG00000072858	251	125	89	137	107	129	289	472	209	117	162	207	113	135	148	390	329	222	113	116	117	154	89	199	172	146	254	159	114	192	148	216	308	247	354	362	132	212	167	236	240	297	159	324
NDE1	ENSG00000072864	1037.22	874.97	801.15	672.86	1616.4	898.35	1259.06	1253.33	2022.44	2157	882.3	2008.07	1756.75	3226.83	1792.99	1163.18	936.51	1396.2	2070.33	201.8	831.68	1245.61	313.32	1431.86	1141.69	1997.51	1547.74	2736.9	880.86	977.46	669.81	1780.05	1007.69	796.57	849.13	813.75	710.97	1497.45	1079.75	1082.82	1037.96	1370.73	1182.68	1266.73
MRVI1	ENSG00000072952	340	210	424	438	515	326	363	211	575	372	190	534	608	636	265	269	152	659	1506	92	173	266	90	596	401	799	270	737	291	291	62	119	165	94	208	94	235	386	253	157	558	446	576	197
TMEM38A	ENSG00000072954	83	85	114	103	145	61	74	53	111	70	87	56	148	163	92	18	31	29	135	39	81	83	27	25	84	64	70	45	48	23	53	38	55	54	5	18	29	36	48	25	46	30	47	43
AP1M1	ENSG00000072958	232	176	311	304	1670	634	148	151	152	732	267	350	293	365	505	114	220	232	117	17	155	215	35	513	901	570	481	524	435	470	260	829	495	437	120	397	156	416	267	474	520	864	85	174
PVR	ENSG00000073008	67	41	35	19	101	28	46	51	64	69	46	67	118.98	83	58	15	18	26	47	20	42	76	13	41	88	47	59	32	62	52.92	29	4	19	34	16	24	22	48	30	23	46	53	30	27
XRCC1	ENSG00000073050	540	476	373	315	850.2	347.38	651	651	604	994	667	775	660	908	662	337	267	278	277.39	38	298.39	389	48	394	359	295	386	330	266.54	294.63	291	929.15	397	214	220.53	425.18	187	370	246	317	362	352	229	321
SCARB1	ENSG00000073060	11	29	6	11	21	16	19	17	44	97	26	20	18	29	38	3	3	13	7	34	9	28	25	6	22	11	22	10	4	5	24	9	8	11	3	7	11	2	21	6	6	23	7	6
CYP2W1	ENSG00000073067	0	1	0	0	0	0	0	0	0	0	0	0	0	0	0	0	0	0	0	1	0	0	0	0	0	0	0	0	0	0	1	0	0	0	0	0	0	0	0	0	0	0	0	0
MCM2	ENSG00000073111	48	43	43	38	65	27	98	36	66	82	43	40	53	69	70	47	45	17	26	20	46	41	17	37	15	18	36	17	29	29	38	62	28	30	19	28	29	22	21	13	43	31	24	24
MOV10L1	ENSG00000073146	0	5	0	0	4	5	1	8	12	3	8	0	1	1	0	0	0	0	1	26	1	0	16	0	0	0	0	0	0	0	17	2	1	11	0	0	5	1	7	0	2	0	0	0
PANX2	ENSG00000073150	0	1	1	1	1	0	1	1	2	4	3	3	1	3	2	2	1	4	6	1	0	0	0	2	1	17	0	5	1	1	2	2	1	1	0	1	0	2	3	0	1	3	3	1
SELENOO	ENSG00000073169	8	5	12	5	23	8	9	16	9	14	14.76	10	14	24	20	22	8	8	8	2	11	6	1	8	22	9	14	10	10	13	6	10	8	4	4	2	11	7	10	8	9	8	4	13
TP63	ENSG00000073282	9	22	12	8	4	16	22	19	6	5	6	8	17	6	2	61	9	6	4	33	8	5	25	5	2	2	4	3	6	1	24	31	22	33	12	6	21	6	21	3	35	20	10	6
ALPK1	ENSG00000073331	506	369	620	677	547	336	334.34	231	841	378	231	548	1033	759	237	457	291	996	1572	133	458	397	231	859	510	1207	328	865	485	321	114	167	351	220	482	269	469	684	462	231	435	529	1044	344
LLGL2	ENSG00000073350	29	39	10	16	25	26	22	37	33	74	37	19	12	17	58	40	15	10	11	33	12	7	8	16	14	20	24	14	12	35	29	28	12	23	22	17	19	21	42	24	6	23	10	11
PDE8A	ENSG00000073417	48	45	46	55	58	38	36	56	49	16	50	34	51	29	18	76	79	52	41	36	67	49	30	35	66	36	67	32	30	46	49	23	53	66	73	75	69	57	43	55	70	54	40	52
CLCN4	ENSG00000073464	38	44	50	58	81	46	69	63	84	93	63	120	88	103	29	48	75	58	143	24	27	25	9	88	36	105	26	58	31	42	24	54	43	80	46	44	29	42	40	33	66	52	92	37
NLE1	ENSG00000073536	96	97	55	55	107	59.5	83	83.12	109.34	300	168	156	82	159.81	118	73	63	51	48	21.18	66	84	35.16	174.92	28	41	90	62	53	99.66	92.64	348.84	75.58	62	51.74	94	73	138.69	55.73	86	68.6	60	51	101.69
SDHA	ENSG00000073578	2840.59	1811.37	1995.97	1849.97	3090.84	1483.87	2695.89	2867.88	2456.59	3249.59	2351.98	3123.98	2521.99	2855.97	2947.89	1912.34	1246.56	1021.44	1161.95	284.91	1412.83	1932.38	279.94	1874.73	1701.98	1277.97	2039.62	1336.72	1997.95	2138.88	1513.69	4062	2036.83	1214.25	1415.46	2262.85	1138.85	2128.39	1354.4	1892.72	1945.79	1727.91	1644.89	2471.89
SMARCE1	ENSG00000073584	3515.3	1675.19	2707.96	2995.93	2453.01	1681.13	2496.66	2836.99	1920.7	1537.89	1902.28	2291.51	2155.98	1589.66	2207.9	3721.01	2989.05	2100.04	1570.34	500.84	1937.05	1858.66	506.53	2147.69	2663.32	1571.79	1931.77	1442.65	1661.72	2258.95	1237.77	2256.86	3924.66	2069.54	2669.33	3308.66	2102.11	2380.06	1608.82	2058.4	3063.44	2434.69	2080.03	2425.67
FNDC8	ENSG00000073598	0	3	0	0	1	2.5	0	4.88	6.66	2	2	1	0	1.19	0	1	0	0	0	7.82	0	0	9.84	2.08	0	1	0	1	0	1.34	1.36	2.16	2.42	3	2.26	0	5	1.31	1.27	0	1.4	0	0	1.31
GSDMB	ENSG00000073605	20	63	5	18	28	56	42	91	78	20	61	49	41	64	37	341	63	76	29	74	41	25	109	51	12	31	71	87	17	61	150	52	45	77	138	50	175	50	145	73	33	29	49	62
KDM5A	ENSG00000073614	2322	1314.78	1559.96	1759.97	1359.75	1023	2472.88	2422.88	1162.93	675	1170.91	1866.39	1834.77	1336.48	1216.84	3111.98	2492	2274	2058.97	340	1611.96	1948.97	333.98	1384.77	2059.87	1712.92	2084.65	1838.95	1382	1979.62	858	1303.28	2419.96	1606.92	2713.98	2179.65	1211	2374.5	1484.54	2104.87	2340.92	1867.97	2125.98	2378.66
ADAM11	ENSG00000073670	0	5	0	0	1	0	0	6	6	0	2	0	0	0	0	0	0	0	0	9	0	0	2	0	0	0	0	1	0	0	7	0	0	6	0	0	2	0	3	0	2	0	0	0
PPP2R3A	ENSG00000073711	36	32	14	24	20	26	21	27	24	11	16	31	18	22	26	48	51	63	17	21	26	14	21	12	28	18	24	23	13	33	28	31	41	44	39	25	28	24	27	32	31	36	33	25
FERMT2	ENSG00000073712	0	6	0	1	0	12	2	12	8	2	10	1	0	2	0	3	0	1	0	39.26	2	2	24	2	0	0	2	1	1	2	12	0	0	17	2	2	14	0	9	0	0	2	2	0
ABCB11	ENSG00000073734	0	3	0	0	1	2	0	1	4	0	5	0	0	0	0	2	0	0	0	4	0	0	5	0	0	0	1	1	0	0	5	0	0	5	2	0	2	1	0	0	0	2	0	0
DHRS9	ENSG00000073737	715	619	408	449	215	320	372	193	516	182	528	753	502	290	215	397	273	610	959	76	464	465	196	794	265	857	244	1771	106	170	52	86	381	92	726	549	439	1014	557	154	487	737	2343	279
CD5L	ENSG00000073754	0	3	3	0	0	4	3	8	2	4	8	1	2	3	0	2	0	0	1	8	1	2	3	0	0	1	0	0	0	0	12	0	0	5	0	0	4	0	5	0	1	1	1	0
PTGS2	ENSG00000073756	1439	66	335	604	59	649	105	582	62	5	129	50	146	102	31	50	66	788	1169	216	65	38	68	238	152	451	57	252	83	32	45	12	1348	219	1316	70	591	931	449	37	40	1220	385	124
IGF2BP2	ENSG00000073792	49	53	39	35	42	36	36	36	37	29	31	46	55	41	34	20	19	29	19	19	33	40	22	32	42	38	37	20	20	34	18	6	33	26	20	34	32	35	36	23	50	56	24	27
MAP3K13	ENSG00000073803	315	183	413	393.67	190	196.85	190	238	145	126	131	126	130	106	94.36	278.75	379	261	263	131	294	248.67	125	209	377	275	206	188	158	261	139	114.41	368	314	358.68	322	270	315	268.22	254	190	171.82	321.68	278
ST6GAL1	ENSG00000073849	1742	878	1210	1947	1353	1151	3776	2771	1909	1628	1707	2517	1233	2141	1401	3367	2889	1647	993	328	1296	1525	398	2098	906	1066	2323	1532	1368	1896	1703	6153	3393	2616	3089	3434	1301	2572	1534	2745	2032	1254	2147	3461
TBX21	ENSG00000073861	363	193	67	100	88	72	162	315	129	306	134	196	87	85	347	616	207	137	62	73	86	190	75	255	95	200	347	630	657	854	52	207	381	140	512	517	240	470	175	307	288	173	255	569
VDAC1P1	ENSG00000073905	5	3	7.01	4	5	3	5	4	8.01	2	5	5	5.01	1	6.01	2	1	1	2	3	0	0	0	4	4	2	5	2	0	3.15	3	7	4	2	5	4	4	2	1	2	2	2	0	4
FRY	ENSG00000073910	293	141	171	188	226	150	283	225	196.5	166.84	101	246	301.77	294.63	143	268	208	600	439	101	278	191	100	229	331	711.86	240	523.66	163	178	87	62.79	240	164	302	175	203	335	337.71	196	301	362	449.81	192
PICALM	ENSG00000073921	1633	621	1416	1520	1012	633	646	506	291	125	328	430	956	326	326	1169	1354	2036	1644	251	1238	827	167	790	2302	1505	662	1125	742	790	166	112	1518	735	1109	939	1059	1121	917	777	1510	1685	1257	638
NSF	ENSG00000073969	3032.96	1246.03	3058.2	3501.81	2591.63	1565.85	2433.34	1598.55	1117.25	611.22	1175.86	1532.71	3077.87	1324.47	936.02	2218.29	2141.81	1767.84	2165.01	434.75	2334.01	1838.51	349.47	1314.69	3121	1629	1479.34	1153.79	1646.12	1952.34	745.15	723.21	2465.99	1398.71	1968.95	2427.1	1422.93	1825.4	1590.39	1730.56	3206.25	2356.92	2122.97	1991.83
GLI2	ENSG00000074047	0	5	0	0	0	3	0	3	5	0	1	1	1	0	0	0	0	0	0	13	0	0	3	0	0	0	0	0	0	0	6	0	0	0	0	0	1	0	1	0	0	0	0	0
CLASP1	ENSG00000074054	608	275	379.7	543	475	254.81	722	680	353.82	427.75	294	576	549	572	327	607	543	553	474	133	411	445	114	347	404	368	543	427	378	464	253	609	622	401	646.94	491	311.79	504	422	473.87	549	617	484	538.88
MRPS34	ENSG00000074071	101	53	60	47	91	38	80	81	52	534	177	233	174	208	560	31	41	25	31	5	75	122	8	92	44	39	67	107	47	94	46	223	58	60	33	54	29	57	67	103	50	101	39	61
NOTCH3	ENSG00000074181	0	7	2	1	8	8	1	4	7	1	7	1	0	1	0	0	0	0	2	14	2	2	6	1	6	4	2	0	3	1	9	2	0	7	1	1	3	0	6	1	2	1	0	1
CLNS1A	ENSG00000074201	2054	1020	1886	1882	1151	964	1101	1205	553	435	886	852	1511	636	862	1243	1883	1178	1001	260	1476	1519	179	969	2005	818	1023	755	820	1351	647	641	1915	1460	1102	1689	915	1297	1032	1463	1679	1601	1216	1534
PPP2R2C	ENSG00000074211	0	1	0	0	0	4	0	5	9	2	2	0	0	0	0	0	0	0	0	5	0	0	0	0	0	0	0	0	0	0	2	0	1	1	1	0	0	0	3	0	3	1	0	0
TEAD2	ENSG00000074219	0	4	1	2.11	3	2	6.56	10.99	4	10	4	10	1.11	2	0	7.84	4.43	2	1	1	3.32	4.44	2	5.66	2.21	2.2	4.31	1.12	1.1	2	8	7	1.11	7.46	5.5	4.41	1	3.35	7.76	1.09	2	0	2.21	5.55
EED	ENSG00000074266	594	296	233	422	182	192	235	245	64	54	117	120	158	37	146	1048	850	573	258	73	317	194	81	218	388	240	224	218	133	408	130	94	672	388	632	662	467	462	449	492	581	387	323	332
CDHR2	ENSG00000074276	1	3	0	0	1	0	0	2	3	2	1	3	0	3	5.15	0	1	0	1	6	0	0	0	3	0	0	0	1	1	1	1	0	1	1	0	0	2	1	2	1	0	0	0	0
SNCB	ENSG00000074317	0	0	0	0	0	1	0	1	0	1	0	0	0	0	1	0	0	0	0	1	0	0	0	0	0	0	0	0	0	0	2	0	0	0	0	0	0	0	0	0	0	0	0	0
TSG101	ENSG00000074319	864	506	771.42	835	814	441	576	455	461	313	502.41	593.35	707	439	766	773	565	533	775	123	670	551	165	783	972	758	535	675	519	591.94	236	406	770	429	438	686	639	644	626	561.65	635.56	787	663	608
NCBP3	ENSG00000074356	296	184	157	228	292	144	213	248	157	126	199	184	276	164	271	217	163	152	174	37	193	174	32	163	227	168	166	158	150	208	134	184	225	154	156	188	152	218	168	235	206	227	170	217
ATP2A3	ENSG00000074370	295	282	171	138	315	172	293	375	304	692	358	484	323	414	479	396	227	240	273	43	194	196	54	324	153	309	310	407	275	277	173	479	253	205	195	282	154	342	172	300	216	282	228	248
CA12	ENSG00000074410	1	17	0	0	5	39	0	33	31	6	28	0	1	2	0	0	0	0	0	49	1	0	42	3	0	2	0	0	0	0	54	1	0	31	0	0	20	0	22	0	0	2	0	0
MGLL	ENSG00000074416	125	231	75	89	362	323	451	347	500	360	309	349	319	368	129	104	75	132	174	94	54	210	59	380	67	324	188	108	171	135	112	68	52	92	86	97	103	190	107	46	294	371	143	133
NTN4	ENSG00000074527	40	17	1	1	3	2	11	22	6	1	3	10	1	1	0	1	5	1	1	8	2	1	2	0	10	10	4	4	1	0	2	0	22	10	11	32	2	1	3	6	1	5	6	7
BCS1L	ENSG00000074582	224	173	277	256	335	148	290	270	315	288	230	275	350.44	289.56	283	248	155	107	182	55	182	229.13	65	208	216.62	181	230	125	176	206.22	204	292	181	151	139	203	228.1	172	203	133	269	172.52	159	243
NUAK1	ENSG00000074590	20	32	0	7	5	19	8	36	14	8	23	10	6	4	32	148	5	6	10	23	10	11	17	14	0	1	13	12	48	56	46	8	13	31	158	146	15	5	24	15	30	14	6	6
DPP8	ENSG00000074603	629	310	573	618	377	293	319	368	129	112	220	223	352	149	183	791	707	609	470	131	634	368	99	335	779	423	366	407	303	454	162	112	732	472	641	511	364	439	422	511	520	687	458	395
SLC24A1	ENSG00000074621	82	57	63	36	65	64	86	97	76	63	53	79	56	67	49	105	109.11	93	31	54	53	57	44	52	74	37	72.03	56	34	55	66	60	72	82	89	74	51	63	69	64	88	98	46	88
ZNF532	ENSG00000074657	127	97	33	49	52	86	133	152.93	104	50	88.77	130.97	23	44	64	212	104	44	63	79.62	65	127	63.64	68	92	80	80	33	31	56	88	79	66	108.35	176	100	92.86	68	85	87	98	74	48	67
SCARF1	ENSG00000074660	61	31	36	30	42	25	18	17	86	66	25	50	57	75	36	11	17	49	27	6	42	51	9	29	53	95	28	56	23	25	19	9	10	13	13	8	30	26	23	18	16	17	57	20
LMAN1	ENSG00000074695	1461	562	572	764	644	469	1322	840	489	407	590	678	432	348	603	1141	1062	799	381	138	709	578	80	525	830	382	560	501	354	556	473	833	1333	745	649	883	529	815	531	841	865	969	493	769
HACD3	ENSG00000074696	948	409	404	683	424	322	681	633	287	218	346	389	304	223	461	1013	819	605	246	88	422	470	109	516	369	275	436	449	304	563	376	549	992	622	592	950	386	697	509	744	650	588	503	862
IPCEF1	ENSG00000074706	2172	890	1626	1834	948	782	1185	1281	898	423	656	908	1481	891	591	1917	1999.97	1923	1485	250	1486	999	244	1286	1451	1418	1048	1365	810	1259	905	1116	2287	1288	2028	1820	930	1669	1193	1560	1420	1130	1587	1626
ZZEF1	ENSG00000074755	116	120	89	77	132	112	163	175	162	202	152	209	203	235	163	241	146	190	147	69	149	200	58	168	127	190	203	217	139	184	152	136	154	148	240	172	144.74	216	182	152	175	144	139	200
NOX3	ENSG00000074771	0	2	0	0	0	1	0	0	2	0	3	0	0	0	0	0	0	0	0	3	0	0	5	0	0	0	0	0	0	0	3	0	0	1	0	0	0	0	1	0	0	0	0	0
ENO1	ENSG00000074800	37863	20422	50460	44512	57233	27023	41817	26286	42701	38727	28266	37235	54078	42746	27262	16895	14133	12177	26959	4637	25623	28028	3670	20359	36306	23989	25221	13568	31096	25429	15369	36752	25504	12340	13238	22487	14980	22241	15412	15487	33438	20568	21213	24120.4
SLC12A1	ENSG00000074803	0	7	1	3	2	6	1	6	9.54	0	7	0	4	11	0	0	8	45	0	19	0	0	24	22.74	0	1	6	82	0	0	9	0	0	9	13	0	8	0	23	0	0	0	0	0
MYDGF	ENSG00000074842	1346	863	191	118	1984	698	1279	1157	1188	2545	1434	1537	1789	1735	2531	98	88	330	199	11	914	1354	47	869	1275	588	926	564	1138	1161	685.45	1961.87	161	575.62	91	872.74	291.12	890.78	703.27	741	220.61	830	169	838
ANO8	ENSG00000074855	1	3	2	0	1	4	2	3	5	1	3	0	3	0	3	3	2	0	0	1	3	0	0	2	2	0	1	1	1	3	2	1	1	3	0	0	2	2	1	1	2	2	0	2
TUBE1	ENSG00000074935	143	101	80	126.97	68	96	58	123	29	29	67	46	58	30	35	251	223.98	161.8	47	42	155	74	54.84	107.98	91.92	71	69.94	66	50	125	88	69	219	159	209.94	231	173	118.96	179	160	134	130	123	156
ARHGEF10L	ENSG00000074964	61	111	14	22	78	35	41	26	62	275	96	163	102	97	251	5	18	15	28	17	47	84	13	40	103	42	52	42	43	50	13	12	17	32	11	22	25	26	44	38	21	29	17	32
TXK	ENSG00000074966	972	494	353	682	331	388	839	1317	575	711	263	341	685	535	226	1224	2097	1544	374	280	1241	829	265	908	298	320	983	1070	435	1024	547	1047	2206	940	2513	1983	644	818	691	968	794	944	1061	1396
WSCD2	ENSG00000075035	0	1	0	0	0	2	4	4	2	4	5	1	0	1	0	1	2	1	0	6	2	1	6	0	1	0	1	0	0	0	8	0	3	7	0	1	0	0	3	1	1	1	0	2
KCNQ2	ENSG00000075043	0	1	2	3	0	1	0	4	0	0	5	1	0	1	0	0	0	0	0	0	0	0	0	0	0	0	0	0	0	0	4	0	1	2	0	0	0	0	0	0	1	0	1	0
TACR2	ENSG00000075073	4	2	8	8	4	3	7	7	2	2	2	12	12	4	6	11	15	5	3	2	3	12	3	11	10	7	23	10	11	7	7	10	10	10	11	11	8	9	17	17	10	12	4	11
ACTR6	ENSG00000075089	661	135	364	560	123	123	46	101	29	25	39	49	94	29	58	450	920	568	107	88	368	76	45	159	516	149	109	133	92	176	57	56	901	394	497	506	303	296	244	305	425	516	248	198
TIPIN	ENSG00000075131	83.79	29.73	133.73	141.97	28.78	47.72	50	40	23	14	27	32.95	57	22	25	81	108.99	49	74	21	89.99	49.05	11	36.47	60.65	44.05	41	29	34	66	26	20	125.93	75	99.42	118.53	77	70	51.64	64.58	94.52	62.02	53	49.88
SRI	ENSG00000075142	3254	1652	2826	2689	1987	1364	1904	1745	1100	685	1555	1474	2150	916	2111	1870	2051	1599	1832	334	1520	1548	318	1319	2104	1505.99	1460	1149	1438	1935	991	815	2339	1356	1598	2348	1319	1876	1361	1523	2269	1611	1723	1817
EIF4G3	ENSG00000075151	656	429	777	581	563	425	674	633	523	253	357	452	803	442	313	920	712	627	662	163	473	511	109	360	675	499	481	392	577	554	208	199	776	371	725	431	434	632	370	356	804	679	499	435
NUP37	ENSG00000075188	616	268	469	531	371	246	412	323	143	61	184	205	407	123	182	558	525	313	353	87	346	341	73	303	444	245	258	213	182	359	171	132	521	311	387	475	351	400	292	364	609	354	360	408
SEMA3A	ENSG00000075213	3	22	12	7	10	28	31	44	12	2	16	6	13	2	2	3	16	8	2	45	8	0	15	3	4	1	11	6	2	10	37	5	10	34	6	11	25	9	30	15	7	2	17	8
GTSE1	ENSG00000075218	11	15	14	8	17	20	61	11	26	23	11	6	16	18	7	5	4	6	21	13	7	4	13	9	2	2	7	9	13	6	21	17	10	12	1	5	12	12	15	6	15	3	17	6
SEMA3C	ENSG00000075223	172	78	203	255	221	135	121	47	55	57	73	105	234	84	29	25	117	125	114	17	263	157	8	94	296	110	93	60	94	106	17	9	92	34	40	86	88	63	115	83	218	287	118	95
TTC38	ENSG00000075234	1746	1213	645	930	938	515	1131	1983	819	3163	1254	1324	839	838	1624	1400	726	626	282	104	457	705	107	694	533	557	715	726	1299	1691	376	1813	1052	505	645	1147	411	1014	474	887	663	848	435	785
ACAT1	ENSG00000075239	881	464	739	903	623	409	583	506	360.97	133	377	405	486	194	355.98	949	628	398	390	137	549	412	125	489.94	530	286	399.96	326	350	545.95	372	249	877	489	477	780.99	548	578	540	697	779	652.98	482	709.94
GRAMD4	ENSG00000075240	9	6	11	9	8	10	9	11	19	32	17	16	12	15	13	10	8	9	14	4	12	7	4	6	30	12	14	7	9	10	10	10	9	7	3	5	7	4	15	5	10	12	8	11
CELSR1	ENSG00000075275	2	4	0	3	4	1	3	9	7	11	6	3	2	2	2	3	5	5	2	4	1	2	4	7	1	3	2	3	1	1	8	3	2	8	5	1	7	5	3	3	0	0	6	5
WNT8B	ENSG00000075290	0	0	0	0	1	1	1	2	2	0	0	0	0	1	1	0	0	0	0	0	0	0	0	0	0	0	0	0	0	0	1	1	0	1	0	0	0	0	0	2	1	0	0	0
ZNF638	ENSG00000075292	2125	944	1862	2165	1111	876	1182	1223	502	181	579	806	1464	511	490	2736	2440	2004	1380	310	1692	931	221	921	1865	1127	885	1048	526	1086	563	342	3168	1811	2481	1765	1351	1527	1489	1752	1852	1861	1398	1193
SLC25A40	ENSG00000075303	799.7	199.73	616.97	774	397.95	240.94	222.99	159	114.82	124.94	97	120.88	392.82	138	68.81	374.85	665.79	591	356.87	85	745.64	244.84	27	168.78	1084.89	347.59	211.77	174.67	171.62	317.57	71	79.87	477.76	213.91	259	367	373.88	281.9	314.73	323	586	805.71	272	203.1
TIMM21	ENSG00000075336	342	240	225	261	293	175	398	264	232	190	200	279	300	211	287	462	395	291	223	59	272	243	81	236	299	223	256	182	194	318	185	313	359	233	240	313	250	236	254	267	389	233	254	379
ADD2	ENSG00000075340	41	42	74	121	51	74	176	228	140	139	155	166	45	76	37	113	160	61	50	72	46	59	69	86	49	55	132	78	43	59	157	271	164	251	182	114	65	84	145	185	70	44	155	216
FGF4	ENSG00000075388	0	0	0	0	0	0	0	0	0	0	0	0	0	0	0	0	0	0	0	0	0	0	0	0	0	0	0	0	0	0	0	0	0	0	0	0	0	0	0	0	0	0	0	0
RASAL2	ENSG00000075391	3	23	13	10	6	25	7	18	8	2	15	5	8	11	2	3	9	5	6	48	17	10	17	4	13	4	3	3	5	10	16	1	8	38	9	5	23	8	16	7	13	3	1	6
VPS9D1	ENSG00000075399	10	18	11	5	19	17	9	13	23	32	19	12	28	38	14	17	5	12	19	4	8	13	10	25	18	24	12	23	22	12	18	12	8	5	26	13	19	21	33	10	9	17	13	8
ZNF37A	ENSG00000075407	361	193	167	239	207	123	201	230	143	91	160	201	198	162	208	561	525	442	137	63	373	218	75	216	281	112	243	240	141.54	250	167	205	453	333	493	373	236	282	284.7	381	352.75	348	256	333
MARK3	ENSG00000075413	285	236	233	185	265	181	239	219	197	170	194	289	307	304	230	569	350	360	378	116	282	264	164	230	261	333	258	269	213	248	200	151	276	235	484	237	341	334	315	242	280	279	331	288
SLC25A3	ENSG00000075415	2403	1401	2892	2351	2226	1308	2030	1901	1014	662	1639	1439	1871	1091	2059	1270	1697	1183	1874	280	1595	1883	286	1055	2279	1281	1691	1060	1566	1715	991	1049	1813	1169	1355	2110	1211	1684	1027	1409	2333	1627	1765	1840
FNDC3B	ENSG00000075420	845	555	757	974	954	580	690	440	635	466	378	559	1196	654	339	623	777	1335	1169	203	915	853	183	745	1589	977	765	1228	908	828	223	264	885	402	705	402	489	795	661	519	971	1344	884	686
FOSL2	ENSG00000075426	626	311	505	489	588	285	312	444	162	280	156	316	464	363	297	355	389	529	498	155	426	338	48	301	1023	559	407	513	398	443	80	78	562	266	541	439	305	373	397	524	496	740	401	423
CACNG5	ENSG00000075429	0	3	0	0	0	0	0	1	4	0	4	0	0	0	0	0	0	0	0	1	0	0	1	0	0	0	0	0	0	0	1	0	0	4	0	0	0	0	0	0	0	0	0	0
CACNG4	ENSG00000075461	0	0	0	0	0	2	0	3	2	0	4	0	1	0	1	0	0	0	0	4	0	0	1	0	0	0	0	0	0	0	3.7	0	0	0	0	0	0	0	2.39	0	0	0	0	0
FRYL	ENSG00000075539	941	387	479	699	279	337	542	626	165	123	246	349	408	212	227	1245	1412	1053	470	141	657	421	148	435	715	471	529	548	390	578	268	217	1258	788	1257	821	556	754	571	737	830	746	602	659
TMEM131	ENSG00000075568	575	268	495	451	470	241	478	418	310	440	302	508	571	417	335	490	526	394	305	92	415	387	78	306	555	341	410	290	292	355	164	348	545	358	331	369	265	350	239	386	516	462	423	397
FSCN1	ENSG00000075618	1	3	3	2	3	6	3	6	11	6	9	3	5	7	5	0	0	0	0	4	2	4	2	0	4	2	3	0	1	2	2	1	2	10	1	1	1	0	2	1	4	1	1	1
ACTB	ENSG00000075624	606015	413139	626733	583488	770461	369578	566196	450086	616661	855234	491950	638092	842351	799046	611211	252842	215655	257554	489509	51639.4	320163	442666	38443.9	381026	538845	463652	404558	312698	464180	433187	207188	626288	293708	194134	167794	322783	162410	404514	214553	287431	433034	386938	354173	375402
MOCOS	ENSG00000075643	1	23	2	3	1	18	1	10	28	5	27	3	3	5	1	0	2	0	3	47	1	0	31	2	0	0	3	0	0	1	39	1	1	25	0	2	9	2	23	0	0	1	0	0
PLD1	ENSG00000075651	186	106	303	293	278	167	146	123	136	80	95	96	274	132	58	89	114	127	345	93	228	194	65	78	442	171	144	109	145	171	56	24	153	99	52	64	108	108	148	99	318	289	143	124
ATP12A	ENSG00000075673	0	0	0	0	0	0	0	2	0	1	1	0	0	0	0	0	1	0	0	3	1	0	2	0	0	0	0	0	0	0	0	1	0	4	0	1	1	0	2	0	0	1	0	0
WDR62	ENSG00000075702	0	13	0	5	8	19	8	10	30	12	20	5	1	2	5	3	4	3	6	65	3	2	36	3	3	1	4	0	0	3	43	1	0	25	4	1	19	1	23	0	3	6	2	1
DLG1	ENSG00000075711	166	88	77	146	68	73	86	96	34	12	54	53	82	48	39	253	282	168	62.84	66	137	80	49	61	144	74	108	84	72	117	45	38	240	163	231	153	136	156	120	149	141	162	103	120
RAB7A	ENSG00000075785	3757	2398	4127	3947	4823	2686	3299	2760	2929	2696	2592	3183	3941	3106	2874	2543	1896	2455	3833	470	2378	2774	425	2588	4009	3611	2488	2722	2320	2270	1345	2372	2995	1487	1923	2503	1904	2625	1857	1979	3119	3184	2736	2265
BCAP29	ENSG00000075790	704.61	187.63	572	751.09	218.86	197	164	170	103	62.74	127	123.29	198.89	87	117	484	840.04	626.08	224.23	83	458	172.89	52	183	777.95	227.57	216.8	127.25	206.49	263.42	65	62	678.49	293	391.82	439.19	335	368.19	235	289.32	531.12	769.94	270.9	217.57
SEC31B	ENSG00000075826	30.47	75	27	28.87	60.76	60.84	61.05	77.65	94.66	26.1	67.41	62.44	70.1	68.32	18.82	316.33	64.29	70.04	31.12	65.19	68.37	54.34	160.41	51.68	35.7	53.22	92.08	54.04	29.71	47.08	250.24	38.44	33	60.94	79.82	54.32	255.4	53.53	183.2	34	34.83	32	49	77.2
SART3	ENSG00000075856	1210	861	759	757	1260	525	1422	1219	1010	1138	978	1693	1241	1261	1217	977	970	738	560	98	842	973	170	856	914	611	1073	812	769	1078	682	1677	987	782	728	1071	488	941	756	1088	933	851	739	1288
ARHGAP15	ENSG00000075884	3317	1334	2291	2738	1382	1250	1603	1939	1022	336	1124	1179	1416	765	1173	4186	3833	2974	2469	484	1967	1483	618	2432	1752	2112	1505	2041	1057	1972	1187	1209	4094	2282	3899	3806	2301	2773	1980	2137	2536	2443	2698	2545
TUBA3D	ENSG00000075886	0	9	1	0	2.48	3.37	3	11.76	4.72	4.19	2.05	6.37	3	2	3	3	4	1	2	6	0	1	0	0	1	1	6.61	5	2	4	3.08	5	0	5.71	4	1	5.83	0	7.7	3.64	1	1	0	1
PAX2	ENSG00000075891	0	3	0	0	0	1	0	0	2	0	0	0	0	0	0	0	0	0	0	0	0	0	1	0	0	0	0	0	0	0	0	0	0	0	0	0	0	0	1	0	0	0	0	0
EXOSC7	ENSG00000075914	614	321	449	492	506	283	552	457	458	346	412	403	522	353	432.69	576	344	237	276	95	380	378	81	343	301	274	375	243	297	360	331	509	404	273	421	549	300	463	278	298	506	331	329	415
KIFAP3	ENSG00000075945	694	282	256	482	223	200	342	333	110	117	140	199	217	102	115	1095	884	581	228	81	343	231	71	335	374	243	313	321	212	497	129	210	806	482	723	847	359	492	368	543	620	588	397	385
MKRN2	ENSG00000075975	1252	662	872	1133.7	1009	671	1118	1053	808.47	825.48	731	905	938.96	817	650	1000.73	920	699.04	811	161	784	808.86	149	690.4	904.65	701.74	856.61	645.75	662.68	852.24	531.65	1120	1100.42	773	780	1129	625.25	1014.83	744.2	941.72	1038	963.67	852.18	1029.33
MCM6	ENSG00000076003	332	164	237	297	236	128	411	314	160	109	154	174	189	112	187	337	279	213	152	42	220	175	31	172	133	120	181	114	149	241	218	274	359	216	227	339	178	287	198	271	295	209	226	307
REXO2	ENSG00000076043	326	218.93	254	336	177.75	181.73	294.69	272.24	145.75	70	258.72	195.81	232.28	99.86	317.88	513	353	251	163.16	64	224	216.53	66.9	225.89	195	152	234.1	152.89	174	238.69	258.47	189.97	479.92	333	363.45	414.38	296.82	351.72	296.93	267.43	300	264	286.57	391.71
RBM7	ENSG00000076053	1326.4	402.04	964.57	1269.24	479.02	460.55	365.59	460.19	176.64	170.83	226.18	314.97	477.65	237.99	210.84	941.19	1675.4	1213.84	652.54	229.02	924.65	397.39	141.68	440.89	1297.03	582.86	388.39	450.89	331.75	549.36	169.16	171.56	1523.86	584.75	980.17	735.11	654.46	731.91	541.6	559.24	1043.23	1213.39	690.52	590.98
RBMS2	ENSG00000076067	214.77	108.96	283.81	260.9	309.7	159.48	153.97	99.73	216.56	92.62	65.43	112.9	311.84	197.94	111.9	21	92.61	75.66	158.89	37.53	165.9	205.85	20.25	79.95	312.76	141.86	149.93	56	142.75	140.85	72.15	31	79	41.17	62.05	80.7	32	69.9	104.53	85.98	200.82	161.95	156.94	137.82
BAZ2A	ENSG00000076108	1261	750	931	978	1319	614	1577	1651	1427	1201	883	1809	1780	2097	1173	1203	927	1069	1094	174	737	840	209	998	816	1012	1148	1032	900	916	672	1552	1266	780	1074	838	608	1157	740	962	950	944	963	1120
PTPN23	ENSG00000076201	43	38	29	18	49	13	42	35	31	95	52	75	47	71	97	38	34	19	30	12	34	36	10	29	46	31	49	35	27	54	23	66	37	31	30	37	15	41	36	34	26	39	26	47
MLH1	ENSG00000076242	1245	543	964	982	939	546	1097	836	646	380	520	698	812	488	551	1073	882	543	700	182	789	746	156	619	908	538	654	458	658	779	379	542	948	558	905	1092	665	814	617	730	1269	758	697	737
UNG	ENSG00000076248	234	144	107	99	109	83	153	195	72	121	124	130	77	70	180	128	168	100	54	9	71	80	43	109	62	46	75	71	79	132	102	279	186	126	86	159	88	119	89	99	115	97	101	189
FMO4	ENSG00000076258	116	51	94	130	94	63	66	91	58	24	63	55	74	55	44	146	122	87	45	20	79	66	18	64	85	45	73	37	51	70	41	30	158	79	114	165	70	70	57	84	130	79	84	93
KLHL20	ENSG00000076321	463	250	249	316	273	171	348	397	297	157	266	375	367	304	334	611	493	311	215	59	352	354	103	343	336	230	340	310	262	408	234	385	383	281	412	440	260	401	336	366	425	347	330	484
RGS11	ENSG00000076344	0	0	0	0	0	0	0	0	3	0	2.12	0	0	0	0	0	0	0	0	1	0	1	2	0	0	0	0	0	0	0	3	0	0	0	0	0	0	0	0	0	0	0	0	0
SLC46A1	ENSG00000076351	31.21	33.52	14.45	21.3	20.65	10.25	25.82	30.62	23.49	52.07	27.37	28.08	11.9	14.85	30.42	59.39	36.16	24.86	8.53	13.78	23.36	31.72	13.71	14.28	14.24	5.07	35.64	10.75	8.69	27.82	35.36	9.31	26.97	46.33	39.57	22.43	21.53	27.53	30.86	40.01	16.73	15.99	33.37	28.69
PLXNA2	ENSG00000076356	13	27	22	9	17	30	27	32	31	27	39	38	22	41	10	11	6	21	65	35	23	15	25	16	26	52	27	13	21	10	33	7	24	26	12	15	18	21	30	6	32	22	17	16
SPAG5	ENSG00000076382	88.62	48.35	129	109	122.77	76	509.94	80	126	68	80	80.07	141.69	100	45	102.17	78	59.2	140.42	40	86	63.46	37	80.16	32.51	43.06	82.06	28.35	83.23	44.31	100.76	116	151	87	72	75.28	122.7	109.24	62	54.62	194	52.55	130.08	125.11
ANKRD13A	ENSG00000076513	579.34	304.7	548.53	437.52	446.19	305.27	437.29	447.86	317.7	206.08	300.63	442.36	473.31	378.82	224.34	654.55	514.74	705.38	779.17	107.51	379.74	362.91	130.06	505.48	522.92	770.32	458.44	622.67	333.14	381.59	256.18	269.46	647.38	447.47	575.72	500.74	485.99	656.06	377.18	363.88	525.96	571.27	716.88	381.9
TPD52	ENSG00000076554	365	129	202	401	138	177	407.32	373	120	116.02	171	179	84	73	202	761	785	455	110	62	203	151	45	297.31	142	80	158	110	129	215.58	160	328	679.26	407	490.3	453.2	200	247	155	276	363	403.3	248	236
ACACB	ENSG00000076555	49	47	31	13	78	53	47	101	70	55	68	88	65	90	28	42	37	41	26	52	55	52	56	41	29	49	61	56	39	52	81	72	54	61	50	51	60	70	103	54	31	33	46	77
TRAF4	ENSG00000076604	7.46	17.72	3.19	5.28	6.24	12.63	20	40.98	24	48	16.66	23.44	8.61	17	13.89	19.03	22.23	16.87	7.05	14.7	6.36	5	14.68	16	11.69	3.12	25.08	15.79	12	12.82	29	22	14.86	20	16.9	15.88	10.57	23.37	8	16.88	9.31	3.14	14.61	17.67
PAG1	ENSG00000076641	1087	507	802	1019	529	438	912	735	443	284	472	655	656	674	355	1121	1575	1292	815	174	1076	733	222	635	845	448	792	643	413	653	487	818	1471	878	1219	1064	745	941	749	867	1079	1000	910	1273
GPATCH1	ENSG00000076650	406	303	217	247	369	225	442	449	371	285	319	459	412	418	409	583	429	320	284	57	344	316	91	351	341	271	381	298	284	418	267	375	438	267	431	515	285	294	339	345	505	336	353	397
ICAM3	ENSG00000076662	2107	2086	1647	1205	1780	774	1094	1440	1351	5705	2309	2830	2505	3373	3685	681	729	1195	1401	81	906	1316	183	2136	1565	2435	1582	3529	1256	1345	844	3359	659	692	306	851	616	1157	1098	1287	940	2002	1013	1052
NT5C2	ENSG00000076685	2676.15	1103.25	2411.8	2881.06	2644.76	1577.62	1875.52	1759.69	1249.23	691.7	1018.57	1530.91	2530.47	1281.53	686.12	1891.71	1847.31	2375.99	2684.47	449.21	1913.19	1479.28	390.43	1514.9	2280.39	2556.14	1327.78	1386.58	1402.01	1587.69	685.02	809.72	2612.29	1399.7	1928.25	1688.6	1816.34	2165.85	1595.82	1298.98	2221.83	2074.83	2159.72	1493.62
MCAM	ENSG00000076706	4	5	3	7	6	12	4	8	20	4	18	4	8	13	3	2	2	1	4	12	2	5	19	5	6	1	3	6	1	1	24	7	3	19	2	1	9	3	16	1	6	7	4	2
GPC4	ENSG00000076716	5	6	0	4	1	2	1	10	12	2	11	5	5	1	3	0	8	2	1	15	3	1	7	2	1	0	1	0	0	1	17	3	5	16	1	1	7	3	14	1	1	5	1	1
MBNL3	ENSG00000076770	737	330	580	674	518	355	787	608	476	306	386	498	596	461	594	626	727	429	295	106	331	320	57	322	341	288	405	220	356	456	195	497	646	438	362	338	237	394	197	384	507	460	298	464
CAMSAP3	ENSG00000076826	0	1	0	0	1	1	1	1	3	1	3	1	1	3	0	1	0	0	0	0	0	0	3	0	0	0	0	0	1	1	3	0	0	1	0	0	0	1	0	1	0	0	0	0
RAP1GAP	ENSG00000076864	0	1	0	0	0	2	0	0	0	0	1	2	0	1	0	0	0	0	1	0	0	0	1	4	0	0	0	0	0	1	1	0	0	1	0	0	0	0	0	0	0	0	0	0
XAB2	ENSG00000076924	259	280	179	174	384	157	208	184	202	571	252	358	297	401	358	115	94	74	116	18	219	300	19	234	147	131	227	200	130	136	107	439	82	84	82	225	68	146	95	140	117	135	101	153
ARHGEF1	ENSG00000076928	80	109	67	55	103	76	77	136	111	209	122	146	91	171	297	176	56	65	73	30	54	82	54	82	78	60	113	90	64	103	118	131	63	76	73	84	92	81	113	69	40	49	67	84
STXBP2	ENSG00000076944	1980	1981	1705	1209	4351	1253	1141.04	1086	1554	5314	2316	2947	3418.08	3088	4605.81	395	447	575.07	1084.78	87	1347.7	1843	91	1361.08	2366.74	1150.15	1128	1496	1476.57	1093	499	908.54	555	603	222.45	576	443	783	894	981	911	1970.44	428	570
MAP2K7	ENSG00000076984	84	72	58	68	159	68	82	87	58	205	107	178	87	140	184	61	50	55	55	19	51	55	25	43	45	59	67	74	50	51	76	133	62	52	29	43	46	63	63	75	63	65	60	38
NMRK2	ENSG00000077009	0	1	0	0	0	1	0	1	3	0	0	0	0	0	0	0	0	0	0	3	0	0	5	0	0	0	1	0	0	0	3	0	0	0	0	0	0	0	0	0	0	0	0	0
DGKD	ENSG00000077044	283.08	270.72	152.23	155.49	442.09	164	351.24	372.77	249	780.91	277.82	483.94	365.27	600	358.47	278.4	188.86	216.75	197	42.5	216.89	274.79	54	317.15	231.73	240.91	267	277.86	188	235.76	210.51	520.95	225.68	239.32	165.09	188	159.74	235.65	250.15	298.62	191.62	333.23	148.82	235.59
CTTNBP2	ENSG00000077063	5	2	0	1	4	2	1	4	4	0	5	6	1	4	1	0	1	5	0	13	2	3	4	1	3	3	1	0	0	0	5	0	1	6	4	5	1	0	5	1	14	5	2	4
ACTL6B	ENSG00000077080	0	7	0	0	0	0	0	3	4	1	6	0	0	1	0	0	0	1	0	4	0	0	4	0	0	0	0	0	0	0	5	0	0	2	0	0	2	0	5	0	0	0	0	0
RARB	ENSG00000077092	2	4	1	2	0	6	3	5	3	0	4	0	0	0	0	7	13	7	3	2	3	2	2	4	0	4	7	3	3	2	4	2	3	4	6	1	5	4	6	5	0	3	0	6
TOP2B	ENSG00000077097	1561	502	1055	1277	542	423	603	860	192	68	232	285	664	150	170	1393	1690	1311	489	232	891	477	105	499	1118	404	498	495	299	698	285	164	2194	1125	1317	1041	734	788	605	1012	1059	1093	615	637
TM9SF3	ENSG00000077147	628	191	489	684	187	188	125	140	45	16	62	70	151	36	55	490	890	636	247	87	451	219	37	157	863	278	198	214	203	319	62	32	661	368	419	481	244	351	214	328	460	630	285	281
NFKB2	ENSG00000077150	17	13	9	7	15	7	19	23	32	47	19	57	24	33	47	18	13	25	28	3	22	19	8	23	10	39	23	20	20	21	20	23	18	30	10	13	28	21	15	25	8	15	19	14
UBE2T	ENSG00000077152	82	32	88	88	50	43	146	76	42	17	43	47	47	28	47	114	79	47	60	11	50	35	19	56	48	33	56	38	41	49	67	38	119	77	88	97	74	91	49	55	84	40	87	92
PPP1R12B	ENSG00000077157	91	76	48	55	78.75	67.2	80	101	85.57	56.1	39.91	93	128	92	54	229.11	109	191.26	174.26	33	93	75	61.83	104	72	290	77	250	60	75	51	72	106	96	177	91	119.65	133.52	171	83	58	109.39	129	88.3
DNAJC10	ENSG00000077232	1359	523.49	939	1281	535	435.25	600	508	167	168	307	309.87	611	211.69	241	1043	1113	756	571	199	1037	609	137.67	479	1397	429	435	367	313	613	251.04	150	1065	886.46	616	818	524	619	609	833	794	1301	500	471
GTF3C1	ENSG00000077235	427	332	295	292	497	202	437	602	410	699	345	612	473	614	665	311	221	217	144	42	204	356	34	351	272	170	317	313	328	302	250	615	265	225	232	286	102	315	181	293	222	286	199	370
IL4R	ENSG00000077238	600	439	616	471	1115	501	825	1202	953	1522	1056	1487	1505	1607	847	419	485	510	633	87	534	730	146	1452	681	677	697	627	711	510	628	1521	582	896	393	477	316	712	621	750	309	511	543	676
USP33	ENSG00000077254	1410	521	689	851	536	436	458	502	193	211	359	392	618	257	246	1029	1312	1154	501	124	966	553	142	600	1136	618	432	580	371	725	267	245	1382	961	957	997	687	790	825	959	736	1183	626	555
PAK3	ENSG00000077264	3	15	0	1	0	5	4	8	6	0	5	0	1	2	4	5	3	3	1	21	5	2	23	1	1	2	1	1	0	2	17	2	10	14	3	1	7	1	8	3	1	2	2	0
CAPN6	ENSG00000077274	0	2	0	0	0	0	0	4	0	1	6	0	0	0	0	0	1	0	0	4	0	0	1	2	0	0	0	0	0	0	8	0	0	5	0	0	1	0	1	0	0	0	0	0
DCX	ENSG00000077279	0	36	0	0	1	14	0	15	10	2	19	0	0	2	0	0	0	0	2	45	0	0	29	0	0	0	0	0	0	0	29	1	0	23	0	0	20	0	19	0	0	0	0	0
SNRPA	ENSG00000077312	357	301	289	257	454	192	293	345	293	528	336	350	319	320	578	210	132	126	176	50	179	233	46	271	196	161	245	148	238	226	212	457	186	160	147	252	163.99	255	133	179	232	202	174	196
SPAG6	ENSG00000077327	4	0	0	1	0	2	2	6	4	2	0	0	4	1	0	2	0	1	9	3	3	1	3	8	4	4	0	2	1	4	3	2	0	5	0	4	3	3	0	1	3	2	2	0
EXOSC5	ENSG00000077348	491	417	428	415	633	405	530	536	698	1252	625	801	629	756	791	265	270	221	289	30	321	503	93	403	345	316	436	233	290	447	361	1192	318	245	212	465	207	408	309	335	364	313	317	494
DYNC1I2	ENSG00000077380	1556.9	693.91	1363.87	1499.89	1134.63	745.91	1039.96	857.32	617.99	287	594.95	724.98	1100.91	504	664.91	1124.94	1152.98	743.99	830.97	217	1052.92	944.91	164.97	713.99	1579.94	680.94	831.98	558	788.99	1025.97	370.96	399.99	1292.94	699.96	940.84	1278.96	716.9	856.96	736.91	867.99	1661.9	1203.94	947.9	1082.95
APBB1IP	ENSG00000077420	2302	1189	1397	1337	1730	884	1726	1719	1506	1018	1314	1971	2223	1896	2653	1575	1532	1449	1495	167	872	1223	225	1355	1206	1268	1245	1848	1172	1186	818	1476	1630	1065	1320	1348	772	1513	854	1278	1296	1265	1310	1468
LRCH4	ENSG00000077454	20.53	35.62	18.53	13	47.6	24.65	27	38.3	47.4	58.52	46.3	48.76	46	71.43	92.85	19.99	21	19.28	28.69	18	24.56	26.16	29.23	35.36	22.02	54.55	35.81	37.43	36.01	20.31	40.87	38.28	24	24.41	15.46	21.27	33.31	27.33	47.73	21.24	20.37	24.36	28.61	15.72
FAM76B	ENSG00000077458	235	89	101	157	69	70	73	112	26	8	37	30	68	14	38	261	339	318	78	27	131	54	33	83	178	124	55	85	49	82	36	20	301	160	233	155	189	141	113	95	134	197	122	103
SIRT6	ENSG00000077463	19	20	14	19	29	21	15	16	22	67	36	31	26	35	95	17	7	12	16	3	12	20	4	22	22	22	25	29	15	23	15	35	11	10	14	7	11	17	16	11	11	15	12	12
TYR	ENSG00000077498	0	4.51	0	0	0	8	0	4	7.44	0	3	1	0	0	0	0	0	0	0	11	0	0	6	0	0	0	0	0	0	0	2	0	0	4	0	0	1	0	4	0	0	0	0	0
POLD3	ENSG00000077514	822	421	888	779	952	514	752	519	523	227	365	520	876	442.95	492	493	584	512	542	105	571	562	111	459	1017	478	497	355	512	458	209	261.91	660	405	496	557	501	596	494	461	944	780	679	555
ACTN2	ENSG00000077522	0	8	0	0	2	7	0	12	4	0	0	0	0	1	0	0	0	0	2	16	0	0	10	0	0	0	0	0	0	0	11	0	0	8	0	0	7	1	8	0	0	0	0	0
CAPZB	ENSG00000077549	10932	6190	11343	9254	11848	6232	9107	8645	10188	8819	7560	11009	10637	9140	12146	5706	4450	4663	6571	1103	4539	5784	946	5921	6340	5849	5706	4868	5996	6079	4300	9466	7036	3699	4211	5631	3723	6288	3824	4951	7410	5711	5947	6188
GPR137B	ENSG00000077585	113	34	57	63	47	38	58	54	10	7	17	28	52	35	47	112	76	68	21	14	41	41	7	20	97	57	63	36	35	57	12	20	79	51	59	59	42	81	52	102	99	75	66	44
NAALAD2	ENSG00000077616	6	1	1	0	4	2	1	4	0	0	0	3	2	2	2	3	6	6	1	17	3	3	5	1	3	1	5	1	2	0	4	1	7	13	4	2	13	2	6	4	0	3	1	1
JADE1	ENSG00000077684	643.82	355.9	362	478	390	293	487.83	628.95	351	455	322.82	496	494	548.87	408	747.7	887	884	562	138	474	474.83	121	470.9	450	447.95	597.68	683	314	504.97	325	747	793.99	581	745	665	371	580	489.75	565.95	479	647.88	541	629
SLC25A43	ENSG00000077713	72	32	52	58	34	21	42	57	37	29	46	54	62	42	65	56	81	62	21	20	59	44	8	29	67	23	34	20	50	46	25	31	63	48	39	46	42	48	41	71	65	73	36	44
UBE2A	ENSG00000077721	1347	613	1195	1264	826	542	571	513	321	469	461	501	739	327	638	979	888	804	737	129	758	597	100	697	1382	661	418	556	532	676	211	267	1166	667	615	888	760	798	703	774	897	1392	609	564
FGFR1	ENSG00000077782	64	72	50	40	56	38	34	51	67	102	70	88	54	69	77	58	45	30	11	73	35	46	50	36	46	36	25	30	37	35	100	82	25	52	40	45	47	40	43	19	58	34	32	61
FKBP6	ENSG00000077800	0	3	0	0	0	1	0	1	2.11	0	0	0	1	0	0	0	0	0	0	6	0	0	2	1	0	0	0	0	0	0	2	0	0	3.12	1.2	0	0	0	0	0	0	0	0	0
SMC1B	ENSG00000077935	0	2	1	0	2	7	1	4	3	0	2	1	2	2	1	2	2	5	1	6	3	2	6	2	3	1	4	5	1	3	8	2	1	5	7	3	7	1	3	3	3	2	2	4
FBLN1	ENSG00000077942	0	8	0	0	0	8	0	10	17	2	13	1	0	1	0	0	1	0	2	24	0	0	20	0	0	1	3	0	0	0	12	0	0	14	0	0	6	0	11	1	0	0	0	0
ITGA8	ENSG00000077943	0	20	0	0	3	21	0	12	27	3	9	0	0	1	2	1	0	2	1	37	0	0	18	0	0	0	0	0	0	0	40	0	0	20	0	0	21	0	19	0	0	0	1	0
CST7	ENSG00000077984	7916	4994	3241	3617	2613	2357	5267	10457	2896	8295	4892	5614	2498	2366	7790	5841	5388	3919	3009	713	1499	2780	366	3159	2103	3403	4875	4357	5529	8165	1608	6121	5846	2482	4229	8127	2338	5578	1845	4514	3823	3726	2783	4793
MAP2	ENSG00000078018	4	35	6	4	4	23	19	25	30	3	18	9	18	22	3	18	20	7	18	48	4	1	28	8	2	1	9	1	3	8	24	9	11	36	21	10	18	3	25	8	4	8	13	3
PIAS2	ENSG00000078043	189	96	115	168	73	102	73	115	38	34	67	49	68	40	61	198	393	189	108	66	173	111	51	71	243	115	82	96	55	96	68	47	222	187	198	193	94	115	103	158	179	265	120	121
AMPH	ENSG00000078053	12	42	56	35	149	49	11	25	28	6	30	19	18	13	21	63	33	7	32	51	24	32	27	5	88	23	10	22	27	13	37	12	22	51	33	26	27	21	32	23	128	47	8	21
ARAF	ENSG00000078061	1440	1114	862	744	1911	660	1065	1276	1240	3237	1669	2604	1850	2379	2221	528	604	614	681	89	873	1284	103	1175	1293	779	1095	1321	1062	1241	667	2139	655	660	341	904	403	970	745	1073	717	1167	623	1146
MCCC1	ENSG00000078070	272	145	199	190	216	148	232	223	166	100	169	170	267	158	153	284	169	142	106	47	187	163	71	235	184	125	217	168	157	210	140	179	311	180	166	212	192	197	162	179	175	213	134	214
LAMP3	ENSG00000078081	23	16	18	26	25	47	27	39	69	30	31	86	26	30	14	29	82	55	10	12	21	19	18	176	8	23	36	34	24	31	39	67	63	44	225	47	66	170	26	38	26	22	125	28
FAP	ENSG00000078098	0	9	0	0	1	8	0	7	5	0	3	0	0	0	0	0	0	0	0	14	0	0	12.8	0	0	1	0	0	0	0	13	0	0	5	2	0	7	1	3	0	0	0	0	0
NEBL	ENSG00000078114	0	12	0	2	2	5	1	9	8	2	12	0	3	1	0	0	3	0	1	27	2	1	16	2	1	2	1	1	1	0	20	1	2	15	2	0	19	3	18	0	2	2	2	2
ACER3	ENSG00000078124	510	251.16	761	805	498	329.25	252	166	173	60	160	137	604	122	103	207	355	381.14	337	139	526	289	44	154	911	228	243	157	312.17	367.14	76	18.02	440	281	194	251	247.24	335.09	260	277	435	502	280	252
UBE2K	ENSG00000078140	831	333	781	817	419	344	376	379	222	162	190	250	488	184	334	617	868	608	463	130	525	368	72	306	876	376	343	339	295	444	164	162	880	507	508	514	375	521	366	490	646	712	446	438
PIK3C3	ENSG00000078142	972	484	810	1106	646	537	703	632	304	133	362	453	603	307	298	1097	1162	1046	662	167	804	572	178	553	825	533	543	562	412	627	366	314	1220	690	1064	966	615	657	655	686	938	878	806	721
N4BP2	ENSG00000078177	429	116	339	423	171	123	166	194	46	40	77	113	119	58	93	290	620	437	74	51	293	121	55	142	246	92	114	112	56	113	96	88	351	276	294	262	197	248	229	290	280	566	175	204
TIGAR	ENSG00000078237	565	265	566	643	382	266	240	189	143	155	182	239	403	170	206	348	458	361	395	100	488	268	38	207	679	321	240	194	195	349	74	102	624	274	360	420	300	406	268	363	624	499	336	231
TULP3	ENSG00000078246	410	198	110	199	238	166	351	338	223	158	230	242	200	185	183	402	240	172	121	58	172	195	76	224	208	169	279	162	148	223	169	259	433	244	291	349	150	245	168	292	291	206	193	327
SYNJ2	ENSG00000078269	64	64	83	79	67	67	47	103	115	82	86	76	85	93	44	67	119	75	65	96	84	73	42	76	67	48	58	97	50	86	70	89	129	119	98	70	56	59	105	90	77	93	81	94
ADCY2	ENSG00000078295	0	47	0	0	3	45	0	49	62	8	59	0	1	2	0	2	0	0	9	121	0	0	81	0	0	0	0	0	0	0	75	1	0	44	1	0	50	0	34	0	0	1	0	0
PPP2R5C	ENSG00000078304	13378	4705	6862	7484	5586	5063	5180	8183	3107	3091	3765	4694	3308	2418	5478	10468	9364	7405	5222	1611.85	4491	3877	915	3936	6460	4357	3966	3774	4286	7094	2685	4686	11050	5441	13118	10372	5315	7792	4318	6203	6708	7686.99	5578	5940
PMS2P1	ENSG00000078319	199.55	109.8	154.27	132.73	93.55	99.69	133.17	180.62	103.07	92.56	111.55	114.57	118.89	87.22	153.79	199.93	189.61	106.91	104.92	21	108.27	125.72	44.34	131.51	106.73	106.33	115.7	86.98	103	154.51	88.58	159.41	156.66	109.86	157.21	212.56	115.72	179.08	108.9	161.24	175.85	116.67	154.91	185.91
RBFOX1	ENSG00000078328	1	16	0	0	3	21	0	7	8	0	4	0	1	0	0	0	0	0	0	29	0	0	13	0	0	0	0	0	0	0	17	0	0	11	0	0	12	0	9	0	0	0	0	0
GNB1	ENSG00000078369	1318	634	1247	1004	1136	735	1127	1071	786	819	734	961	1270	942	779	988	1078	1047	1341	266	997	927	204	788	1439	1124	1033	892	1036	1120	403	767	1379	833	949	1103	674	1282	716	1013	1335	1085	1054	945
HOXA9	ENSG00000078399	13	6	2	3	10	1.59	2	3	3	5	6	3	3	4	4	1	6	5	6	0	11	6	0	4	14	10	2	3	1	6	1	1	0	2	3	4	25	31	3	9	4	8	1	1
EDN1	ENSG00000078401	5	7	5	7	3	8	5	26	2	0	14	11	1	2	0	5	6	5	5	12	0	1	4	6	1	1	6	8	1	0	11	3	9	10	11	5	9	8	11	4	0	0	4	4
MLLT10	ENSG00000078403	249	138	167	191	184	137	197	242	102	63	146	172	180	110	129	320	374	232	164	55	253	205	50	141	228	171	207	162	153	235	132	118	294	218	379	262	240	249	233	225	212	216	196	260
ZCWPW1	ENSG00000078487	34.05	42	25	35	36	35	42	51	53	24	38	34	40.04	43.04	28	85	37	50	38	11.1	30	33.72	18	45	26	31	51	49	24.06	33	37	46	36	37.1	46.07	59	39.07	42	59.13	38	46	27	42.06	47
ADCYAP1R1	ENSG00000078549	0	20	0	0	1	31	0	17	18	0	22	1	2	1	0	0	0	0	2	27	0	0	37	0	0	1	0	0	0	0	28	0	0	16	0	0	20	0	14	0	0	0	0	0
FGF20	ENSG00000078579	0	0	0	0	0	0	0	0	0	0	0	0	0	0	0	0	1	0	0	2	0	0	0	0	1	0	0	0	0	1	0	0	0	0	0	0	0	0	0	0	0	0	0	1
P2RY10	ENSG00000078589	691	285	304	534	297	252	928	874	462	235	496	672	228	295	494	1214	1106	674	305	127	235	249	174	713	193	644	440	774	225	363	438	851	1029	647	1015	829	449	706	597	747	490	340	950	1057
ITM2A	ENSG00000078596	5186	1932	2320	3764	1163	1222	2131	2400	1354	876	1924	1878	1056	1083	2409	3859	3819	2314	1126	596	1397	1216	487	1402	1051	1199	1416	1108	898	1614	2043	2841	3229	1507	1951	2934	2124	3140	1611	2371	2741	2090	1923	2912
NRDC	ENSG00000078618	2101.92	1141.59	2050.68	2095.64	2183.64	1332.82	1926.03	1502.15	1219.71	867.76	892.65	1151.12	2360.63	1298.53	984.74	2074.44	1251.89	1774.57	2292.51	322.94	1733.61	1651.41	332.71	1622.22	2618.44	2087.49	1239.72	1614.73	1197.46	1410.09	622.83	793.97	1762.69	1046.71	1329.77	1650.15	1513.89	1839.37	1503.8	1382.81	2048.61	2423.63	1615.7	1402.88
VDAC3	ENSG00000078668	3790	2035	2972	3617	2676	2068	2715	2299	1583	631	1481	1427	2530	1007	1326	4127	2777	1962	2217	634	2141	2018	641	2439	2590	2029	1821	1565	1730	2367	1274	1196	4043	1916	2616	3072	2690	2568	2291	2166	3510	3051	2312	2491
PCM1	ENSG00000078674	1684	837	1218	1235	751	629	830	1303	314	218	508	578	810	325	496	2047	1834	1256	592	229	1065	772	217	644	1164	551	720	708	421	804	597	353	2104	1301	1725	1476	935	1322	1031	1269	1152	1179	746	763
TNRC6C	ENSG00000078687	242.91	168.25	74.37	86.1	100.67	115.11	196.61	307.42	193.71	209.66	156.68	287.89	107.42	246.57	260.06	516.77	384.66	319.51	124.05	124.23	196.69	158.13	130.44	275.34	125.08	183.03	386.02	441.3	212.92	345.38	218.3	382.52	346.4	267.21	518.04	364.83	187.16	386.38	236.39	409.61	265.25	221.54	235.31	498.12
CBFA2T2	ENSG00000078699	223	121	97	134	163	81	237	287	182	205	163	320	218	308	291	177	156	142	114	80	118	139	77	130	85	67	159	157	103	142	170	299	175	180	187	157	147	160	211	259	127	225	98	210
BRINP1	ENSG00000078725	1	16	0	0	7	21	0	17	38	2	20	1	0	2	0	0	0	0	1	34	0	0	22	0	0	0	0	0	0	0	28	1	0	22	0	0	9	0	13	0	0	0	0	0
ITCH	ENSG00000078747	2278	779	1424	2013	906	675	1290	1257	528	295	434	669	1074	515	489	1854	1902	1950	1468	319	1293	917	198	884	1597	1221	931	1083	701	1081	370	424	2387	1239	2379	1779	1083	1383	1147	1575	1570	1804	1205	1125
PKD2L2	ENSG00000078795	12	9.27	3	3	4	2.44	9.17	11	7.37	6.24	7	7.18	4	3	15	14	17	6	5.6	9.9	10.29	8.08	7.31	4	5	4	7	6	5.31	18	9	16	15.72	21.17	13.15	5	5	8.26	8	9	6.25	6	5	15.28
TP53INP2	ENSG00000078804	43	27	82	66	61	31	51	48	56	34	20	53	72	96	32	67	22	83	154	22	35	32	13	68	69	197	40	197	53	35	20	29	36	24	96	33	39	92	71	29	46	130	71	51
SDF4	ENSG00000078808	102	74	74	47	114	52	73	95	84	226	82	114	79	111	211	31	29	35	45	7	37	87	5	33	57	37	77	60	56	63	33	93	39	35	30	57	24	66	29	36	50	55	43	49
MYH7B	ENSG00000078814	0	13	0	0	0	4	2	9	17	1	7	0	1	1	1	1	1	0	1	8	0	1	19	0	1	2	1	0	0	0	14	2	1	4	1	0	3	0	12	1	1	0	0	0
BPIFB2	ENSG00000078898	0	0	0	0	0	1	0	0	0	0	0	0	0	0	0	0	0	0	0	0	0	0	0	0	0	0	0	0	0	0	1	0	0	0	0	0	0	0	0	0	0	0	0	0
TP73	ENSG00000078900	1	6	0	1.2	5	12	2	9	7	9	13	2	1.07	2	2	0	0	0	2	10.4	0	3	15	1.09	1	0	1	1	1	1	17	4	0	9	0	1	3	0	5	2	3	1.15	1	0
TOLLIP	ENSG00000078902	146.59	174	88	44	283.42	85	93.54	123.36	128.33	486	219.73	271.03	249	242	556.83	30	29	74	86.35	8	120	149	3	129	172	106	143	158	108.51	121.6	63	167.32	41.9	76.82	17	85.01	33.16	99.65	59.75	87	65	181.47	48	81
UBE2D4	ENSG00000078967	1124.81	601.66	986.97	1062.99	804.79	591.87	1137.93	1121.8	700.76	608.13	727.78	1071.74	886.9	736.62	1018.12	739.63	1071.92	667.82	651.94	221.93	793.86	1011.76	185.7	717.71	717.88	439.73	874.75	604.84	636.93	950.81	546.72	776.68	1111.94	683.9	938.85	1051.91	447.6	936.82	662.63	886.63	1155.92	883.85	796.88	1068.81
CLUL1	ENSG00000079101	3	5	0	0	0	6	0	0	3	0	1	1	0	0	0	0	0	0	0	5	1	1	3	0	0	0	0	1	0	1	10	1	3	9	1	3	1	1	2	1	0	1	0	0
RUNX1T1	ENSG00000079102	2	62	0	0	6	49	4	38	33	2	48	4	1	0	0	0	1	0	3	115	0	0	60	1	0	1	2	0	0	1	74	1	1	64	0	0	34	1	37	1	0	0	1	0
CDH17	ENSG00000079112	1	3	0	0	1	2	3	5	3	0	3	0	0	0	1	1	0	0	0	4	1	1	0	1	1	0	1	0	0	1	1	0	0	2	0	4	1	2	4	3	0	1	1	4
THOC1	ENSG00000079134	490.42	188.74	279	461.81	178.74	132	259	201	46	35	83	99	205	47.86	65	734.66	610.13	447.7	164.25	74	422.73	190.62	73.85	200.34	365.92	200.78	159.32	208.16	94.23	274.79	128	60.52	590.51	364.64	508.8	476.1	409.07	290.7	335.55	396.08	413.87	396.35	310.56	311.95
FKBP7	ENSG00000079150	38	15	29	47	18	16	18	25	16	3	11	8	18	7	11	31	30	32	17	10	45	18	7	18	26	11	24	10	13	25	9	4	42	24	34	36	24	26	20	23	24	31	36	21
OSBPL6	ENSG00000079156	5	5	6	11	2	3	4	3	4	6	6	7	4	4	0	6	10	14	7	14	7	5	8	9	7	33	2	5	1	3	8	6	7	8	15	5	4	9	8	1	6	12	7	0
SLC1A3	ENSG00000079215	56	30	407	247	121	107	25	15	80	39	24	26	199	55	19	6	19	17	53	36	359	299	22	27	104	31	16	13	138	66	33	11	56	30	13	13	26	48	39	7	79	232	24	24
XRCC5	ENSG00000079246	13812	5546	12776	13403	8377	6364	10824	9383	5031	2112	4928	5701	9977	3973	4417	10967	10864	9160	10985	2177	8683	8060	1347	6805	11276	7026	6784	6255	6770	8724	4168	3518	14781	7894	9410	11400	6160	9531	6728	8792	12006	9978	9612	9782
LXN	ENSG00000079257	216	79	266	252	108	104	68	83	74	81	46	82	102	88	88	171	271	209	281	31	111	73	40	148	128	133	76	151	64	77	55	117	223	117	167	136	139	182	150	119	183	218	139	93
SP140	ENSG00000079263	1250.58	589.59	817.08	1030.57	796.72	632.22	1598.12	1561.52	936.27	498.69	757.33	1107.25	692.22	549.75	894.49	2610.11	1672.57	982.32	572.5	207.05	543.29	659.62	283.51	1294.45	537.56	609.83	930.36	707.71	582.86	904.37	762.58	1139.44	1440.85	947.27	2053.8	1563.34	818.88	1463.22	644.61	883.03	1085.65	644.75	1389.2	1250.12
MKNK1	ENSG00000079277	676	464.98	1047	787	1157	628	642	638	752	849.03	639	822	1261.99	1027	603.99	769	350	498	749	153	584.15	751	184	764	879	937	568.96	661.04	748	652.99	354	506.99	522	306.95	454	461	518	541	518.53	415	776	900.19	541.12	580
TNS1	ENSG00000079308	25.2	53.89	5	14.62	52.71	64.15	37.7	34.66	70.09	38.36	24.46	72.19	42.88	47.73	12.46	23.55	32.23	40.36	14.28	22	30.18	48.19	15	60.48	36	63.89	74.01	38.02	27.63	42.63	30	13.67	7.91	22	24.29	28.56	15.76	24.69	22.66	15	73.94	139.26	38.1	38.55
REXO1	ENSG00000079313	9.42	8.6	6.32	1	3.16	4.74	4	10.55	7.35	19.86	11.85	12.67	8	12.69	18.27	5.4	8.41	2	3.12	0	7	4.29	0	9.72	6.34	8.53	4.21	7.2	4.22	11.76	5.33	6.33	3.09	4.14	6.33	4.28	5.21	11.44	2.15	5.38	4.29	0	7.36	5.38
SAR1A	ENSG00000079332	10230	3981	6477	9005	2884	2435	2930	3859	1046	766	1439	1753	3084	931	1453	8590	9825	7326	4139	965	4826	2646	622	3168	7565	3716	2282	3089	2075	4308	1121	1322	8876	4315	6943	6530	3715	5110	4250	5863	5854	5874	4516	3262
CDC14A	ENSG00000079335	238.8	87	93	160	62	50.87	104	124	40.68	77	90	125.05	82.85	100.62	70	134	244.85	231	79	28.65	149	86.71	43	92	92	83	95.93	91.58	49.43	131	98	150.62	208	170.92	173.68	166	125	132.87	142	132.89	100.92	158.82	111	124
RAPGEF3	ENSG00000079337	4	14	2	1	5	6	6	11	9	17	11	15	8	12	6	4	1	4	2.1	8	2	2	4	0	1	1	8	3	3	4	7	5	3.38	7	2	5	4.54	6	4	4	0	1	6	7
CEACAM1	ENSG00000079385	149	101	1409.87	1006.88	76	139	126	149	730.32	283.18	140.28	467.7	539.67	906.96	75	292.31	106	325	3571.28	113	518.9	249	122.55	716.07	94	607.67	161.67	790.77	336.72	125	81	139	228.75	107.93	646.59	112	245.58	524.65	248.98	67	144.05	516.76	1308	472.8
SENP1	ENSG00000079387	433	207	275	370	220	175	326.9	315	88.61	62.48	136	148.86	213	69.38	117.91	615	523	329.94	245.9	52	249	219.86	50	217	281	170	214	230	157	295.77	134	104.82	467	262	459	436	239	341	267	327	405	307	275	310
DUSP13	ENSG00000079393	1	6	19	13	0	7	0	0	16	5	6	4	1	6	1	1	0	3	32	6	4	1	7	2	2	12	0	7	0	2	7	0	2	4	1	2	4	1	4	0	3	7	2	1
CIC	ENSG00000079432	26	30	21	11	36	19	34	25	38	69	31	44	39	45	39	42	20	18	26	5	16	37	7	22	28	41	53	26	37	22	12	28	14	26	26	18	14	34	19	22	27	22	25	29
LIPE	ENSG00000079435	1	17	3	0	7	9	17	19	17	18	18	18	7	13	14	15	15	9	5	22	8	10	17	8	2	8	22	14	4	4	33	23	8	14	10	13	13	14	22	11	6	11	10	13
FDFT1	ENSG00000079459	2674	1522	2287	2534.58	2638	1497.76	2996	2377	2180	1415.92	1926	2163	2695	1681.64	2376	2172	1616	1335	1774	360	1580	2068	453.17	2269	2243	1748	1740	1336	2114	2275	1268	2222.82	2553	1579	1912	2661	1430	2119	1493	1828	1909	1663	1900	2400
PAFAH1B3	ENSG00000079462	162.88	124	114.87	122.83	218.98	94	132.89	112	163.93	345.55	214.93	231.7	171.99	198.74	295.96	89	89.86	56	80	15	107.95	121	19	128.9	135	76.94	110.72	72	149.9	151.84	96.97	310	113.82	68	39	115.83	72.94	127.87	69.8	94	99	73.96	90	116
OPHN1	ENSG00000079482	64	43	16	29	29	20	34	20	34	26	16	28	37	32	10	21	19	19	31	20	23	33	13	17	25	23	31	16	22	30	17	6	19	19	27	22	26	18	18	20	46	45	27	17
AFM	ENSG00000079557	0	1	0	0	0	1	0	0	0	0	0	0	0	0	0	0	0	0	0	0	0	0	1	0	0	0	0	0	0	0	0	0	0	1	0	0	0	0	2	0	0	0	0	0
KIF22	ENSG00000079616	619	501	255	265	478	221	497	577	530	854	603	768	524	651	1122	479	237	233	255	63	332	352	82	474	349	357	434	393	325	389	382	1125	332	302	204	464	266	400	404	458	294	348	231	538
SCGN	ENSG00000079689	0	0	0	0	0	0	0	1	0	0	0	0	0	0	0	0	0	0	0	0	0	0	0	0	0	0	0	0	0	0	0	0	0	0	0	0	0	0	0	0	0	0	0	0
CARMIL1	ENSG00000079691	81	72	53	67	73	87	162	151	77	44	73	71	157	84	42	190	325	164	67	26	174	135	49	192	116	84	122	81	39	99	97	95	100	134	239	193	72	152	118	137	163	110	196	216
PGM1	ENSG00000079739	773.46	503.58	839	710	847.91	454.31	633.76	606	567.76	638.55	529.7	678.74	863.87	597.85	753.75	537.22	385	398.93	724.87	89	455	526.79	54	331	681.87	577.98	485.89	430.41	563.94	539	285	664.52	505	318.98	369.15	606.94	307	459.78	378.89	493.92	670.85	609.87	408.81	526.87
DDX1	ENSG00000079785	1683	706	1147	1670	993	654	985	865	311	146	388	408	826	202	351	1999	1115	862	735	242	1189	742	213	953	1165	594	563	569	446	929	468	263	1698	824	1273	1479	1097	1014	1008	1031	1060	1115	790	977
DNM2	ENSG00000079805	75.04	100.35	64.53	61.37	121.98	62.6	69.22	135.31	151.11	200.35	121.6	137.7	103.88	161.59	208.22	111.11	63.23	78.81	95.32	73.73	71.25	104.13	50.05	94.32	89.28	117.08	100.16	102.34	99.29	75.65	103.86	120.16	62.87	83.54	89.2	76.36	74.71	85.59	108.6	80.35	67.84	66.71	70.01	80.18
EPB41L2	ENSG00000079819	152	99	142	153	105	89	296	218	145	112	129	170	134	127	140	186	168	125	71	85	107	98	50	130	98	61	158	73	52	91	95	74	118	134	79	122	56	74	128	143	112	98	115	102
RIMS1	ENSG00000079841	0	8	0	0	0	5	0	5	1	1	5	0	0	0	0	0	0	0	1	15	0	0	2	0	0	0	0	1	0	0	6	0	0	10	0	0	3	0	2	0	0	0	0	0
MOXD1	ENSG00000079931	1	4	3	3	0	10	8	9	5	0	7	6	0	0	1	10	12	2	2	16	0	5	2	2	0	3	3	1	0	0	7	2	7	14	7	10	4	4	2	0	5	1	1	1
STX7	ENSG00000079950	2000	951	1615	2504	1755	1199	1443	932	962	619	768	1214	1638	842	837	2108	2589	2342	1961	294	1658	1308	386	1655	2679	1620	1175	1238	1170	1369	383	504	1919	1475	1568	1384	1430	1264	1535	1397	2036	2607	1785	1387
RABL2B	ENSG00000079974	253.08	170.67	96.82	118.99	193.84	79.86	199.52	238.53	157.95	227.65	190.61	226.98	121.07	141.62	220.61	190.03	110.37	102.19	74.59	53.03	96.16	121.66	69.35	208.82	89.8	77.08	150.1	114.77	96.6	152.19	148.18	260.92	170.87	144.46	115.61	175.77	122.49	119.53	145.58	138.71	111.76	140.42	98.76	148.21
KEAP1	ENSG00000079999	426	454	182	248	513	177	344	289	277	855	458	468	358	383	851	158	164	114	122	28	141	241	42	249	264	170	296	231	250	282	181	587	142	128	75	231	119	211	160	252	159	220	118	229
DDX43	ENSG00000080007	1	2.41	51.46	46.43	26.58	36.38	16	43.7	9.13	6.68	1.42	1.56	4	6.5	10.04	49.54	0	2.5	5	4.47	1	3	3.2	0	3.54	5.87	4.84	4	8	11.49	7.93	7	6.88	9.91	6	6	1	7	9.15	12.84	2	1	6	16.5
PTPRH	ENSG00000080031	2	5	2	1	2	5	5	13	10	5	13	3	2	7	2	0	1	2	0	7	0	3	8	7	0	2	4	0	0	0	17	0	2	3	0	6	6	5	4	5	6	8	2	0
DCT	ENSG00000080166	0	3	0	2	1	0	1	0	0	0	2	1	0	0	0	6	0	3	3	2	0	0	0	0	1	0	1	2	1	0	5	1	6	8	0	4	3	0	1	2	0	0	1	1
SLC35C2	ENSG00000080189	933	640	662	561	1235	506	780	886	813	1844	1095	1393	987	1253	1386	386	400	370	457	29	570	712	67	800	640	476	642	602	657	704	530	1849	484	402	236	633	322	565	460	553	454	602	375	697
CRYBG3	ENSG00000080200	84.06	30.29	65.4	65.21	58.18	38.32	50.58	32.92	13.07	0	12.4	21.68	81.55	9.51	8.47	40.59	94.75	66.15	42.37	19.21	116.82	68.26	2.83	21.9	141.61	39.62	36.19	17.88	16.32	40.52	9.9	2.34	89.99	49.16	49.81	75.98	41.61	30.96	57.46	51.25	79.92	93.22	42.37	35.45
EPHA6	ENSG00000080224	0	3	0	0	1	1	0	4	0	0	3	0	0	0	0	0	0	0	0	4	0	0	0	0	0	0	0	0	0	0	1	0	0	7	0	0	2	0	0	0	0	0	0	0
SCTR	ENSG00000080293	0	0	0	0	1	1	0	0	1	0	0	0	0	0	0	0	0	0	0	0	0	0	0	0	0	0	0	0	0	0	1	0	0	1	0	0	0	0	0	0	0	0	0	0
RFX3	ENSG00000080298	298	118	160	212	138	116	280	186	121	75	101	190	191	180	79	347	402	315	248	53	269	176	47	174	249	163	184	177	104	165	117	215	266	161	286	231	135	211	161	196	259	257	169	226
RIF1	ENSG00000080345	926	263	495	724	259	248	335	399	82	61	124	181	262	107	122	895	1905	1478	294	149	681	311	90	347	713	240	273	337	165	436	172	130	1103	772	1071	778	537	576	485	625	582	865	424	406
RAB21	ENSG00000080371	1115	334	849	1044	365	313	360	362	240	295	217	329	267	202	325	519	1459	1133	748	187	389	228	72	343	1480	622	368	360	276	317	129	328	1373	651	823	783	368	547	403	522	946	1309	656	525
SLC4A4	ENSG00000080493	65	47	12	24	9	28	24	47	11	5	28	11	8	7	10	31	57	71	7	56	16	14	23	10	12	8	23	26	19	33	51	10	41	50	44	33	39	35	26	31	30	33	21	30
SMARCA2	ENSG00000080503	1041	463	798	875	716	472	908	860	557	409	477	740	753	648	540	983	988	818	519	125	624	558	117	503	671	480	581	485	534	561	362	607	1047	641	901	802	518	768	457	659	802	682	553	658
RDH8	ENSG00000080511	0	1	0	0	0	1	0	2	1	0	2	0	0	0	0	0	0	0	0	1	0	0	2	0	0	0	0	0	0	0	1	0	0	0	0	0	2	0	2	0	0	0	0	0
SESN1	ENSG00000080546	145	77	94	98	57	67	63	99	43	51	40	76	67	37	38	269.68	244.86	182.71	59.66	24	249	136	34	116.9	100.94	94	78	69	42	108	52.9	63	164	101	168.84	160.93	101.88	77	96	130.48	172	194.79	92	117.79
MID2	ENSG00000080561	26	30	18	33	12	19	37	54	40	23	35	31	12	18	7	22	38	48	9	25	17	21	25	35	10	10	33	27	8	28	63	53	50	60	41	49	18	20	32	49	27	16	32	51
PIH1D3	ENSG00000080572	0	0	0	0	0	0	0	1	0	0	0	0	0	0	0	0	0	0	0	0	0	0	0	0	0	0	0	0	0	0	0	0	0	0	0	0	1	0	1	0	0	0	0	0
COL5A3	ENSG00000080573	0	2	0	0	0	6	1	2	8	3	4	2	2	0	0	1	2	2	1	5	1	0	1	2	0	0	1	1	0	2	3	2	0	6	4	2	1	0	2	0	1	1	1	2
SRCAP	ENSG00000080603	269.82	245	176	158	342	179.31	334.57	388	357.5	624	272	596.73	429.56	642.42	571	291.18	272	261	232.47	77	254	329.55	89	308	318.75	314	367	346.47	284	322.45	199	475	291	218	266	312.78	186.51	331	249.53	310.52	347	326	275	356
PUM3	ENSG00000080608	426	202	304	319	195	168	234	224	134	127	156	181	248	141	165	605	599	409	214	77	376	278	61	280	373	212	258	237	154	319	148	193	605	330	524	520	266	334	323	363	458	366	388	315
CPB2	ENSG00000080618	0	0	1	1	0	1	1	0	0	0	1	0	0	0	0	1	1	0	0	2	0	0	0	1	0	2	0	0	0	0	2	0	1	2	1	0	0	0	2	1	0	1	0	0
CHRNA3	ENSG00000080644	0	4	0	0	1	5	0	3	2	2	0	0	1	1	0	0	0	0	1	6	0	0	0	0	0	0	0	1	0	2	4	0	0	2	0	0	2	0	2	0	1	0	0	0
KCNN2	ENSG00000080709	0	0	0	0	0	1	0	3	4	0	0	0	0	0	0	0	0	0	0	6	0	0	2	0	0	0	0	0	0	0	4	0	0	2	0	0	2	0	1	0	0	0	0	0
CNOT4	ENSG00000080802	855	451	474	714	564	409	799	730	502	373	417	757	731	631	631	1193	1204	927	543	137	753	646	198	658	876	545	700	643	461	695	374	633	953	605	1131	904	537	843	683	801	860	940	747	1049
PSEN1	ENSG00000080815	3910	2263	3400	4269	5229	2843	4379	2388	2483	1486	2073	3407	4873	2891	1997	2308	3133	3441	5382	533	3362	3526	510	2690	5270	3944	3067	3231	2774	3173	948	1305	3045	1756	2226	2839	1886	2924	2623	2631	4825	3806	4300	3701
CPOX	ENSG00000080819	45	37	23.55	29	41	24	41	24	20	19	30	21	21	25	33	50	88	48	18	18	59	39	19	23	82	23	23	27	40	32	20	14	57	32	39	35	41	33	29	28	48	52	31	36
CLDND1	ENSG00000080822	2019	866	1273.45	1745	971	786	1263	1032	639	267	671	712	1104.01	491	709	1828	2523	1809	1389	275	1381	980	427	1217	1920	1128	927	911	760	1266	806	501	2494	1152	1509	1910	1520	1379	1209	1151	2061	1691	1245	1670
MOK	ENSG00000080823	12	16	0	1	9	11	7	22	27.39	19	24	15	24.75	28	5	7	8	24	13	25	4	7	27	24	4	1	6.64	10	16	25	34	10	0	11	9	18	12	7	18	3	17	26	5	6
HSP90AA1	ENSG00000080824	11464.2	4783.33	9594.12	12996.5	4636.65	4411.42	6130.73	6087.7	2188.41	942.79	3145.46	2889.32	4787.69	1375.95	2436.43	8314.42	11389.6	6344.84	4485.85	1578.79	5460.8	4327.81	726.98	3528.44	8217.3	3508.33	4595.58	4010.45	3467.55	5616.55	2987.05	1731.67	13043.3	6685.72	8889.15	9246.52	4595.68	7740.24	4176.78	7683.67	7809.56	6453.65	6462.56	5843.05
RBL1	ENSG00000080839	223	85.81	130.97	199	71	63.79	159.91	142	40.52	28.91	70.6	67	72	47.61	83.96	288.89	257.86	204	57	17	135.97	93	20	64	79	63.85	102	87.88	66.92	119.93	80.7	98.91	228	159.93	227.98	159	125	145.98	124.83	167.97	153	117	105	140.97
DLGAP4	ENSG00000080845	438.95	354.83	256	271	618.69	211	235.98	300	283.76	809.69	443.72	534.6	356	426	785.84	106	126	107	141	24	192	292	26	279	271	170	230.95	251.97	213	179	198	449.95	138.94	140	116	185.93	103	219	113	185	158.94	317	121	175
IGSF9B	ENSG00000080854	1	27	0	1	1	10	4	14	18	14	22	5	7	19	10	10	6	0	1	12	4	6	29	2	1	2	9	13	5	8	33	9	1	13	8	5	11	8	19	6	4	2	2	7
CFHR2	ENSG00000080910	0	1	0	0	0	2	0	0	0	0	0	0	0	0	0	0	0	0	0	4	0	0	3	0	0	0	0	0	0	0	1	0	0	3.66	0	0	2	0	2	0	0	0	0	0
CROCCP3	ENSG00000080947	26.97	25.5	19.92	13.96	24.14	26.36	51.23	58.02	28.38	16.91	19.7	32.88	49.99	49.76	24.6	83.19	82.12	78.44	37.59	18.07	46.57	34.72	40.72	32.12	38.58	26.57	56.02	73.49	22.01	41.24	39.68	33.55	64.17	83.44	104.93	58.94	53.05	63.47	73.35	93.87	29.41	44.13	40.05	74.06
NDC80	ENSG00000080986	97	23	92	68	46	53	93	48	26	10	21	22	39	8	20	143	93	61	71	25	68	10	21	71	48	36	18	32	18	55	36	37	103	48	120	98	82	85	64	44	110	67	99	53
AP4E1	ENSG00000081014	187	76	112	144	110	64	118	85	38	28	48	66	95	43	60	130	160	166	70	27	150	81	26	71	151	80	77	52	57	103	28	42	184	123	141	112	101	108	104	104	173	173	89	89
RSBN1	ENSG00000081019	1104	363	480	984	325	318	470	521	237	215	224	362	363	259	391	1052	1682	1219	468	141	716	412	107	414	762	423	427	433	328	543	268	524	1614	947	1065	1002	522	740	590	787	831	970	638	704
MAGI3	ENSG00000081026	18	41	16	14	20	31	22	29	15	7	23	20	26	12	10	27	58	34	3	50	29	11	26	14	12	5	22	20	8	11	43	21	49	80	32	38	28	22	39	27	22	16	14	28
CXCL2	ENSG00000081041	54	13	16	13	13	58	14	95	4	1	35	5	7	1	6	1	1	10	8	13	7	4	1	9	6	4	3	3	6	0	10	0	51	132	58	2	31	41	20	1	3	41	0	12
AFP	ENSG00000081051	0	0	0	0	0	0	0	1	0	0	1	0	0	0	0	0	0	0	1	1	0	0	2	0	0	0	0	0	0	0	0	0	0	0	0	0	0	0	1	0	0	0	0	0
COL4A4	ENSG00000081052	7	17	4	8	4	7	12	15	10	10	5	9	5	5	1	20	15	7	5	15	2	11	9	5	3	2	12	4	0	2	21	8	10	23	10	7	4	0	14	8	10	5	5	8
TCF7	ENSG00000081059	1437	882	1088	1040	1210	824	1483	2949.21	1851	1758	1983	2990	1304	3122	2091	1131	2611	1705	441	215	1204	1272	399	2181	476	702	2259	1870	698	1224	3036	7678	3142	2583	1756	2738	1061	2325	1468	2476	882	577	1755	2985
OSTM1	ENSG00000081087	531	141	272	327	232	120	117	145	66	133	152	122	219	85	219	230	488	411	191	90	333	157	40	200	478	188	143	207	141	245	65	98	399	248	191	217	180	201	182	233	261	650	181	133
CDH7	ENSG00000081138	0	5	0	0	0	4	0	4	5	1	5	0	1	0	0	0	0	0	0	14	0	0	11	0	0	0	0	0	0	0	11	1	0	4	0	0	9	0	2	0	0	0	0	0
IMPG2	ENSG00000081148	0	9	0	0	5	17	7	14	9	0	5	1	0	1	0	2	4	1	3	18	2	0	5	3	1	2	0	1	0	0	14	1	4	20	2	1	1	0	6	4	2	0	1	3
PCNP	ENSG00000081154	3961	1052	2865	3813	1151	1175	839	1109	470	410	566	703	1115	491	583	3638	5929	4699	1217	562	2395	964	268	1581	3764	1466	856	1100	894	1715	469	530	6087	2754	2807.98	3011	2325.99	2094	1679	2035	2880	4975	1590	1461
EXD2	ENSG00000081177	189	118	90	134	167	123	209	154	134	118	142	191	192	151	140	87	159	129	90	50	164	176	33	146	173	109	130	92	85	140	117	166	151	136	93	168	92	119	137	169	148	165	126	234
ARG2	ENSG00000081181	45.81	51.96	43.38	73.97	78.97	60.31	115.03	36.67	71.33	10.43	44.34	30.31	71.86	37.06	16.63	139.26	96.59	67.01	53.68	20.3	17.12	50.07	10.42	92.43	40.06	73.94	29.34	22.22	27.73	37.07	11.43	12.26	42.71	15.57	85.76	50.27	76.19	70.74	42.96	20.72	101.02	81.12	57.76	25.09
MEF2C	ENSG00000081189	2948	1147	2648.95	3391.98	2983	1643	3747	2486	2262.75	1416	1614	2631.9	2419	1859	1492	2531.9	2874.27	1915.98	1799	553.5	2625	2152	420	2347.94	3733	2565.76	1930.4	1222	1469	1822	532	1249	2666	2454.96	2077	1675	1314	1817	1680	1810	3470	2760	1985	1986
PTPRC	ENSG00000081237	58016	21254	41066	50972	29963	22240	33407	36664	18019	14268	17847	24125	30029	16595	16438	51026	58248	55814	45597	7462	33235	23128	5224	27267	46064	34389	24157	27958	25393	31998	12127	18365	67197	32121	43760	41372	28611	42632	26487	31241	41471	46656	39385	31110
CACNA1S	ENSG00000081248	0	4	0	0	0	4	0	3	2	1	2	2	0	0	0	0	0	0	2	5	0	0	3	0	0	0	0	0	1	0	8	0	0	6	0	0	1	0	4	0	0	0	0	0
PKP1	ENSG00000081277	0	2	0	0	0	5	0	10	5	1	3	0	0	2	0	0	0	0	0	5	0	0	5	0	0	0	0	0	0	0	7	0	0	5	0	0	0	0	6	0	0	0	0	0
UBA5	ENSG00000081307	80.29	35.4	54	62.62	41.66	26	36.62	44.43	9.57	20.05	19.12	19.94	19.59	9.9	47.28	93.93	113.55	70.23	28	9	69.31	38.77	4.67	33.32	75.03	35.17	46.4	36.74	21.4	52.42	30.39	16.07	113.96	57.33	70.43	76.98	88.63	55.66	52.3	57.03	52.06	97.22	28.91	48.22
STK17B	ENSG00000081320	17736	4662	18444	20630	11957	8371	10398	9485	7469	11105	6846	10794	13363	9598	7221	7141	23931	19471	9770	2031	16449	10458	1467	8221	21454	11031	7116	6811	9937	11376	5069	13513	16451	9834	9469	10442	5561	9413	8807	10556	13017	27715	9485	11319
CDC14B	ENSG00000081377	404.85	170.9	115	187	122.44	107.46	263.76	273.61	89.39	57.15	124.84	147.9	100.29	72.26	94	344.27	253.53	202.71	140.35	69.08	103.23	95.33	29	163.9	111.07	185.54	138.19	90.98	115	205.46	127.56	157	318.73	247	361.04	348.51	179.89	217.39	215.46	306	226.25	245.5	175.45	203.34
ZNF510	ENSG00000081386	184	84	74	114	59	59	115	107	50	17	60	57	65	44	48	235	235	150	50	28	102	52	18	79	91	56	94	76	53	118	68	81	176	155	195	197	114	109	112	135	134	103	112	117
LRP2	ENSG00000081479	0	25	0	0	1	28	0	12	19	3	12	0	0	0	0	0	0	0	0	26	0	0	24	0	0	0	0	0	0	0	24	0	0	18	0	0	9	1	9	0	0	0	0	0
ZNF506	ENSG00000081665	337.22	187.22	207.93	355.71	189.5	202.81	314.66	406.74	279.44	239.94	270.58	360.49	247.04	344.85	277.79	733.93	838.37	538.94	252.13	134.99	343.54	263.63	137.48	369.12	295.15	286.18	332.03	364.63	170.43	332.07	270.38	463.71	566.57	389.15	656.86	583.22	351.69	354.57	344.09	421.35	374.42	318.84	368.63	489.68
JMJD4	ENSG00000081692	99.85	97.96	41.96	46.9	99.33	49.3	89.04	121.84	83.61	270.19	151.6	164.5	66.98	87.89	228.68	58.53	48	40.24	28.32	30.19	77.9	95.55	26.75	79.17	64.52	35.59	72.19	86.22	76.36	72.71	65.47	181.44	48.23	63.97	38.84	70.57	45.44	61.56	61.21	75.26	38.93	72.41	43.26	78.88
DUSP12	ENSG00000081721	395	220	278	235	275	174	167	261	111	140	202	172	194	106	219	328	236	188	126	40	259	210	40	197	270	149	170	149	140	244	115	155	398	245	247	345	177	265	207	238	229	305	168	202
AACS	ENSG00000081760	43	73	20	31	43	85	45	96	109.42	88	100	59	52	76	60	54	57	35	26	88	29	59	101	41	44	37	53	65	30	48	120	66	34	87	61	58	81	46	78	37	36	34	31	53
DELE1	ENSG00000081791	1519	958	1332	1169	2296	1184	1558	1463	1642	1869	1403	1765	1981	2050	1275	986	639	592	994	157	1160	1420	187	937	1282	1136	1328	737	1051	1132	711	1679	973	623	657	1248	885	1239	955	1010	1228	999	1004	1205
SLC13A1	ENSG00000081800	0	8	0	0	0	4	0	1	2	0	0	0	0	0	0	0	0	0	0	5	0	0	4	0	0	0	0	0	0	0	0	0	0	6	0	0	3	0	1	0	0	0	0	0
CADPS2	ENSG00000081803	1	8	0	0	1	4	0	3	3	1	4	0	0	0	0	0	0	0	0	14	0	0	8	0	0	0	0	0	0	0	5	0	0	9	0	0	1	0	4	0	0	0	0	0
PCDHB4	ENSG00000081818	0	1	0	0	0	0	0	0	2	0	1	0	0	1	0	0	0	0	0	2	0	0	0	0	0	0	0	0	0	0	1	0	0	1	0	0	0	0	1	0	0	0	0	0
PCDHA6	ENSG00000081842	0	0	0	0	0	3	0	1.49	1	0	0	0	0	0	0	0	0	0	0	0	0	0	2	0	0	0	0	0	0	0	0	0	0	0	0	0	0	0	0	0	0	0	0	0
PCDHGA2	ENSG00000081853	0	1	0	0	0	0	0	0	0	0	0	0	0	0	0	0	0	0	1.15	1	0	0	0	0	0	0	0	0	0	0	2	0	0	0	0	0	0	0	0	1	0	0	0	0
HSPB11	ENSG00000081870	666	290	498	564	188	269	208	259	91	67	126	126	204	66	154	890	697	448	272	111	387	249	102	275	656	318	211	219	153	358	137	133	734	385	648	609	518	516	382	363	531	475	403	311
PHLPP1	ENSG00000081913	21	25	12	16	25	21	19	29	44	33	29	56	43	74	15	29	17	58	57	16.64	13	25	21	51	20	116	31	173	8	10	14	37	22	24	23	20	23.43	40	34	16	25	44	69	25
ATP8B1	ENSG00000081923	5	14	3.03	2	4.06	11.03	16	11.02	25	7	17.11	20	7.01	15	8	25.12	36.24	29.05	10	19	25.16	22	23	12	18	13	20	15	6.16	9	14	7	10.01	26	44	11	11.05	10	19.07	17.12	10.04	13.04	3.01	11
IL12RB2	ENSG00000081985	74	38	33	22	70	79	54	95	48	47	24	27	66	37	14	65	34	34	8	30	27	44	31	54	9	11	118	75	20	22	52	32	52	36	264	249	93	134	35	30	40	57	43	77
SMARCD3	ENSG00000082014	64.64	65.96	142.96	67	174	91	51	50.82	81.98	99	63.87	78.5	164	136	91.35	14.17	22	24	104	34.33	48	98	16	40	129	72.61	70	31.56	101	82	35.41	22	27	34.2	11	35	47	37	54.1	31.12	100	48	57.54	51.76
WDR70	ENSG00000082068	451	272	307.7	374.74	369	220	345	416	227	162	243	323	339	181.59	259	495.62	351	283	260	100	345	406	74	327.66	467	292	384.21	249	254	363	198	175	411	265.55	384	502.71	323.2	350	331	321	382.69	367.76	388	407
FYB1	ENSG00000082074	18931	10840	23920.9	18149	21675	12823.9	12906.8	12770.5	23047.9	11848	10704.9	17191	26423	20954	14142	16359.4	18522	21981	23963	3395	17977	16457.9	3133	20783	21195	21112	13853	18672	16569	13881	8488.15	14609	24406	11319	19196.6	13196.4	11326	21774	11433	11427.4	19852	17393	25517	15747.2
MPP4	ENSG00000082126	0	8	0	0	0	7	0	7	7	2	7	0	0	1	0	0	0	0	0	24	0	0	5	0	0	0	0	1	0	0	13	0	0	7	0	1	9	0	6	0	0	2	0	0
STRADB	ENSG00000082146	59	31.03	52.96	58.1	25.92	37.92	27	55.2	9	10	20.21	27.93	32	11	12	67.87	67	69	42.93	20.95	70	52	15	26	70	29.86	23	31.11	21	43	27.58	6	77.03	66.84	53.06	67	44.93	58.07	42	52.96	101.98	53	46	40.93
BZW1	ENSG00000082153	9095.31	2747.08	6234.06	9249.77	3255.58	3314.56	3219.82	3669.5	1423.42	861.95	1761.25	2068.99	3371.29	1232.32	1386.66	7807.43	8049.95	6486.11	4148.8	1380.76	4705.89	2850.4	687.66	3617.35	7212.49	3482.84	2626.7	3033.79	2480.46	5029.02	1299.91	1380.83	10519.8	4779.59	6288.57	6834.74	5041.31	5398.19	3855.15	4713.24	6924.31	7644.72	4129.95	3983.05
PGR	ENSG00000082175	0	24	0	0	2	30	0	14	9	1	13	0	0	1	0	0	0	0	3	40	0	0	25	0	0	1	1	0	0	0	26	1	0	34	0	0	18	0	38	0	0	0	0	0
C1QTNF3	ENSG00000082196	2	10	1	2	8	15	6	16	6	2	4	8	3.61	2.12	1	22.22	6	9	7	15	9.8	4.6	7	10	4	7.63	9.48	3	6	10.4	7	0	16.17	18	11.19	11.51	8.67	11	15	6.78	7	7	3.93	4.62
ME2	ENSG00000082212	329	131	357	376	374	258	253	198	97	59	165	162	300	77	156	237	398	395	376	56	336	275	39	201	539	316	272	295	188	289	67	40	387	236	171	192	209	283	234	288	373	464	210	155
C5orf22	ENSG00000082213	993	308	763	999	526	463	458	440	163	127	235	247	470	124	152	960	889	716	431	137	607	372	84	392	883	395	351	348	345	645	185	138	1226	732	783	726	506	614	597	677	978	1036	502	495
CCNT2	ENSG00000082258	542	324	491	502	382	309	359	384	154	141	205	227	394	210	210	967.69	816	764	619	117	613	332.45	179	412	602	506	357	421	270	503.48	175	167	732	512	840.23	771	547	521.73	659	538	646	688	526	472
FAM135A	ENSG00000082269	75	59	42	65	27	43	36	43	24	12	30	28	54	17	19	66	126	83	28	46	74	38	40	29	105	38	41	30	13	47	30	10	86	89	40	59	64	37	63	53	70	108	55	38
COL19A1	ENSG00000082293	12	24	14	38	29	45	97	141	48	50	48	77	20	51	40	323	161	35	47	57	6	34	59	118	1	3	29	5	10	16	37	56	84	132	110	31	29	39	43	61	31	19	42	35
EPB41L3	ENSG00000082397	95	80	135	123	150	89	69	70	85	123	77	113	72	45	103	40	93	89	69	34	103	136	15	57	269	75	119	51	101	117	12	20	88	34	55	104	64	81	53	83	245	221	86	62
COBLL1	ENSG00000082438	42	16	61	99	27	44	248	88	46	54	29	57	28	29	35	335	155	42	60	32	42	55	9	35	28	26	49	9	23	34	54	92	108	174	87	73	51	52	53	74	103	57	72	54
DLG3	ENSG00000082458	130	92	44	64	38	28	92	91	51	34	53	59	23	32	75	196	93	55	30	36	30	28	36	45	34	24	67	48	75	124	84	141	124	59	148	162	92	122	64	77	105	49	66	131
KCNK2	ENSG00000082482	2	0	0	0	0	3	0	1	2	0	3	0	0	0	0	0	0	0	0	2	0	0	2	0	0	0	0	0	0	0	0	0	0	3	0	0	1	0	1	0	0	0	0	0
SERTAD4	ENSG00000082497	0	31	0	0	2	22	0	20	14	1	20	0	0	2	0	0	0	0	5	46	0	0	41	0	0	0	0	0	0	0	27	1	0	28	0	0	25	0	21	0	0	0	0	0
TRAF5	ENSG00000082512	478	281	151	313	193	207	395	459	272	243	312	363	208	232	300	1145	782	504	158	139	251	193	221	550	107	154	360	297	187	320	379	524	589	551	673	512	465	517	476	489	354	333	350	536
MRPL22	ENSG00000082515	730	370	662	560	555	385	619	484	424	431	403	446	483	403	537	713	682	384	521	144	503	489	132	493	621	470	568	338	496	645	255	510	801	476	614	766	512	604	452	550	735	492	600	653
GEMIN5	ENSG00000082516	308	160	169	237	210	111	349	275	190	191	166	238	218	215	198	247	256	175	133	50	170	203	62	154	174	94	217	150	129	209	148	327	265	242	213	259	126	175	165	240	218	197	179	259
OPRK1	ENSG00000082556	0	11	0	0	1	17	0	12	16	2	14	0	1	1	0	0	0	0	1	38	0	0	17	0	0	0	0	0	0	0	28	2	0	18	0	0	9	0	8	1	1	1	0	0
NFE2L1	ENSG00000082641	300	238	133	117	269	124	280	251	248	422	211	386	394	376	382	203	133	139	104.68	23	135	176	27	206	172	124	233	156	154	197	114	283	249	159	131	201	91	190	136	215	188	201	167	191
SEMA5B	ENSG00000082684	0	3	0	1	1	9	0	4	17	1	7	1	0	1	0	0	0	0	2	19	0	0	9	0	0	0	0	0	0	0	11	1	0	3	0	0	6	0	2	0	0	0	0	0
GSK3B	ENSG00000082701	241	115	175	167	125	121	167	182	95	56	100	125	174	117	138	183	246	261	258	58	130	140	25	110	229	192	138	220	119	170	64	61	278	221	179	113	118	193	116	174	209	199	174	141
ITGB5	ENSG00000082781	36	71	9	22	74	77	112	67	85	44	68	44	77	76	20	38	53	44	44	44	16	59	14	96	18	94	55	23	59	34	29	20	15	24	34	34	57	59	49	10	100	73	50	38
ERC1	ENSG00000082805	322	230	227	163	305	201	362	325	267	181	188	339	414	300	287	262	217	180	155	131	170	229	118	200	205	107	335	211	176	180	225	197	271	313	246	203	209	245	147	161	272	234	205	291
XPO1	ENSG00000082898	1091.23	313.4	666.94	1098.02	406.8	409	417	394.55	101.68	71.41	128.8	169.35	388.3	123.81	136	1211.87	1228.79	983.42	457.12	168.6	752	385.86	127	407.16	964.99	369.66	372	308.79	225.78	482.83	172.77	97.13	1265.88	867	995.18	1003.97	807	607.34	631	739.53	904	1076.88	509.46	398.47
LINC01587	ENSG00000082929	0	0	0	0	0	0	0	1	0	0	2	0	0	0	0	0	0	0	0	0	0	0	4	0	0	0	0	0	0	0	7	1	0	1	0	0	0	0	1	0	0	0	0	0
RNF13	ENSG00000082996	4389.99	1727.99	4783	4929.99	3098.99	2829.99	1726.99	1663.97	895.97	592	926.96	1209.99	2830.99	781	693	2813	4028	6071	6784	675.97	3774	2466.99	547	3414.94	7163.99	5187	1436.99	2861	1576.99	2454	545	399.99	4644.99	1965.99	3565	2677	2888.99	3619	2548.99	1840	4190	5966	4452.99	1515
TRPM3	ENSG00000083067	3	71	0	0	9	68	0	40	63	10	54	0	1	3	0	0	0	0	8	105	1	1	58	0	0	1	0	0	0	1	79	0	0	49	1	0	48	0	37	0	0	0	0	0
PALB2	ENSG00000083093	196	108.93	115	130	95	104	142	139	71	56	104	95	119	70	78	247	182	128	94	51	175	130	47	93	153	99	104	70	100	153	100	65	230	151	249	204	137	183	134	180	194	183	169	139
DOP1A	ENSG00000083097	327.98	136.11	171.63	274.69	171.26	126.94	250.01	224.51	56.12	41.9	86.31	136.79	150.5	73.9	78.54	407.31	315.37	294.34	123.96	39.94	235.08	212.88	39.77	135.03	217.48	114.63	169.15	110.63	95.45	226.42	96.6	90.03	323.58	220.56	285.58	309.98	153.1	188.85	210.37	233.89	304.53	212.17	190.49	209.16
LYRM2	ENSG00000083099	1202.7	521	959.64	1055.81	465.04	495	532.78	589.06	335	238	452	440.64	533.78	293.72	433.64	1034.05	1321.21	838.96	509.27	178.24	854.9	535	156.11	560.65	1037.42	449.31	545.11	455.04	489	744.69	308.55	391	1478.55	898.08	988.62	1252.34	684.82	805.22	598.56	738.25	963.41	865.51	733.22	722.62
BCKDHB	ENSG00000083123	74	47	48	49	39	54	45	96	26	19	59	53	42	33	37	71	110	55	23	37	49	41	32	46	35	20	48	43	23	49	39	45	79	64	60	74	47	59	46	58	49	47	56	65
KAT6A	ENSG00000083168	2913	1408	2037	2203	1632	1139	2387	2731	1575	851	1049	1848	2034	1654	1376	2902	2856	2746	2171	357	1500	1520	387	1782	1543	1550	1734	2089	1129	1520	1292	2006	3104	1874	3134	1907	1197	2265	1630	2109	1915	2326	2013	2191
TUT7	ENSG00000083223	2681	1228	2228	2291	2156	1704	1958	1579	948	480	850	1145	2604	965	873	2866	1854	2741	3371	321	2613	2037	386	1842	2864	2519	1218	2098	1161	1654	520	393	2199	1011	2488	1424	1539	2064	1635	1317	2686	3143	2327	1301
ULK2	ENSG00000083290	87	60	63	54	73	49	43	76	53	42	85	78.12	76	58	49	93	76	85	32	43	95	103	41	42	65	47	72	50	46	65	75	46	138	89	51	87	96	103	75	69	115	103	74	77
GRHL2	ENSG00000083307	0	8	0	1	0	9	1	6	17	3	8	0	0	3	2	4	2	2	1	27	0	2	15	0	2	0	7	3	1	2	9	1	1	10	2	3	7	0	8	2	1	0	0	7
TNPO1	ENSG00000083312	1611	619	998	1517	833	444.98	1361	1017	473	272	278	697	969	548	412	1745	1725	1613	548	248	1035.71	719	136	884	1048	633	834	821	501	1023	386	581	1859	1212	1415	870	691	919	937	1344	1217.95	1666	735	1178
PLOD1	ENSG00000083444	1128	806	958	895	2550	948	1095	759	1442	2273	890	1253	2064	1935	821	345	427	418	796	107	843	1256	93	669	1198	1107	1180	773	1114	1079	242	660	617	335	264	665	356	733	610	784	1125	1050	464	712
P2RX5	ENSG00000083454	28.47	35.34	40.61	47.48	42.9	50.45	214.5	147.65	96.82	231.87	113.55	103.94	44.19	60.12	121.17	129.08	51.18	20.2	31.77	18	30.55	85.36	30.57	143.53	8.3	21.01	61.83	19.81	23.88	20	71.76	204.68	34.43	111.55	74.39	60.8	41.17	60.37	69.31	57.16	27.22	37.17	37.2	37.86
ITGAE	ENSG00000083457	651	384	806	590	512.83	410	469	554	367	179	356	295	669.22	301	375	507	386	335	594	152	578	556	157	332	712	548	410	285	420	415	246	178	482	445	414	412	547	525	509	350	655	556	429.5	508
DIS3	ENSG00000083520	423.86	180.49	215.4	258.63	175.76	153.28	152.12	182.02	72	65	94.5	110.31	177.23	81.46	123.69	285.51	371.31	350.58	138.38	82.06	290.1	140.51	50.26	144.7	371.87	137.19	165.05	185.86	85.71	181.49	87.72	118	354.29	288.04	245.3	227.13	248.19	273.15	227.88	283.99	229.4	333.12	153.21	164.45
PIBF1	ENSG00000083535	386	152	288	306	106	121	136	178	72	87	87	135	145	122	133	698	824	538	220	54	350	221	55	212	414	173	223	261	145	278	84	135	633	441	708	521	342	353	329	359	348	450	271	207
TDRD3	ENSG00000083544	460	207	348	371	182	175	202	252	70	55	110	105	151	53	114	431	379	252	113	55	227	209	39	188	296	111	137	131	102	201	129	76	448	300	331	370	199	321	214	265	359	321	182	220
AC000061.1	ENSG00000083622	0	0	0	0	0	0	0	0	0	0	0	0	0	0	0	0	0	0	0	0	0	0	0	0	0	0	0	0	0	0	0	0	0	0	0	0	0	0	0	0	0	0	0	0
NUFIP1	ENSG00000083635	122	65	68	65	63	57	55	88.97	52	95	51	79	73	65	100	110	102	79	40	21	73	76	14	65	57	50	72	58	35	87	37	83	112	88	83	119	44	85	52.95	84	71	88	58	68
PDS5B	ENSG00000083642	2479	746	1695	2106	1099	878	917	924	246	131	312	439	1044	195	307	2019	3612	2509	1285	358	1572	715	182	874	2672	975	717	912	512	977	399	160	2923	1548	2211	2056	1212	1568	1149	1499	2265	2414	1134	881
OXCT1	ENSG00000083720	609.94	226.88	354.91	550	303.91	213.82	654	446.89	195	106.26	207	253	254	149.81	168.89	1046	603.96	398	155	96	269.9	214	82	358	229.79	148	344	225	188	356	253.96	225	792	435.69	600.97	683	384	469	307.56	477	506.82	374.96	345	456.12
RRAGB	ENSG00000083750	218	115	186	217	153	134	176	207	107	120	140	151	140	92	137	219	182	140	131	44	172	135	48	120	147	138	143	115	99	146	109	117	252	168	197	219	150	152	169	154	155	145	142	169
EPYC	ENSG00000083782	0	0	0	0	0	0	0	0	1	1	4	0	0	0	0	0	0	0	0	0	0	0	1	0	0	0	0	0	0	0	0	0	0	0	0	0	0	0	3	0	0	0	0	0
CYLD	ENSG00000083799	4477	1874	2444	3531	2001	1472	2992	3080	1635	659	1527	1906	2445	1643	1536	3778	5102	4394	2295	620	2739	1854	608	2507	2279	2070	2251	2228	1649	2243	1929	1933	5369	3275	3815	3761	2124	3184	2227	2808	2813	2602	3256	3749
SLC27A5	ENSG00000083807	83	94.46	41	63	68	65	101	130	120.37	128.87	104	87	53	88.14	106.3	87	77	54	29	43	38.31	44	62	71	27	32	70	39	34	63	98.35	233	81	71	67	118	78	73.21	68.46	65	74	50	48	115
ZNF324	ENSG00000083812	59.58	54.25	15.71	19.18	60.29	26	43	51.61	47.3	165.81	46	75.56	39.44	71.65	154.93	37	50	31.97	25.67	7	56.6	36.42	29.97	51.89	40.91	32	62.32	78.53	31	45.76	45.66	105.29	29.6	44	26	44.67	22	36	31.88	49.8	31	43.75	28	49.58
ZNF671	ENSG00000083814	301	249	156	195	363	169	427	424	300	129	260	328	244	242	316	388	310	202	146	60	225	246	73	357	205	212	319	289	168	294	236	469	311	260	192	361	156	259	272	363	225	203	304	450
ZNF416	ENSG00000083817	17	19	12	8	20	8	7	16	7	21	32	37	18	14	69	20	20	12	3	6	28	27	5	35	25	3	20	39	13	22	12	22	16	37	11	35	13	19	34	67	12	26	14	27
ZNF586	ENSG00000083828	221	178.27	136	127.24	204	160.19	194.16	263.3	62.6	42.23	97.33	93.62	194	81.19	85	391.86	299	353	255	75	187	172.45	63.57	211.54	234.16	262	166.64	361.83	116	252.12	167.82	90.83	382.85	305.26	580.49	334	192	212	383.46	413.32	204	278.89	295	265.6
ZNF446	ENSG00000083838	28	21.54	11	19	16	20	21	45	24.63	46.62	27	41	22	33.86	47.7	27	18	12	23	8	17.69	23	17	18.77	20	12	24.29	26.7	17	22.83	22.65	45	21	11	23	15.69	14	22.79	25.09	26	15	14.64	26	30
ZNF264	ENSG00000083844	27	13	15	14	12	21	29	28	12	19	14	27	17	20	50	38	34	32	14	12	20	25	8	24	24	21	28	32	16	22	21	26	40	34	33	26	20	36	29	32	23	27	28	24
RPS5	ENSG00000083845	11999	6832	11580	10766	12407	9386	13274	15038	13673	21513.6	14557	16352	11045	17784	17458	9238	12347	7045	6428	1476.02	7312	10816	3362.58	11125	6597	7095	12882	7226	8436	11987	11257	42480	10889	9042	6987	16722	7747	10902	7242	9793	11346	6182	9301	17353.7
FAT1	ENSG00000083857	0	23	0	0	1	23	0	24	21	4	11	1	1	0	0	0	0	0	0	43	0	0	21	0	0	0	3	0	0	0	32	0	0	27	0	0	17	0	9	0	0	0	0	0
YTHDC1	ENSG00000083896	779	375	309	404	438	321	396	498	316	251	381	354	475	299	442	853	741	814	533	135	585	368	116	530	576	564	463	606	331	555	273	324	813	651	718	748	468	646	536	630	528	664	552	501
CHMP2B	ENSG00000083937	836	284	772	868	413	319	193	216	149	210	201	232	322	189	176	374	911	800	533	94	624	302	61	311	1102	504	229	305	298	397	110	154	927	491	438	538	387	474	331	389	559	845	483	240
SMAP2	ENSG00000084070	4684	2088	6075	4934	9240	5391	4653	3230	5608	4758	2650	4584	7384	5011	3131	3698	2274	3951	7851	700	3961	5155	730	4342	5636	5540	2897	3735	4600	4020	1318	4012	2753	1554	2913	2253	2413	3819	2443	1952	6212	7237	5264	3224
PPIE	ENSG00000084072	2109.99	1129	1610	1814	1885	1182	2058.86	2092	1913	1955	1528	2011.97	1559.58	1425.46	1854	1966.75	1150.69	795	822	215	935	1105	377	1247	1214.85	985	1260	768.93	774.85	1101.71	999.6	2659	1968	1011	1350	2117	1016	1048.89	1136	1249.97	1441.9	943	1037.76	1484
ZMPSTE24	ENSG00000084073	2018	592	1410	2356	737	597	759	630	169	189	253	302	747	142	217	1440	1937	1463	872	220	1297	569	130	595	1787	689	459	577	402	940	240	192	1959	980	1036	1318	816	1012	814	1005	1430	1958	820	674
STARD7	ENSG00000084090	3690	1804	2542	2581	2515	1621	2896.99	2566	1889.97	1348	2020.98	2649.98	2507.98	1731	3201	2763	2564	1737	1456	399	1868	2374	354	1741.99	2417	1457	2149.98	1410	1856	2452	1240	2219.98	2648	1802	2259	2888	1522	2656.99	1536	2128	3110	2160.99	2272.97	2841.99
NOA1	ENSG00000084092	90	43	96	64	103	56	71	69	34.1	66.24	57	59	60.13	47	94	56.85	112	48	51	19	71.17	78	17	37.1	84	37.09	88.09	51	55	57	47.25	87.2	74	82	45	83.16	36.1	69	37.07	69	80	70.23	75	77
REST	ENSG00000084093	1338	481	862	1193	478	368	683	789	298	235	413	524	511	307	441	1032	1730	1102	430	174	635	416	98	422	937	429	547	485	306	548	335	431	1518	1045	1077	1046	501	819	552	953	949	939	577	793
HAL	ENSG00000084110	477	383	457	467	494	305	266	130	334	339	114	176	561	487	229	235	221	594	639	88	351	351	114	369	918	1737	356	1002	243	212	55	83	225	136	95	75	352	427	414	134	240	553	478	225
SSH1	ENSG00000084112	419	255	215	244	288	155	392	383	250	286	212	339	276	322	239	349	338	357	310	55	220	284	56	248	265	280	381	314	312	262	102	243	404	205	313	254	185	361	190	273	348	319	294	361
GSTP1	ENSG00000084207	9085	6776	7866	7081	11846	5633	8317	6598	10562	15233	8832	10848	10219	9305	15523	2718	2265	2127	5952	827	5695	6840	737	4597	9059	5951	5578	3192	5571	6643	2566	6459	3980	2329	1581	4331	2830	4440	3932	3998	6020	5366	3814	5636
APLP2	ENSG00000084234	7159	4455	4326	3507	13357	5085	6627	3820	5014	6194	4794	6436	11723	7707	5715	1174	2089	3172	4944	717	6107	7393	609	3873	10518	6347	5531	4253	5725	5227	1464	1588	3340	2927	1046	2852	3035	3954	4070	4369	5741	7121	3829	3780
FAM234B	ENSG00000084444	231	119	178	368	316	159	425	374	237	130	200	273	268	228	228	303	382	203	183	110	242	194	79	240	220	146	283	166	225	252	160	297	445	251	335	387	154	239	215	280	349	252	271	407
SLCO1A2	ENSG00000084453	0	6	0	0	0	4	0	1	2	0	3	0	0	0	0	1	0	0	0	5	0	0	0	0	0	0	0	0	0	0	6	0	0	4	0	0	0	0	2	0	0	0	3	0
WBP11	ENSG00000084463	2765	1548	1723	1752	1916	1186	1780	2209	1011	1441	1461	1960	1782	1561	1540	1753	1933	1477	1082	275	1655	1745	208	1550	2041	1196	1360	1362	1196	1781	937	1728	2394	1550.99	1541	2395	905.99	1938	1311	2110	1716	1911	1460	1833
EIF3I	ENSG00000084623	5615	3145	6225	6023	6128	3585	6377	5181	6253	5066	5037	7015	5637	5793	6307	4245	4202	2648	3500	821	3416	4740	1054	3728	4652	3064	4825	2509	4697	4918	3016	8051	5335	2826	3398	4922	3091	4502	2904	3363	6085	3605	4430	5615
NKAIN1	ENSG00000084628	0	6	0	0	1	4	0	5	18	1	15	3	0	2	0	0	0	0	0	14	0	0	13	0	0	0	0	0	0	0	8	0	0	7	0	0	4	0	4	0	0	0	0	0
COL16A1	ENSG00000084636	0	9	0	0	2	4	0	3	10	1	8	0	1	1	0	0	0	0	1	16	0	0	15	0	0	0	0	1	0	0	23	3	0	8	1	0	7	0	11	0	1	0	0	1
TXLNA	ENSG00000084652	2016	1342	1937	2105	2283	1150	2737	2531	1812	1999	1626	1963	2600	2042	2950	2133	1642	1136	1248	304	1545	1714	321	1398	1643	977	1804	1261	1607	1781	1237	2612	1841	1159	1680	2239	991	1651	1269	1578	1970	1624	1602	2261
APOB	ENSG00000084674	0	6	0	0	0	9	0	16	8	2	13	0	1	0	0	0	0	0	1	15	0	0	14	0	0	0	0	0	0	1	23	0	0	20	0	0	6	0	8	0	0	0	0	0
NCOA1	ENSG00000084676	1344	754	1096	1073	912	624	1014	1273	920	529	669	1070	1205	1125	675	1382	1348	1727	1685	238	849	827	233	1058	1096	1375	916	1175	926	875	362	610	1437	713	1480	1002	737	1403	707	774	1122	1102	1323	922
AGBL5	ENSG00000084693	55.05	56.96	47.07	34.07	64.86	45.05	104.08	87.05	77.02	72.02	63.05	58.83	55.03	59	91	73.1	43.02	39.02	52.03	16.01	27.05	48.08	26.03	89.03	26.04	56.03	73.03	43.04	64.07	39.09	43.06	75.02	52.08	42.73	53.08	63.05	35.04	53.07	39.06	54.14	88.11	67.05	39.02	43.05
EFR3B	ENSG00000084710	0	41	2	1	12	32	8	38	59	23	28	7	6	12	2	3	0	0	2	75	4	2	76	2	0	5	8	9	4	8	89	7	2	48	7	2	25	5	34	4	0	0	3	7
KIF3C	ENSG00000084731	24	28	16	28	35	30	43	52	47	22	34	41	44	30	37	41	36	42	97	35	28	20	23	36	34	85	29	21	33	25	35	18	40	37	41	35	32	35	27	27	49	44	39	32
RAB10	ENSG00000084733	1420	479	1326	1944	926	545	580	393	311	315	430	450	759	341	492	663	1279	1116	805	146	1069	524	98	581	1701	749	467	514	592	660	179	205	1103	563	558	789	809	729	614	725	1109	1501	704	424
GCKR	ENSG00000084734	0	8	4	3	7	7	2	1	7	4	5	0	1	4	0	4	0	0	1	12	1	1	6	3	0	4	1	0	5	0	12	0	0	8	0	1	9	2	12	0	10	0	0	1
HADHA	ENSG00000084754	11365	6127	14279	12653	13323	7372	11016	8432	7815	5221	6602	8997	13229	8979	6544	6830	7191	5468	9010	1635	8915	10311	1315	6011	13217	6948	8005	4871	8044	8146	4278	7019	8863	5523	5408	8705	5453	8159	6058	7522	14164	8817	8618	10013
MAPRE3	ENSG00000084764	2	9	7	1	3	3	2	6	4	14	11	8	8	6	10	1	1	1	4	7	5	8	3	5	7	5	5	10	7	2	9	4	3	5	0	2	2	2	4	4	2	6	1	1
CAD	ENSG00000084774	105	97	38	49	87	47	132	157	90	235	134	180	83	162	88	114	83	61	54	35	68	87	58	136	41	54	113	91	73	104	133	320	56	138	65	75	89	101	116	111	64	96	50	120
CD59	ENSG00000085063	1570	623	2096	1868	767	646	1784	1198	1111	411	640	801	1247	797	667	1521	1425	1164	2956	291	1214	872	507	2862	1051	1417	707	987	639	911	837	1009	1698	803	1096	1417	1003	1416	901	965	1339	1081	1595	1463
CD82	ENSG00000085117	1250.98	931	1904.93	1260.98	2048.97	726	1233.85	1418	2093	3193.95	1608.76	2153.74	2637.95	2809.92	2578.94	683.88	667	951.93	1280	100	723	890	151	1868.88	1118.99	1776	930	2591.86	1377.98	754	1062.99	3425.91	752	695.87	392	697	433	1070.84	779.93	853.96	830	1236	803.85	892.9
BCORL1	ENSG00000085185	86	82	64	80	122	55	119	93	151	171	81	209	143	285	117	113	101	132	163	16	88	145	26	103	97	161	119	158	106	93	60	168	103	63	55	81	60	114	81	110	94	104	111	109
ATRX	ENSG00000085224	3642	1199	2837	2814	1159	1071	1106	1736	325	278	507	616	1220	378	484	4836	5270	4148	1470	580	2721	1309	252	1272	3189	1398	1222	1606	756	1735	601	381	5817	2946	5074	3233	1765	2447	1830	2574	2525	3458	2022	1666
AK6	ENSG00000085231	3197.79	1238.58	2834.52	3156.67	1594.51	1419	1433.44	1385.52	785.12	351.53	1124.55	953.51	1737.54	572.11	1127.91	1842.29	3043.81	1955.87	1845.73	476.86	2125.7	1787.3	332.43	1189.79	2996.55	1325.73	1385.54	1081.8	1218.51	1694.07	826	551.51	3469.44	1881	1897.48	2375.26	1604.83	1974.75	1511.59	1585.62	2539.47	2246.89	2061.93	1927.77
FCN1	ENSG00000085265	15365	15182	23872	16984	48202	16530	12772	7436	22389	35904	15410	21170	35006	22894	45428	1112	3717	3915	13851	1653	13755	18135	786	7579	24447	9415	13653	7503	19647	16726	3946	2649	6927	4651	1512	3660	6380	10243	8754	7762	14035	16832	8647	9518
MYNN	ENSG00000085274	1146.12	381.05	567.7	931.01	373.38	372.1	394.94	435.42	116.07	57.68	213.04	191.31	383.81	127.26	154.82	1036	1161.42	804.4	568.55	140.82	616.4	337.39	135.38	441.57	797.71	548.42	311.88	404.93	229.77	616.15	190.7	97.21	1178.78	560.76	897.19	967.72	600.29	578.18	597.9	633.81	736.81	781.57	621.3	529.84
MECOM	ENSG00000085276	2	7	2	2	4	12	15	10	7	1	8	2	1	5	5	3	5	6	3	6	2	2	9	1	10	2	4	0	0	1	9	2	3	13	2	1	9	3	13	6	6	1	3	4
SCAMP1	ENSG00000085365	1110	316	718	1192	484	312	456	369	156	83	186	219	396	154	186	641	1214	1003	389	124	779	318	68	338	1010	415	319	299	266	440	157	113	1254	551	590	685	478	562	365	579	756	1203	412	403
PREP	ENSG00000085377	158	111	166	131	134	106	132	118	94	77	106	124	117	95	112	177	186	122	113	53	108	172	28	79	185	84	145	85	151	162	72	79	141	114	121	197	108	149	91	135	203	131	144	170
HACE1	ENSG00000085382	40	21	18	16	23	27	17	40	16	5	27	10	21	6	11	48	46	42	19	36	31	19	20	17	34	17	20	9	22	21	23	7	40	48	44	41	48	30	41	26	37	36	17	22
SEH1L	ENSG00000085415	860	393	478	723	512	337	593	425	325	183	338	369	401	278	305	484.88	724	525.9	381	108	552	484	133	345	722.86	322.89	409	254	300	487	279	354	673	531	391	540	354	496	413	518	621.9	618	469	490
WDR47	ENSG00000085433	123	65	43	71	78	50	74	75	27	28	31	49	100	34	49	82	78	81	72	42	100	65	35	76	112	77	57	58	40	76	39	21	82	65	80	85	64	55	76	120	78	114	71	74
WDFY1	ENSG00000085449	1743	701	1051	1579	1406	708	1127	799	759	743	579	991	1217	949	767	1049	1051	969	604	158	1062	953	132	700	1525	702	861	675	641	817	304	685	1168	656	835	827	736	954	626	821	1241	1565	1100	851
OVGP1	ENSG00000085465	2	6	1	3	5	1	4	6	5	1	4	2	5	8	1	10	4	4	2	3	4	9	3	6	7	3	6	3	4	0	7	4	6	7	9	9	7	6	5	6	4	2	4	1
SLC25A24	ENSG00000085491	594.2	165.33	416.01	566.45	277.85	156.8	163.8	106.05	105	149.86	150.68	177.74	296.71	163.88	148.77	211.43	355.14	295.58	174.73	44.9	316.22	198.36	13.35	156.46	554.59	121.79	120	81.79	161.77	227.53	63.85	98.67	352.54	184.08	136.67	210.86	165.5	185.48	150.57	192.41	344.08	636.45	154.32	156.33
MAP3K4	ENSG00000085511	235	137	97	151	140	95	199	153	100	92	93	180.98	162	136	136.82	309	250	144	92	42	175.98	135	47	126	162	101	192	127	124	166	111	160	233	168	233	192	128	165	185	166.96	194.97	147	169	214
PILRA	ENSG00000085514	4782.91	3724.89	5773.34	4087.57	11231.4	3927.68	5052.93	3440.81	8355.78	9822.83	5508.89	9569.87	11354.8	12115.6	8890.17	1326.76	1404.95	3575.74	7128.84	524.97	4179.7	5958.88	496.9	5993.11	7964.61	9235.44	4656.46	8585.07	4719.85	3760.83	1192.73	1955.95	2451.62	1339.31	1263.67	1737.87	1967.73	4045.7	3538.39	2599.83	3912.91	5506.61	4886.64	3539.83
IGSF9	ENSG00000085552	1	3	0	0	1	1	0	1	3	0	0	0	0	0	1	1	0	0	0	1	0	1	2	0	1	0	2	3	0	0	3	2	1	1	1	0	2	1	0	0	0	0	1	1
ABCB1	ENSG00000085563	531	244	170	380.96	172	191	444	675	156.73	149.84	197	254	120.94	109	109	568	727	480	115.91	95	162.94	151	53	240	101	93	375.96	288	209	392.96	85	237	847.97	314	594	701	241	458	130	288	287.96	271.91	203	374
ZNF213	ENSG00000085644	35	23	38	26	35	28	29	35	41	78	31	46	51	58	53	28	23	17	33	14	22	22	10	35	37	32	38	41	21	42	19	46	21	21	22	27	12	32	19	28	37	25	29	30
AKR1B1	ENSG00000085662	2503	1522	1214	1395	2198	1266	2434	2390	1680	2021	1732	2280	1181	1334	2619	2208	1452	970	1028	246	1131	1365	269	1462	1852	1372	1580	1044	1264	1861	1133	3206	2076	1345	1301	2395	1029	1383	1055	1581	1657	1087	1337	2064
CPNE3	ENSG00000085719	3187	1038	4088	5147	1590	1215	1743	1527	966	624	873	1063	1651	896	765	2142	3111	2357	4411	422	2881	1569	251	1139	2615	1593	1065	1086	1235	1794	590	893	3309	1715	1690	2006	1233	1646	1130	1717	2696	2793	1805	1851
RRN3	ENSG00000085721	1446.58	594.81	486.31	1036.51	653.22	368.83	1029.04	785.29	426.35	310.19	402.51	608.09	629.29	411.43	379.28	1442.09	1351.56	952.83	476.59	92.55	855.88	669.14	133.22	621.9	846.42	491.96	703.94	478.17	430.73	764.12	442.23	637.05	1400.8	771.06	1083.15	1403.75	676.51	834.71	801.92	952.5	1226.48	975.29	882.68	1041.35
CTTN	ENSG00000085733	504	887	282	381	2069	1801	2144	1605	2276	1134	1007	1191	2143	2242	301	453	387	544	773	215	233	759	134	2103	355	1659	694	420	1262	729	137	183	340	264	690	479	606	1097	543	159	1947	2371	801	462
WNT11	ENSG00000085741	2	2	3	0	2	3	4	4	7	3	0	0	2	1	1	2	1	1	0	0	2	1	0	2	0	4	2	3	3	1	2	2	0	1	1	2	1	2	2	0	2	3	0	0
MTIF2	ENSG00000085760	770	328	618	694	562	358	473	443	267	136	291	279	433	248	285	702	666	433	318	91	561	402	79	369	605	297	356	296	288	417	218	197	669	393	487	641	437	479	393	476	773	599	477	470
DDHD2	ENSG00000085788	148	92	57.42	92	43	75	75	125.89	55	24	78	63	43	33	48	223	185	140	52	95	85	58	72	109	71	46	65	86	32	74	114	47	143	171	166	148	158	108	139	185	91	101	96	117
TTC39A	ENSG00000085831	2	5	0	0	3	9	15	21	9	13	15	14	3	4	7	0	1	6	2	12	4	7	3	2	1	0	16	8	1	3	11	5	5	5	13	28	4	0	7	4	4	8	7	10
EPS15	ENSG00000085832	4429	1329	2768	3959	2090	1526	2437	1914	784	325	944	1251	1562	652	643	3542	3896	3196	2196	451	2401	1581	307	1352	3006	1790	1354	1121	1316	2051	674	511	3676	1892	2651	2795	1954	2492	1712	2099	3480	3279	2048	1632
ORC1	ENSG00000085840	39	20	47	40	65	31	150	16	52	38	17	18	69	51	17	39	23	16	49	9	37	19	6	18	23	10	20	11	29	7	29	34	26	21	24	29	25	34	25	12	47	35	43	37
MGST2	ENSG00000085871	700	437.41	1605.1	1198	958	665	544	388	517.28	267.16	414.19	476.09	1601.39	889.48	647.16	127	404	339	780.24	163.86	951	1323.29	112	331.07	1205	676	625.76	336	812	860.42	170	130	486	305.26	247	502	289	402.1	531.45	431	1311.1	816	701.13	742.33
CHERP	ENSG00000085872	44.35	44.32	19.43	22	51	17.19	31	32.14	34.98	134	39.27	76	65	71.56	112.85	36.65	39.24	52	24.51	12.07	44.37	52.08	10.01	53	54.95	31.52	53.21	75	39	48	19	65	28.15	38.06	19.27	42.59	22.58	38.47	43.03	44.87	25.82	53	29.72	31.4
ATG16L1	ENSG00000085978	374	294	197	278	333	236	376	388	306	348	301	402	369	375	284	840	246	293	233	65	300	238	98	383	218	325	325	289	257	369	299	509	358	277	454	491	347	366	380	375	400	283	330	484
USP40	ENSG00000085982	200	159	195	167	200	145	191	223	111	200	169	260	224	176	151	191	174	118	126	53	216	233	36	171	199	128	185	114	158	171	122	124	215	154	241	231	134	169	164	146	222	154	122	162
POMGNT1	ENSG00000085998	114	112.06	33	37	83	38	49	110.64	73	206	120	187.78	92	98	244	69	70	38	21	39	64	95	50	121	52	29	67	85	64	101.24	95	172	49.66	74.33	48	71	49	81	76	106	43	102	33	92
RAD54L	ENSG00000085999	20	5	38	29	27	23	108	17	44	32	16	16	37	32	15	14	13	9	39	8	14	14	11.29	6	10	6	16	9	15.05	9.82	21	23	9	9	15	9	19	25	7	6	41	10	27	9
MAST2	ENSG00000086015	19	29	11	8	17	10	14	27	29	48	32	30	20	25	25	19	17	7	13	12	13	18	7	14	30	11	19	15	21	17	22	19	15	13	24	18	12	24	18	13	20	19	13	25
DNAJA1	ENSG00000086061	6469	3061	5227	7738	4490	3108	4047	3218	2582	1279	2448	2812	6514	2042	2139	3843	5126	4345	4116	685	3080	3304	722	4185	6641	3796	2751	3138	2994	4270	1910	1613	5441	2681	4771	5001	3490	4986	3683	4142	3367	2954	4902	4349
B4GALT1	ENSG00000086062	6782	3613	3279	2947	10412	5908	4715	5490	5984	8476	3416	6474	4780	5882	14133	4707	1684	1802	6736	948	4204	6199	573	4058	4741	4905	5730	4918	5857	6791	1236	3808	3483	2326	4492	5096	963	2172	3939	6160	5327	4933	5075	8185
CHMP5	ENSG00000086065	2232	1032	2038	2598	1904	1606	1294	1113	699	411	792	1011	1922	552	609	1378	2410	2438	2322	271	1452	1070	461	2157	2498	1957	941	1506	1059	1483	556	283	2231	886	2367	1641	1779	2248	1326.99	1001	2112	2195	2597	1247
NFX1	ENSG00000086102	1172	714	667	1020	918	647	1490	1448	842	715	816	1295	979	925	747	1882	1241	1015	745	206	1075	1143	300	951	854	701	1211	818	720	1053	778	1237	1497	937	1541	1559	766	1227	908	1247	1505	962	1100	1400
AQP6	ENSG00000086159	0	0	0	0	1	5	0	7	12	0	1	0	0	0	0	0	0	0	0	15	0	0	5	1	1	0	0	0	0	0	9	0	0	5	0	0	3	0	2	0	0	0	0	0
DIMT1	ENSG00000086189	450	173	252	393	175	157	211	207	104	77	154	153	142	84	183	490	839	527	190	77	255	175	58	226	331	201	240	181	176	269	158	152	612	402	362	433	294	366	223	304	369	487	263	307
IPO11	ENSG00000086200	195	95.32	100.62	180.92	65	69.84	124	92	89.67	51	57.41	80	96	63.09	38	189	218	143	280	49	121.6	93	57.9	175.32	77	70.76	98.5	110.17	77	87.08	46.66	58.19	204.36	106.61	142.29	176	101.73	141.86	88.98	143.93	193.62	174	137.48	151.6
FOLH1	ENSG00000086205	0	0	0	1	0	1	0	4	0	0	1	0	0	0	0	0	0	0	0	4	0	0	1	0	0	1	0	0	0	0	2	0	0	6	1	2	2	0	1	0	0	0	0	0
EIF2AK1	ENSG00000086232	755.33	468.44	635.02	509.4	724.65	548.24	669.6	661.58	454.97	401.88	446.42	547.68	724.64	421.27	705.28	719.16	539.09	430.35	470.15	151.21	442.88	592.39	106.97	552.6	625.7	547.5	533.18	431.53	539.4	497.75	273.47	305.21	636.19	376.12	571.6	564.87	469.44	588.32	362.88	418.26	774.67	786.15	582.77	542.44
NME8	ENSG00000086288	66	34	50	47	27	28	20	42	12	6	13	12	22	3	11	79	44	37	54	20	35	22	8	21	59	34	17	24	20	32	4	3	67	29	42	46	18	22	27	28	40	59	30	28
EPDR1	ENSG00000086289	5	12	5	9	4	7	4	12	7	5	5	3	5	1	1	6	9	5	4	14	2	5	9	2	3	1	6	3	0	4	8	3	5	7	2	4	2	2	7	4	11	5	5	1
SNX10	ENSG00000086300	1550	512	1590	1774	791	661	414	291	432	271	324	484	834	288	232	437	1111	1878	1761	150	1407	853	109	671	2216	1184	455	864	579	715	100	152	1004	485	474	354	757	1001	763	523	1049	1837	1282	461
SEPHS1	ENSG00000086475	329	179	292	299	345	152	381	288.99	259	259	291	345	328	274	321	296	254	195	196	63	229	257	51	230	312	162	252	212	218	258	142	322	299	219	222	285	160	224	200	246	320	277	209	269
MRPL28	ENSG00000086504	367	369	328	266	558	185	242	247	300	861	491	490	411	432	832	96	93	96	157	12	186	245	18	243	306	176	228	188	232	223	146	417	119	98	37	162	96	198	100	131	215	259	118	144
HBQ1	ENSG00000086506	7	9	2	5	25	20	4	8	7	25	10	10	24	23	5	7	1	0	2	0	0	0	3	12	1	8	4	1	8	13	1	4	1	2	1	3	11	7	5	1	5	10	0	4
ITPKC	ENSG00000086544	12	18	27	8	42	17	13	15	29	52	24	17	50	34	23	15	11	5	11	4	26	27	8	19	22	11	10	10	22	29	7	16	11	11	9	11	7	16	8	6	13	25	7	11
CEACAM6	ENSG00000086548	472	240	6654.36	4792	329	462	102	89	1241	986	279	353	3419	2337	59	15	91	44	5723.84	263	3730	1775	37	346	408	169	153	292	569	421	48	61	422	86	394	242	61	38	70	15	1094.95	1010.38	330	1598
FAT2	ENSG00000086570	0	5.29	0	0	5.31	7.35	7	17.22	16.55	4	19	0	4	3	0	3	2	8	2.18	20	3	5	12.62	3.48	2.17	1	8	0	2.08	1	30.57	3	2.23	10.16	1	0	5	3.07	10.17	1.11	3	6.22	1	2
RBM22	ENSG00000086589	2906	1549	2238	2570	2431	1614	2594	2539	1820	1213	1754	2309	2236	1769	1775	2790	2507	2164	2831	423	1738	2007	368	1875	2537	2346	2054	1807	1893	2003	1075	1923	3105	1745	2675	2954	1590	2536	1690	2003	2779	2066	2893	2499
TMED2	ENSG00000086598	6917.67	2313.59	4450.68	6235.75	3461.48	2957.33	3546.24	3159.2	1386.58	1299.33	1796.36	1857.12	3529.71	1230.14	1727.25	4719.69	4317.72	3885.54	2849.63	713.61	3859.9	2624.34	631.74	2796.82	5769.64	2579.39	1943.51	2224.84	2374.26	3892.13	1312.49	1449.07	6121.87	3382.8	3286.86	4915.7	3141.66	3362.7	3042.65	3347.51	4789.56	6009.74	2951.67	3424.54
ERO1B	ENSG00000086619	50	18	13	35	18	13	20	26	5	6	8	7	21	11	17	111	118	113	32	20	71	27	15	36	54	49	32	34	23	34	11	12	74	53	127	47	71	38	78	64	38	79	35	38
ZFAND6	ENSG00000086666	2156	769	1411	1935	893	735.99	703	714.87	318.92	191.99	529.93	445	801	277	512	1994	2017.99	1778	1087	230	1311.99	764	195.72	1064	1988.99	1229	555	883	561	882.99	345	238	2298	1277.97	1252.99	1552.99	1198.91	1233	1023.99	997	1550.99	2006	1037.99	867.99
HSD17B2	ENSG00000086696	0	12.75	0	0	0	15	0	5	10	0	16	0	0	1	0	0	0	0	1	21	0	0	8	0	0	0	0	0	0	0	21	0	0	15	0	0	11	0	6	0	0	1	0	0
TXLNG	ENSG00000086712	382.73	172.65	209	227.96	173	126.23	219	299	114	74	151	157	184.61	91	172.38	371.96	439.32	269.25	159.92	77	259	192	45	172	251.7	123	194	157.52	101.42	131	186	138	535.45	361	359.46	349	189	275.45	237.38	335	305.65	315.8	254.87	247
PPEF1	ENSG00000086717	3	9	6	15	0	4	2	4	5	1	2	2	5	2	1	1	0	1	14	17	7	3	13	2	3	0	1	0	0	2	13	0	0	9	3	4	6	1	6	0	3	4	0	2
LAT2	ENSG00000086730	2649	2021	3284	2873	5784	2501	2725	2534	3997	5057	2792	3729	6371	4911	2964	1161	960	1556	3149	337	2508	3398	449	3620	4050	4517	2363	4147	3025	2254	893	1795	1793	1280	842	1335	1275	2036	2551	1695	2113	3106	2336	1806
HUWE1	ENSG00000086758	931	499	827	718	750	435	1297	1204	813	670	519	1145	1160	1137	692	1503	924	908	691	162	750	934	222	802	803	709	1232	750	843	888	622	995	1145	782	1323	1059	680	1155	708	803	1183	785	871	1237
ZW10	ENSG00000086827	515	215	370	402	309	206	334	342	161	64	164	197	356	123	154	404	394	260	220	54	333	278	52	201	423	166	218	183	205	268	158	121	451	273	340	405	235	333	274	332	450	381	266	293
ALG9	ENSG00000086848	140	87.91	70.19	101	84	68	149.87	113.89	61.05	20.3	53.97	75	67.12	43.5	60.9	175.29	133	89	72.35	53	106	77	54	87.87	77	51	86	47.17	50.66	89	71	64.64	136	99	114	156	78	122	57.5	119.41	119	73	96	127
MYBPC2	ENSG00000086967	0	3	0	0	0	2	3	5	5	4	2	4	0	1	1	4	1	1	0	2	0	0	2	5	0	0	0	0	0	2	3	7	0	3	2	0	0	0	3	2	0	0	0	1
NOX4	ENSG00000086991	1	8	0	0	1	5	0	2	2	0	4	0	0	0	0	0	0	0	0	14	0	0	14	0	0	0	0	0	0	0	6	0	0	7	0	0	14	0	3	0	0	0	0	0
ACOX3	ENSG00000087008	275	183	195	151	383	123	185	174	204	361	242	262	328	388	281	81	87	94	99	20	142	205	28	168	258	99	167	107	211	173	120	290	102	93	61	175	70	164	152	184	143	164	104	169
MTMR2	ENSG00000087053	566	186	219	380	182	162	247	251	80	70	116	146	175	95	113	549	465	367	127	36	259	151	44	215	280	145	173	189	179	306	86	137	442	276	255	415	205	275	175	269	332	421	191	218
PPP1R15A	ENSG00000087074	1020	520	239	283	828	621	422	1087	638	851	789	558	863	952	982	139	124	270	611	42	189	357	89	754	421	479	476	508	326	202	327	322	353	436	261	258	340	685	675	259	160	718	266	264
HSD17B14	ENSG00000087076	6	4	2	2	1	6	3	3	7	11	3	1	3	2	8	0	1	1	1	2	0	5	2	3	0	1	12	3	2	2	6	28	2	7	1	5	6	1	2	4	2	5	2	9
TRIP6	ENSG00000087077	5	11	9	11	5	12	13	6	10	10	18	7	7	6	7	8	7	6	4	5	9	9	3	4	3	4	12	4	6	4	8	8	7	9	2	16	7	10	5	9	3	0	8	9
ACHE	ENSG00000087085	0	0	0	0	0	4	0	0	1	0	4	0	1	2	0	0	0	0	0	1	0	0	0	0	0	0	0	0	0	0	2	0	0	1	0	0	0	0	0	0	0	0	0	0
FTL	ENSG00000087086	266773	175686	387172	297535	509755	276952	294072	190620	358007	384128	262346	416413	464026	447042	398768	91777.8	133358	165576	364345	37095	192007	300484	26869	210713	347596	328272	223287	192613	197505	184578	79544.9	187170	171174	85236.9	99717.9	160386	103041	187900	139748	119614	299538	183960	234040	210879
SRRT	ENSG00000087087	442	343	183	143	363	136	205	335	368	875	498	583	512	456	754	172	115	107	124	20	234	217	21	283	246	149	173	280	253	258	220	480	166	201	68	156	116	243	270	312	81	277	107	245
BAX	ENSG00000087088	265	238	237	158	453	154	187	191	260	512	339	393	363	335	748	111	105	121	166	28	194	193	24	149	259	181	256	184	200	204	106	213	163	116	99	146	109	184	169	149	205	203	143	192
NLK	ENSG00000087095	191	80	117	145	91	67	142	94	51	62	57	63	113	59	52	129	145	138	82	47	124	79	19	76	126	80	76	60	62	94	37	54	135	101	129	128	95	96	104	88	133	147	92	89
PIGS	ENSG00000087111	1792	964	1526	1501	2140	978	1753	1443	1552	2100	1230	1853	1879	1887	1550	1046	908	770	1055	212	1154	1286	210	1110	1541	1085	1377	972	1322	1365	601	1669	1276	692	796	1110	611	1203	805	954	1717	1237	1123	1342
ADAMTS2	ENSG00000087116	5	7	10	2	8	10	0	2	11	3	1	0	6	4	46	0	0	0	45	8	10	13	3	0	18	1	0	0	2	2	8	0	0	2	0	0	1	0	4	0	126	34	0	0
TMPRSS11E	ENSG00000087128	35	9	2	2	1	2	1	3	5	1	2	1	4	2	0	1	18	23	0	4	0	0	5	2	1	2	2	3	1	1	3	2	1	9	0	2	6	1	4	0	26	17	3	3
ATXN7L3	ENSG00000087152	62	53	45	33	94	39	55	81	69	139	70	95	63	85	104	43	56	31	42	11	51	63	13	76	58	50	89	64	69	55	53	91	53	46	43	32	57	61	44	48	52	62	45	50
PGS1	ENSG00000087157	225	292	134	143	552	217	186	253	463	573	384	452	663	561	445.98	129	100	261	438.98	37	228	242	84	484	351	410	225	306	357	204	205	349	102	127	78	163	193	276	312	211	126	231	196	195
PSMC5	ENSG00000087191	3156	2009.58	3071.98	2919.66	3723.57	1920.17	3442.23	3705.65	3303.16	2929.84	2897.33	3289.3	3093.12	2791.63	2939.58	3054.58	1796	1449.04	1686.4	461.39	2037.46	2175.27	512.62	2362.47	2265.24	1758.77	2500.41	1792.64	2237.64	2383.91	1992	4303	3306.54	1521.66	2035.64	3041.71	1694.27	2575.84	1841.54	2006.61	3018.8	1952.36	2105.41	2687.84
UIMC1	ENSG00000087206	741	530	777	672	896	565	769	799	563	283	461	527	875	603	419	948	540	643	1156	172	599	668	178	841	810	959	499	717	513	447	362	363	730	462	762	719	629	822	655	542	796	825	810	626
CETP	ENSG00000087237	26	21	68	72	165	100	151	63	91	22	47	37	180	116	26	70	18	28	102	21	28	41	8	104	29	84	37	27	124	28	5	6	14	5	33	18	21	36	27	9	119	44	39	15
MMP2	ENSG00000087245	1	8	0	0	3	7	0	3	16	4	12	0	2	2	0	0	0	0	1	17	0	0	10	1	0	0	0	0	0	0	10	0	1	8	0	0	5	0	4	0	0	1	0	0
MT3	ENSG00000087250	2	6	0	2	3	10	0	6	20	2	8	3	1	2	4	0	1	2	0	6	0	1	14	0	1	1	1	0	2	1	8	0	3	5	1	3	6	0	5	0	1	0	0	2
LPCAT2	ENSG00000087253	544	269	437.94	531.98	419.99	282	278	186	265	192	136	216	535	264	146	138.87	278	971.89	787	58	497	284	53	382	692.95	628	200	459	277	272	51	56	347	144	180	162	285	367	242	193	372	781	530.93	220
GNAO1	ENSG00000087258	20	24	8	10	23	19	26	31	41	21	18	15	20	23	23	28	31	19	10	17	6	10	15	14	8	14	29	17	15	12	26	17	8	26	32	21	15	24	33	11	30	47	14	12
OGFOD1	ENSG00000087263	1429.47	621	951.93	1217.94	926	636	1349.87	1372.89	743.83	626	780.77	983.98	934.67	642.98	762.81	1305.6	1285.86	877.96	589.92	208.81	771.9	756.91	201	845	890.75	590.9	793.77	686.72	712.94	974.83	725.93	1167	1559.84	968.86	1212.45	1567.78	668.87	1226.91	781.57	1228.75	1246.88	954.12	1045.79	1160.79
SH3BP2	ENSG00000087266	346	349	208	209	389	214	283	355	268	559	378	419	369	422	544	517	337	403	283	105	330	338	144	314	418	398	400	350	322	267	190	204	299	236	331	229	372	329	332	273	324	357	221	281
NOP14	ENSG00000087269	281.28	216.43	135.37	161.64	308.5	151.84	292.33	413.95	264.58	301.5	253.63	326.11	328.17	325.61	428.58	172.41	193.78	184.76	122.06	37.89	149.06	210.12	37.79	195.73	161.83	138.18	255.18	161.23	195.78	207.36	218.6	335.66	269.67	190.65	164.65	254.12	164.59	249.61	144.78	226.46	215.07	163.59	178.48	247.1
ADD1	ENSG00000087274	1596	1030	898	832	1261	650	1404	1872	1200	2118	1195	1876	1409	1661	1984	1447.93	945	978	776	280	725	962	262	1150	903.98	883	1229.98	1245	928.97	1143	690	1973	1269	1112.92	1010	1030	684	1210	916	1282	922	1247	794	1229
L2HGDH	ENSG00000087299	38	23	13	7	19	15.48	19	28	27	11	24	23	13	10	13	27	20	24	7	15	15	12	22	20	15	7	31	15	15	29	26	14	41	24	27	22	17	12	22.61	34	17	12	18	23
TXNDC16	ENSG00000087301	110	43	41	73	50	35	46	31	12	11	13	13	24	13	16	47	97	73	48	14	70	29	8	41	82	47	40	42	26	46	14	7	75	43	58	62	52	52	53	59	79	74	50	37
RTRAF	ENSG00000087302	3115	1468	3284	3002	2127	1702	1916	2051	713	453	1218	1117	2130	673	1114	2391	2524	1573	1828	426	2169	2189	310	1425	3196	1409	1479	1130	1223	2002	989	708	3306	1955	1938	2852	1590	2418	1594	2194	3004	2313	2072	2120
NID2	ENSG00000087303	5	15	6	11	17	14	13	18	15	6	13	8	9	10	8	16	22	15	10	19	17	9	16	8	13	4	12	10	9	18	24	13	16	25	18	7	16	8	10	17	8	12	9	10
GMCL1	ENSG00000087338	397	109	206	310	139	75	131	152	74	73	77	101	123	106	120	235	435	480	209	61	205	96	36	133	267	183	129	163	92	114	77	167	407	188	176	216	141	162	105	144	207	332	155	145
SF3B2	ENSG00000087365	7009	4641	5268	4392	7566	3986	6724	8040	6955	9325	6273	8888	8231	9014	7133	4742	3670	3451	4216	729	4089	5408	869	5746.73	5299	4737	5615	4920.94	5321	5366	3523	8596	5834	3478	3518	5886	2933	6486	4104	5212.61	4937	4947	4504	5895
KLHL42	ENSG00000087448	101	56	73	92	53	55	47	74	21	26.21	40	34	48	19	24.66	173	148	114	60	62	86	54	38	57	85	34	72.92	41	33	74	52	34	104	94.96	91	87	97	72	79	80	104	95	57	83
GNAS	ENSG00000087460	2264	1969	2538	1840	3246	2139	2897	2641	2885	2468	2172	2795	3145	3305	2304	4242	2758	2442	2572	549	1931	2614	604	2784	2466	3091	2753	2102	2989	2486	1223	2055	2703	1676	3263	2751	1857	3144	1759	1628	2954	2238	2739	2617
DNM1L	ENSG00000087470	1146	423	917	1190	762	480	673	523	313	214	324	396	643	312	267	967	820	674	540	178	957	491	115	389	1085	463	490	342	374	597	267	250	1231	641	788	770	596	682	629	681	1021	980	581	602
PTHLH	ENSG00000087494	0	3	2	0	0	3	0	0	1	1	5	0	0	0	0	0	0	0	0	0	0	1	3	0	0	0	0	0	0	0	2	0	0	0	0	0	0	0	0	1	1	0	0	0
PHACTR3	ENSG00000087495	7	8	17	8	10	7	8	3	19	9	3	6	13	14	2	3	0	1	5	8	11	8	0	1	2	5	3	1	5	4	4	0	0	4	4	4	2	4	2	8	13	8	7	5
ERGIC2	ENSG00000087502	1288	538	831.62	1131.76	420.49	469.03	611.8	610.42	159.56	84.88	250.36	293.89	545.33	165	231	1574.23	1887	1352.37	839.44	144	843.53	544.05	188	718.46	1063.45	753	501.99	710.5	379.44	662.25	264	216	1789	870	1292	1386	715.49	1027.86	773	893	1074.58	1077.09	1030.74	833.41
TFAP2C	ENSG00000087510	0	7	0	0	0	5	1	2	3	0	2	0	0	0	0	0	1	0	0	12	0	0	4	0	0	0	0	0	0	0	5	0	0	5	0	0	3	0	2	0	0	0	0	0
AURKA	ENSG00000087586	94	54	119	130	103	60	251	57	69	43	42	54	114	63	58	93	60	47	90	25	101.98	72	23	47	107.94	38	38	43	69	51	58	49	91	44	50	49	82	65	51	50	142	75	82	106
CASS4	ENSG00000087589	275	188	128	142	162	200	232	244	500	363	124	353	488	985	217	280	121	567	911	93	177	216	124	584	235	1101	241	1048	186	213	132	451	182	122	258	190	143	332	366	172	253	444	543	288
PIR	ENSG00000087842	3	7	8	7	6	4	21	7	3	4	2	0	4	0	1	3	0	4	0	5	5	4	1	4	8	2	1	3	1	3	1	1	6	4	3	3	2	9	2	0	7	0	6	1
AAMDC	ENSG00000087884	206	113	200	188	197	115	173	137.86	200	80	141	189	158	127	186	142.23	130.72	58	145	31	111	137	15	97	167.64	130	136	83	122	118	73.69	123	144	62	105.33	127	94	126	102	94	224.99	125	114	148.75
RFX2	ENSG00000087903	58	91	47	45	106	69.74	63	103	136	158	115	128	99	189	89	105	65	61	136	106	59	66	98	138	74	88	69	128	61	37	101	38	60	96	50	60	74	68	107	67	68	90	46	68
METTL2A	ENSG00000087995	401.3	222.96	279.59	301.17	232.36	151.7	354.02	306.78	227.15	204.76	225.35	261.27	236.53	197.86	254.84	428.55	400.91	282.29	136.49	70.75	202.65	187.86	72.25	188.24	247.04	136.38	253.14	150.58	207.08	261.3	152.12	240.49	418.31	256.44	297.73	381.53	193.65	303.04	196.3	319.56	333.88	233.27	219.19	310.75
SULT2B1	ENSG00000088002	0	9	3	3	4	4	1	7	22	6	10	1	1	3	11	5	3	6	2	12	0	2	19	2	0	0	2	2	1	1	24	3	7	6	2	1	8	1	14	2	0	3	0	4
ALG6	ENSG00000088035	510	184	474	613	222	185	152	117	37	31	67	53	179	24	75	528	583	400	224	77	391	159	44	160	558	201	135	152	112	285	60	32	573	303	369	372	275	266	259	323	422	494	243	201
CNOT3	ENSG00000088038	23.15	27.2	18.52	18.83	22.28	14.14	28.19	28.41	28.02	54.5	34.22	35.18	52.02	50.37	78.6	29.81	21.69	28.8	25.5	2.1	24.2	24	8	20	27.93	29.68	27.98	28.4	16.55	18.49	20.44	40.3	20.53	8.12	15.25	15.11	18.78	37.32	32.48	19.35	21.22	24.19	26.2	29.01
GP6	ENSG00000088053	50	104	59	59	206	169.34	193	113	212	141	85	102.58	145.14	146.62	55	48.87	54.87	53	89.53	20	30	71.85	12.6	215.41	25.58	86	85	35	103	66	14	10	31	32	78.83	61	62	66.32	37.96	23	205	223.69	64	36.65
PTPN4	ENSG00000088179	2618	972	578	1189	347	465	983	1467	290	169	451	485	365	178	570	3091	2425	1736	385	238	624	494	196	620	607	457	804	805	638	1528	371	325	2593	1030	2258	2000	817	1337	666	1311	1155	1160	880	1303
DDX18	ENSG00000088205	1756	684	1318	1723	939	779	1231	1162	618	285	661	831	966	562	808	2066	2256	1390	866	300	1174	1055	320	975	1546	843	1216	921	864	1487	571	678	2157	1535	2024	2043	1084	1585	1026	1382	1686	1353	1532	1667
KHSRP	ENSG00000088247	112	62	85	77	77	58	99	116	104	96	62	104	93	112	148	97	86	72	54	15	79	79	13	62	99	60	93	75	62	116	43	94	123	89	82	61	50	108	89	118	101	95	72	130
GNA11	ENSG00000088256	2	5	3	4	4	5	4	3	4	6	8.28	2	3	2	2	0	5	1	6	1	1	4	0	3	1	2	2	2	2	8	1	3	3	8	5	0	1	2	2	6	2	4	3	2
ASAP3	ENSG00000088280	0	4	0	2	2	5	3	5	12	2	5	1	0	2	2	3	0	1	0	3	0	0	5	0	0	1	1	1	2	0	3	3	2	4	0	4	5	1	2	1	2	2	0	2
EDEM2	ENSG00000088298	1500.73	931.78	1748.99	1463.28	2975.6	1296.51	1788.73	1179.47	2034.92	1822.98	1363.9	1866.29	2309.87	1892.08	1421.92	870.35	585.35	671	1191.83	182.93	1060.47	1228.64	218.52	1305.92	1611.5	1501.91	1217.89	1001.13	1354.64	1215.14	597.89	1309.13	900.09	496.31	583.18	1044.16	905.79	1116.19	882.81	786.09	1442.02	1060.57	1068.49	1094.69
DNMT3B	ENSG00000088305	0	6	2	3	2	5	3	8	10	6	1	0	0	4	2	2	1	0	2	15	0	3	10	2	3	1	5	1	2	0	14	1	4	6	2	1	3	0	3	2	8	1	0	2
REM1	ENSG00000088320	0	0	0	0	0	2	0	0	1	0	0	0	0	0	0	0	0	0	0	1	0	0	0	0	0	0	0	0	0	0	1	0	0	0	0	0	0	0	0	0	0	0	0	0
TPX2	ENSG00000088325	102	20	192	112	69	42	245	44	57	30	29	18	69	24	42	59	46	37	123	17	75	43	4	31	28	22	45	22	35	34	31	37	81	26	25	25	53	70	36	18	113	61	89	60
FER1L4	ENSG00000088340	0	6	0	0	0	7	0	4	14	3	8	0	0	1	0	1	0	0	1	20	0	0	8	1	0	0	0	0	0	0	16	0	0	15	0	2	5	0	8	1	0	0	0	0
PDRG1	ENSG00000088356	359	311	172	224	374	206	354	449	368	555	359	473	295	398	458	485	300	217	245	45	265	311	82	351	262	304	357	286	268	365	223	682	349	225	349	480	251	398	309	292	372	210	313	354
EPB41L1	ENSG00000088367	1	23	0	0	0	19	0	17	30	4	29	2	6	3	0	0	0	1	4	29	1	0	45	0	1	1	0	0	2	1	48	1	0	20	3	0	14	0	21	0	0	1	2	0
SLC15A1	ENSG00000088386	0	8	0	0	1	14	0	4	8	2	6	0	0	0	0	0	0	0	0	20	0	0	14	0	0	0	0	0	0	0	10	0	0	9	0	0	5	0	10	0	0	0	0	0
DOCK9	ENSG00000088387	141	89	53	74	45	56	119	161	94	56	78	106	58	120	35	208	242	144	52	38	102	70	42	114	41	47	116	112	84	96	148	211	250	171	227	242	115	159	106	165	120	98	137	217
ANKRD10	ENSG00000088448	471	332	206	344	546	333	439	545	319	349	372	364	368	296	384	1163	542	523	367	77	609	315	173	425	445	415	411	332	292	405	303	385	502	382	918	500	535	501	601	347	381	550	326	448
TGDS	ENSG00000088451	367	137	180	258	128	91	99	82	37	37	54	58	127	24	62	383	549	376	108	43	312	106	58	152	353	149	87	117	72	199	59	49	420	290	283	343	217	188	224	277	329	316	212	187
DOCK3	ENSG00000088538	6	7	4	6	2	5	6	13	4	3	11	6	1	2	6	11	7	4	3	6	9	2	4	4	3	1	7	10	6	1	12	10	8	11	5	10	8	5	13	7	8	4	3	6
C3orf18	ENSG00000088543	110	65	38	63	49	34	72	93	76	83	75	88	38	84	86	83	42	55	13	8	38	47	11	113	17	27	85	62	49	54	56	152	61	36	53	94	40	76	34	55	37	50	41	79
COQ9	ENSG00000088682	565	338	536	462	742	385	536	470	557	640	518	626	686	582	630	506	266	226	347	46	392	450	111	399	493	390	422	307	364	399	289	481	479	225	301	482	344	386	409	308	469	398	361	419
TMEM40	ENSG00000088726	128	246	69	161	263	305	384	224	566	181	177	151	233	259	75	262	157	172	215	77	48	206	58	486	66	346	221	109	255	143	44	41	67	64	185	133	242	216	181	57	481	367	151	67
KIF9	ENSG00000088727	57.39	44.02	58.05	75.73	73.91	43.87	61.8	55.02	59.86	49.7	41.77	63.09	74.48	67.76	57.57	29.87	42.95	26.7	55.74	17.63	50.63	60.98	15.84	29.47	78.3	31.6	43.11	41.42	43.22	45.31	26.17	39.92	47.38	37.03	29.25	55	28	35.7	35.67	37.98	54.77	69.48	49.19	50.95
ARHGAP28	ENSG00000088756	1	30	0	0	3	27	0	25	29	3	18	1	0	3	0	0	0	0	4	75	0	0	46	0	0	3	0	0	0	0	48	0	0	43	0	0	23	0	29	0	0	0	0	0
CRLS1	ENSG00000088766	96	38	110	108	54	60	35	37	9	5	21	19	58	8	11	78	110	91	71	27	86	74	21	22	141	36	38	21	22	66	19	11	120	76	85	85	59	64	63	59	78	79	59	54
DEFB127	ENSG00000088782	0	0	0	0	0	0	0	0	0	0	0	0	0	0	0	0	0	0	0	0	0	0	2	0	0	0	0	0	0	0	0	0	0	5	0	0	1	0	1	0	0	0	0	0
PPP1R13B	ENSG00000088808	16	29	9	4	12	18	8	27	20	20	28	19	11	12	19	19	20	9	9	23	4	8	21	16	6	6	15	11	6	19	39	16	20	18	19	17	11	16	14	22	8	7	8	5
ATRN	ENSG00000088812	237	130	226	142	211	130	208	169	142	117	114	219	215	197	121	154	145	117	131	44	196	174	25	88	241	141	192	81	170	177	64	95	137	116	103	130	117	159	115	119	280	180	139	170
SMOX	ENSG00000088826	102	269	69	97	360	281	394	244	490	238	127	135	296	345	145	123	79	83	177	34	38	126	21	284	84	290	149	90	197	96	33	41	74	37	115	91	113	179	91	24	200	214	98	61
SIGLEC1	ENSG00000088827	45	48	23	35	528	193	84	53	141	375	165	541	167	53	52	3	32	21	24	17	56	88	21	146	49	44	168	35	83	123	25	15	93	36	145	71	147	235	40	35	25	29	124	24
FKBP1A	ENSG00000088832	9420.34	5506.26	11839.2	10654	12487.8	7021.44	9115.05	6481.27	8140.36	4846.61	6882.35	8508.65	13252.1	7421.02	8495.36	3863.34	5418.97	5952.43	10477.6	1286.9	7990.71	9371.55	825.45	6690.78	13568.7	8050.61	6966.31	6472.39	8279.25	7564.33	2745.21	3196.98	7341.19	4511.82	3533.09	5417.23	4727.68	7893.83	5254.91	5555.77	9206.42	8765.14	7922.04	7629.28
NSFL1C	ENSG00000088833	1577	923.44	1455.39	1321	1929.39	975.25	1595.89	1430.41	1815.73	1736.72	1252	1742.87	1637.94	1595.19	1614.27	1299.12	847	1025.1	1362.92	172	849	1154.21	254.83	1495.22	1168.59	1598.31	1186.75	1159.16	1185.82	1111	710	1887	1199.6	709	927.02	1242	779.44	1231.4	962.36	875.77	1230.41	1148.75	1236.4	1251
SLC4A11	ENSG00000088836	0	2	1	1	1	5	1	1	3	2	0	4	14	8	2	1	2	1	0	0	0	0	1	7	0	1	1	3	1	3	0	6	1	3	1	1	1	2	0	0	4	3	1	0
C20orf194	ENSG00000088854	83	102	55	71	139	75	113	85	98	105	80	139	155	148	82	132	83	101	79	33	182	179	41	83	208	100	138	65	95	114	72	59	56	70	118	110	81	135	102	115	144	131	79	116
ZNF343	ENSG00000088876	101	87	54	71	100	81.14	142.75	146	110	56.73	106	165	93	110	74.12	202.99	122	83.39	65	28	109.95	113	39	116	96	76	121	93	70	114	105	165.31	104.85	122	135.21	132	83	114.71	120.26	134	160.31	107	124	158
EBF4	ENSG00000088881	1	4	1	1	0	1	4	3	2	5	2	2	1	0	6	1	2	3	0	0	1	0	0	2	0	1	2	3	2	2	3	5	1	4	3	3	0	0	3	2	1	2	1	3
CPXM1	ENSG00000088882	1	0	0	0	0	0	1	3	1	5	0	0	1	5	3	0	0	0	1	0	1	0	2	2	0	0	1	2	0	1	1	0	0	1	0	0	0	0	0	1	0	2	0	1
MAVS	ENSG00000088888	269	248	160	112	447	162	242	266	332	675	281	534	455	583	515	184	136	161	138	42	244	313	57	230	291	160	284	281	239	244	155	283	144	160	102	162	113	212	208	277	208	315	127	240
LZTS3	ENSG00000088899	0	2	0	2	1	11	2	9	4	8	4	5	1	8	1	3	3	1	0	8	0	0	4	2	3	3	4	3	0	0	10	5	3	4	1	8	1	1	9	1	0	0	3	2
F11	ENSG00000088926	1	5.37	0	1	0	0.85	0	3.44	4.52	1	3.19	0	0	0	0	0	0	0	0	11.07	0	0	7.57	1	0	0	0	0	0	0	5.75	0	1	14.05	0	0	2.63	0	0	0	0	0	0	0
XRN2	ENSG00000088930	5464	2279	6316	6297	4253	2716	2936	2629	1759	1096	1644	1933	4004	1700	1547	3253	4226	3890	3858	834	4002	2887	451	2256	6342	3000	2189	2065	2820	3366	1209	1240	5032	2711	3241	3442	2655	3418	2480	2813	5413	4206	3548	2949
KIZ	ENSG00000088970	308	191	137	185	163	156	182	307	98	29	147	119	152	56	67	447	275	280	200	89	220	205	72	206	244	212	158	208	119	198	184	74	409	242	368	313	251	292	256	257	256	213	210	196
DYNLL1	ENSG00000088986	5931	3691	5240	6146	4147	3227	5651	3347	3734	2062	3388	3845	5503	2893	4132	5170	4724	3283	4684	704	3104	4223	1053	3066	5687	3692	3938	2513	3717	4270	1784	2257	4651	2482	3559	4153	3277	4647	3209	3378	6321	3618	4570	4826
TESC	ENSG00000088992	79	63	117	80	131	79	151	137	103	184	123	142	213	179	218	87	36	42	69	22	73	119	7	41	142	123	145	63	103	64	34	130	38	21	17	34	34	87	45	69	89	78	53	104
SNX5	ENSG00000089006	1961	1043	1647.99	1867	1428	984	1495	1218	663	422	911	1056	1340	617	996	2074	1638	1170	1042	231	1574	1356	256	966	2094	1051	1113	933	879	1460	531	560	1889	1084	1335	2218	1203	1429	1167	1614	2099	1670	1209	1318.99
RPL6	ENSG00000089009	14238.6	7497.41	14090.7	11723.9	10703.7	8800.24	12091.6	14468.7	8864.05	4916.33	10453.1	10957	11479.7	9066.16	10912.6	12836.6	14126.5	8158.62	8046.9	2182.82	9181.82	11237.3	2248.83	8277.12	10706	7383.6	11724	7284.03	8141.2	10934.5	8101	15161.9	14515.9	9564.69	10328.4	15195	7203.29	11317.1	7441.63	11399	14487.3	8113.44	10828.1	14113.4
SIRPG	ENSG00000089012	1044.89	612.57	827	1098	848.97	523.34	1339.79	1444.73	1802.23	1286.44	1327.19	1686.29	821.23	1580.43	1685.33	1132	1494	765.23	274.08	128	711	746	207	1040	259	371.11	1246.34	854.62	359.31	528.16	2105.84	5919	1630	927.67	779	1421.71	599.41	1010.79	598.79	917	969.32	358.21	1288.45	1957
MAPKAPK5	ENSG00000089022	105	78	65	67	61	57.1	70	68	36	29	53	55.21	83	51	55	78	97	89	56	27	79	85	21	54.04	111	57	91	50	51	88	55.04	27	107	75	123	106.12	87	102	66	96	98	98	69	96
P2RX7	ENSG00000089041	1026	816	1045	872	1398	791	993	566	1002	854	858	1288	1496	1075	807	557	418	475	582	138	1025	1306	168	564	859	606	727	365	956	890	394	388	805	453	685	675	585	897	519	381	1077	624	683	734
ESF1	ENSG00000089048	244	137	173	237	113	94	71	122	28	10	46	39	107	14	40	407	497	290	85	44	216	144	34	102	256	87	104	103	50	148	57	26	382	207	353	289	155	206	140	206	234	247	145	172
RBBP9	ENSG00000089050	434	108	232	391	235	144	286	254	164	133	147	212	192	174	179	319	352	206	121	63	191	107	36	132	236	110	143	119	98	175	88	200	463	215	187	258	208	203	212	313	242	296	176	190
ANAPC5	ENSG00000089053	4495	2669	3161	2992	4038	2556	3958	3386	3262	3568	3045	3591	3478	3132	2749	3783	2738	2224	2422	613	2860	2816	691	2716	3126	2645	2605	1974	2528	3006	1990	3766.37	3703	2329	2611	3601	2599	2883	2662	2598	3788	2955	2535	2874
SLC23A2	ENSG00000089057	253	159	147	186	244	94	310	262	190	179	177	240	247	285	160	208	171	193	162	60	253	240	55	194	220	271	302	197	192	176	155	297	194	153	228	225	150	194	225	171	184	156	164	243
SLC8B1	ENSG00000089060	116	123	80	80	211	85	103	111	152	356	195	313	210	280	256	75	101	100	104	35	142	152	48	147	120	96	167	168	103	104	138	268	71	111	54	75	52	101	143	138	84	118	74	146
TMEM230	ENSG00000089063	3458	1543	3691	3888	2058	1707	1989	2103	1031	1095	1538.99	1509	2269.01	1217	1600	2587	3187.99	2311	1864	455	2342	1772	307	1577.94	3332	1494	1558	1370	1596	2515.98	929.89	1454	3567	2393.99	1930.99	2705	1513	2271	1784.87	2554	2631	2831	1869	1871
DZANK1	ENSG00000089091	49	29	23	28	24	25	32	31	51	21	29	38	38	33	21	41	35	30	12	16	21	22	18	24	20	17	25	17	17	28	28	32	52	39	22	27	32	18	23	26	32	24	16	28
KDM2B	ENSG00000089094	197.27	130.6	113.8	119.9	115.63	92.55	175.14	195.4	140.09	123.11	111.12	155.88	113.33	110.09	194.93	313.33	292.45	199.06	124.43	57.73	169.36	131.4	70.34	106.5	192.6	118.66	175.78	153.49	137.89	183.65	147.83	141.47	277.71	216.24	290.41	281.33	163.09	205.85	167.66	206.39	205.67	151.09	163.9	222.5
CFAP61	ENSG00000089101	2	4	0	1	1	1	1	6	3	1	3	0	0	1	0	3	1	0	0	7	2	0	10	1	0	0	3	0	0	3	3	0	3	6	2	2	9	0	0	1	0	2	1	0
LHX5	ENSG00000089116	0	1	0	0	0	2	0	0	3	0	0	0	0	0	0	0	0	0	1	2	0	0	3	0	0	0	0	0	0	0	2	0	0	1	0	0	0	0	0	0	0	0	0	0
TASP1	ENSG00000089123	359	179	184	228	209	160	354	410	251	199	256	361	201	246	210	434	513	305	138	57	248	231	71	241	202	157	335	244	181	261	235	480	428	255	531	412	194	325	243	261	286	271	287	373
OAS1	ENSG00000089127	5028	3095.99	4853	5285	13381	5909	8193	3899	7757	6493	5350	10514	9450	4487	3954	2155	2177.99	1354	2167	588	3315	4454	1493.99	11324	6145	4610	4734	1604	3982	4305	1297	2716	4479	1556	5433	3354	5547	8314	2624	2127	4164	2185	8004	2946
GCN1	ENSG00000089154	572	330	365	432	520	226	841	636	518	689	387	734	487	746	417	625	435	395	275	84	373	427	82	398	354	274	549	329	358	468	378	1127	465	388	411	494	316	505	375	436	492	344	371	623
RPLP0	ENSG00000089157	46739	26612.8	54896.3	51878.1	47126	31616.6	59632.4	51793.7	49020.3	54031.4	53428.2	64319.7	39496.6	51880.4	54515.3	40471.3	50196.4	27152.8	27628.1	6516.19	27646.2	35207.8	7499.49	34552.3	27721.6	24059.6	42152.8	21332.1	29947.9	37359	39023.6	127477	43385.3	31184.9	27990.7	51874.9	23039.5	39612.4	22911	33519.2	49254.5	24993.3	35181.3	55697
PXN	ENSG00000089159	1675.83	1253.84	1076.29	940.82	1746.34	662.85	939.8	1329.52	1431.93	2731.34	1173.71	1796.51	1910.81	2232.13	2361.05	1194.22	665.28	1002.01	1441.87	139.88	861.62	1118.47	151.7	1397.68	1430.9	1559.87	1225.91	2014.83	1683.39	1537.67	566.52	1648.42	974.5	641.34	709.34	1006.07	555.34	1184.48	780.37	1121.65	957.1	1453.06	937.14	1140.23
SIRT4	ENSG00000089163	6	13	9	9	23	6	20	18	24	17	14	21	12	32	17	42	18	23	13	8	16	22	16	25	9	14	13	16	12	15	27	32	28	13	14	26	13	13	22	24	21	10	14	32
RPH3A	ENSG00000089169	1307	646	1722	1063	928	326	975	457	328	307	647	1103	1840	1252	393	125	363	333	252	112	1035	1444	81	434	5164	2306	510	245	247	134	92	64	371	270	58	165	270	412	400	355	1133	678	319	471
KIF16B	ENSG00000089177	223	122	150	107	237	144	125	191	155	126	88	150	220	161	169	126	153	131	29	32	143	180	34	109	184	88	133	90	136	153	109	176	218	176	160	199	114	168	91	151	160	215	72	114
TRMT6	ENSG00000089195	400	157	529	411	225	187	227	213	163	84	168	196	303	166	206	327	287	224	193	73	247	205	46	221	286	118	183	159	189	210	138	178	429	247	253	300	201	242	227	210	274	294	222	235
CHGB	ENSG00000089199	1	22	1	0	2	14	0	29	14	6	10	0	1	0	1	0	0	0	3	50	0	0	22	0	1	0	0	0	0	0	20	4	0	30	0	0	8	0	18	0	2	0	0	0
PEBP1	ENSG00000089220	2282	1427	1337	1496	1619	1097	2356	2572	1880	2315	2206	2512	1237	1674	2895	1846	1623	1231	696	222	1187	1478	365	1800.99	1117	1012	1898.97	1229.99	1106	1595	1789	5116	1951	1498	1342.99	2582.99	1053	1950	1291	1874	1678	1316	1459	2344
TBX5	ENSG00000089225	0	10	0	0	0	13	0	17	20	5	17	0	1	0	0	0	0	0	3	40	0	0	10.57	0	0	0	0	0	0	0	22	1	0	14	0	0	7	0	8	0	0	0	0	0
BRAP	ENSG00000089234	116	84	86	80	89	69	121	140	105	70	95	100	107	94	86	173	163	171	124	65	105	103	56	87	156	116	115	103	84	106	84	72	168	136	161	134	128	142	126	114	117	119	130	115
ERP29	ENSG00000089248	8489	5490	8389	6701	10413	5381	8553	7238	7434	6308	6943	9263	10136	9042	8269	4633	4771	3473	5259	1082	5504	7610	895	5033	7051	4697	7058	4346	5330	6134	4179	8803	7138	4419	4506	7725	3855	6877	3860	5581	7675	5195	5406	7153
NOS1	ENSG00000089250	0	29	0	0	5	44	0	20	61	6	25	4	0	0	0	0	0	0	1	46	0	0	60	0	0	1	0	1	0	0	67	0	0	25	0	0	17	0	31	0	0	0	0	0
FUS	ENSG00000089280	484	433	368	320.48	539	223	433.7	537	458	560.41	476.05	623.84	527.34	500.96	968.2	825	352	388	260	105	278	282	155	371.43	232	267	490	419	308	463	373	584.77	360.49	360.94	452.45	272	445	430.32	417.2	356	252	286.83	273	381
IGBP1	ENSG00000089289	3316	1718	3969	3350	3455	2227	2827	2578	1926	1116	2140	2330	2668	2021	1985	2551	2760	1904	2640	542.97	2275	2527	445	2050	3237	2228	2268	1485	1806	2300	1560	2205	3574	1924	2167	3399	2018.99	2844	1847	2131	3715	2241	2655	2500
FXYD5	ENSG00000089327	11910	8290	9958	7642	12176	6095	8782	9717	13480	15592	10981	14180	13653	16923	15196	4803	7076	4831	5880	1053	6923	9489	1137	9030	10026	7149	9432	5065	7340	7853	6451	19098	9329	5836	4680	9905	3612	8021	4157	6731	8714	6257	6054	8502
ZNF302	ENSG00000089335	159.34	72	65	112	52	52.49	53	64	23	17	43.97	41	62	30	55	242	244	143	37	33	135	53.85	28	73	117.6	44	51	61	29	106	32	42	196.61	162	129.75	196	97	72	116	131.99	117.64	126.6	67	76
GRAMD1A	ENSG00000089351	37	48	59	41	76	53	33	69	82	91	56	80	83	94	126	65	24	31	58	39	29	47	44	49	54	74	59	70	43	21	62	65	33	46	38	29	31	37	55	52	40	40	47	38
FXYD3	ENSG00000089356	2	8	1	3	5	5	1	5	18	5	8	1	2	9	0	1	0	3	3	9	1	1	7	5	0	4	1	0	0	0	9	0	1	5	0	1	2	4	0	0	1	0	2	0
HEPH	ENSG00000089472	4	6	0	0	0	1	4	3	9	0	5	1	2	0	0	0	1	2	2	17	0	4	7	1	1	1	0	2	1	0	5	0	0	9	1	0	3	1	4	2	6	6	1	0
CDIP1	ENSG00000089486	300	263	138	134	320	177	349	421	266	893	334	566	300	435	597	235	194	155	154	25	158	235	34	293	229	207	324	286	176	220	145	500	272	207	143	252	129	317	184	244	243	329	184	280
CMTM1	ENSG00000089505	12.08	24.13	8.21	13	37.11	18.35	12.78	16.9	29.98	77.23	18.47	45.79	32	42.18	33.77	13.15	8.46	17	22.9	6	9.23	15	5	39	14.96	40.56	14.78	33.17	12.87	11	17	30	7	14	4.92	10	8	14.93	7.94	7	3.54	25.4	10.83	10
KCNH4	ENSG00000089558	1	3	2	0	3	1	0	4	7	3	3	1	2	0	2	1	0	1	0	5	1	0	3	0	0	2	0	0	0	1	6	1	0	1	0	0	0	0	4	0	0	0	0	0
GANAB	ENSG00000089597	3222	1594	2028	2168	3225	1298	3885	3336	2602	2630	1899	3645	3246	3365	2704	2326	1652	1558	1405	305	1930	2294	315	2177	1855	1418	2599	2011	2193	2643	1486	4084	2361	1726	1389	1688	1176	2265	1659	2498	2432	2290	1682	3208
GMIP	ENSG00000089639	96	109	121	87	154	82	85	90	147	203	132	194	185	224	174	79	73	90	179	13	75	141	27	125	130	187	127	159	135	105	50	111	89	67	67	85	68	130	69	75	103	93	142	108
RBM41	ENSG00000089682	261	181	338	267	197	165	185	206	117	47	106	144	257	98	116	400	405	253	150	86	339	214	60	131	388	154	153	126	164	181	83	66	550	292	362	287	223	231	202	241	362	345	250	255
BIRC5	ENSG00000089685	65.49	38	234.71	169	157	118.77	557.32	30	173.63	171.69	59	45	118	73	87	74	50	26	152	48	89	26	44	59	29	19	45	17	56	33	115	187	75.83	49	22	26	113	103.86	61	16	183	56	110	76
LAG3	ENSG00000089692	109	79	31	40	34	25	53	111	55	73	77	82	11	32	203	152	36	32	5	9	10	18	3	41	26	26	45	31	79	84	24	102	41	32	70	124	47	83	25	52	31	28	31	81
MLF2	ENSG00000089693	412	410	378	329	543	305	266	360	361	702	412	530	443	505	873	206	237	256	506	48	252	321	57	380	382	543	331	460	330	311	190	435	289	178	162	285	187	331	190	305	286	301	329	276
OTUB2	ENSG00000089723	16	25	12	12	15	22	22	38	41	35	30	18	21	19	12	15	16	15	14	24	36	51	13	9	21	13	37	10	11	12	32	28	15	30	28	16	18	20	31	21	19	14	19	19
DDX24	ENSG00000089737	5191	2650	2609	3460	3279	2024	5016	4662	3333	2267	2880	4620	3281	3368	3473	6545	5232	3322	2255	637	2740	3231	743	3847	2669	2605	3834	2624	2757	3801	2554	5548	5485	3255	5161	5634	2554	4640	2871	4149	4561	2759	4091	5865
ZBTB25	ENSG00000089775	472.72	244.4	140.37	298.17	191.2	187.24	274.14	337.01	209.22	218.29	173.78	248.7	233.65	294.81	283.38	753.39	1064.06	616.21	135.18	120.67	522.39	262.13	142.87	230.36	287.29	222.16	308.89	357.79	157	291.55	302.28	493.26	699.05	518.34	648.48	511.27	410.58	376.46	545.44	492.34	347.77	366.68	316.28	465.74
NECAP1	ENSG00000089818	618	394	485	554	672	371	628	424	354	213	289	447	585	401	177	1141	548	631	627	159	675	442	198	682	632	703	432	612	348	579	256	301	706	389	912	564	761	581	759	489	695	646	685	640
ARHGAP4	ENSG00000089820	41	53	44	28	57	33	38	44	57	105	69	90	70	82	148	96	40	31	46	11	46	43	21.23	48	56	70	67	52	53	43	61	75.43	35	31	39	38	71	57	70	33	40	41	43.59	39
ANKRD24	ENSG00000089847	1	2	4	1	2	1	0	4	5	2	0	1	0	1	2	0	0	0	0	3	0	2	3	0	0	0	0	0	0	0	5	0	0	2	1	0	3	0	1	0	3	1	0	0
DHX32	ENSG00000089876	89.96	48.24	71.92	67.46	51.01	58	57	65	27.05	13.39	30.05	55.16	59.18	38	27.07	29.96	91.74	41.97	33.35	22.14	60.78	67.46	16.07	25.11	79.85	37.36	47.22	31.67	37.23	55.96	38	28	86.58	80.85	66.85	80.85	44.29	61.52	41.83	44.56	63.36	60.3	57.78	55.14
RCOR1	ENSG00000089902	280	125	390	360	310	128	264	186	146	74	112	208	342	197	93	181	279	394	535	77	302	257	62	167	503	296	270	271	259	238	86	66	303	161	232	195	151	238	208	189	388	336	319	250
GPATCH2L	ENSG00000089916	951	496	624	835	681	485	858	753	497	335	424	668	725	631	355	939	822	811	552	288	785	627	262	510	733	549	703	580	445	612	416	564	869	584	968	752	588	621	683	604	790	748	617	841
LTBP4	ENSG00000090006	7	11	2	5	3	7	7	10	9	23	9	7	7	9	15	14	6	2	2	3	3	3	7	6	4	2	5	1	8	5	11	7	3	10	6	10	4	12	5	10	4	5	2	3
BLVRB	ENSG00000090013	1520	1215	2235	1697	3205	1414	1174	705	2166	3134	1632	1964	3274	2753	2406	233	439	393	1468	131	1146	1667	150	777	2490	1294	1175	650	1475	1429	380	522	669	419	192	631	442	747	383	387	1452	1141	673	797
SLC9A1	ENSG00000090020	91	65	87	66	115	45	88	86	113	132	62	136	122	167	167	73	58	78	100	20	68	89	18	90	86	123	105	129	84	88	40	89	69	59	59	74	37	129	59	68	96	104	67	84
SPTLC1	ENSG00000090054	1495.99	679.99	1893	1997	1548	954	1368	1023	809	581	657	990	1521	761	565	936	1093	1066	1302	247.39	1300.99	1155	198	777.98	1878	1091	834	661	1008	1141	419	491	1446	814	893	1244	870	1042	957.99	931	1755	1496	1169	1091
PAPOLA	ENSG00000090060	2824	919	2446	2890	1226	1044	1032	1093.19	438	300	633	607	1249	416	586	2169.02	2925	2290	1426	400	1695	875	225	805	2398	1154	799	946	672	1087	578	399	3411	1902	1841	1595	1334	1597	1246	1507	1748	2258	1376	1003
CCNK	ENSG00000090061	481.92	223.45	400	330.84	353.86	203.93	368.9	436.86	284.65	232.74	218.85	403.66	320.98	343.05	392.95	430.87	405.94	351.94	290.91	79	248.93	270.72	56.95	245	357.95	238.9	346.74	289.96	301.92	258.85	149.28	372.7	503.94	247.88	442.84	334.65	198	367.7	172.84	283.9	317.94	276.98	320.78	378.81
PCBP4	ENSG00000090097	18	20	8	3	14	4	6	11	12	42	18	19	9	9	77	12	10	5	3	1	6	5	2	11	4.81	12	12	11	12	16	12	36	16	7	9	11	4	13	4	10	2	9	8	8
RGS1	ENSG00000090104	684	45	337	280	35	167	60	325	38	7	64	33	31	13	49	106	276	253	97	207	38	28	23	94	70	52	56	36	97	47	332	17	653	127	1073	262	535	631	96	119	81	267	101	94
YPEL3	ENSG00000090238	65	74	53	49	85	66	77	104	131	239	106	162	106	217	155	181	99	140	348	15	67	90	55	188	110	458	109	258	117	114	68	122	90	84	116	92	109	156	109	78	72	121	207	115.36
MRPS33	ENSG00000090263	954	382	765	776	398	445	455	603	194	128	348	354	483	237	311	752	909	514	460	123	584	561	165	451	716	433	465	355	273	602	350	296	941	625	662	926	561	715	534	613	780	566	644	646
NDUFB2	ENSG00000090266	2965.8	1806.06	2939.37	2774.74	2085.31	1716.8	2688.91	2548.61	2473.55	2090.18	2272.98	2627.17	2953.16	2063.22	3776.59	2012.93	2088.22	1239.65	1740.46	386.35	1620.14	2099.75	483.73	1549.08	2561.69	1564	2205.96	1340.8	1927.16	2578.37	1315.8	2547.26	2853.55	1387.65	1845.53	2371.99	1374.31	2131.04	1634.01	1497.08	2543.17	1640.44	1923.05	3122.03
NUDC	ENSG00000090273	280	236	173	176	324	146	240	321	257	377	305	356	332	280.04	713	160	131	102	91	31	161	194	37	185	255	133	240	171	166	221	160	337	180	134	103	204	133	188	126	204	149	208	145	195
MAEA	ENSG00000090316	507	494	312	287	739	253	298	314	247	1112	499	623	503	546	709	202	191	255	290	21	266	306	44	403	407	360	285	496	274	323	217	599	193	212	119	260	179	253	227	328	222	426	204	226
ICAM1	ENSG00000090339	583	515.99	377.27	364.3	784.17	232.5	359.11	396.44	558.36	770.75	510.34	878.54	689.21	856.17	790.32	173.13	180.96	320.3	473.07	80.54	291.67	498.55	50.89	650.38	695.47	565.09	447.6	480.52	548.1	435.04	151.72	230.36	186.52	177.1	206.55	223.53	273.06	471	289.69	274.31	326.68	381.47	313.08	313.33
STRN4	ENSG00000090372	50	65	27	19	69	43	48	44	67	113	96	91	62	103	89	33	23	31	56	24	34	61	20	50	44	76	52	50	65	46	40	23	30	36	31	33	40	25	44	29	56	68	41	28
IRAK3	ENSG00000090376	986	425	1478	1214	1796	927	659	360	326	264	282	329	1264	406	268	209	463	663	1077	148	1645	1167	65	281	2764	718	507	294	835	818	121	71	561	359	221	338	486	492	493	504	1193	2451	533	646
LYZ	ENSG00000090382	618744	311632	756772	673651	633019	353629	251430	115384	256281	296495	318423	455794	622943	395792	303597	18441.1	164147	126880	370541	61450.4	728457	816978	32966.2	154881	883751	342577	215660	103734	332148	294357	107195	67425	251647	135176	47803.8	120724	111057	166213	194434	142188	473298	371353	238974	243548
SI	ENSG00000090402	0	1	0	0	0	2	0	0	0	0	0	0	0	0	0	0	0	0	0	0	0	0	0	0	0	0	0	0	0	0	0	0	0	2	0	0	0	0	0	0	0	0	0	0
MUL1	ENSG00000090432	558	365	327	348	656	285	563	496	561	875	470	647	527	636	646	373	286	232	311	68	247	401	62	443	363	369	362	341	332	402	214	892	292	216	172	392	182	357	296	349	380	336	308	456
TFAP4	ENSG00000090447	3	17	9	8	9	26	16	27	25	29	25	29	7	26	37	17	22	10	7	17	8	9	16	13	13	8	9	19	12	17	43	39	7	28	11	12	17	8	14	16	5	3	13	23
PDCD7	ENSG00000090470	319	155	205	193	184	141	260	254	160	123	186	183	166	109	150	318	277	185	131	47	158	161	45	153	199	128	197	157	157	183	123	193	316	213	242	323	130	228	176	241	244	177	243	266
SPG21	ENSG00000090487	903	481	1104	925	1105	557	546	422	474	452	478	608	1165	562	636	296	580	681	1170	141	896	858	73	530	1538	968	627	779	783	814	180	210	632	399	348	502	364	606	585	596	867	978	702	661
FETUB	ENSG00000090512	0	4	0	0	0	3	0	8	7	0	8	0	0	1	0	0	0	0	0	4	0	0	4	0	0	0	0	0	0	0	7	0	0	5	0	0	4	0	0	0	0	0	0	0
DNAJB11	ENSG00000090520	481.53	314.66	406.51	495.62	501.48	285.03	503.53	298.01	303.41	254.86	297.89	279.98	434.69	222.68	403.65	518.98	277.35	249.31	247.05	77.55	317.21	260.45	68.44	263.74	539.9	223.52	312.17	246.7	286.82	309.09	198.46	245.01	428.31	252.13	297.29	317.49	278.54	312.57	231.09	264.21	391.55	374.63	278.77	324.02
P3H2	ENSG00000090530	2	10	3	0	5	9	8	21	11	5	15	7	6	1	6	2	3	4	2	14	4	1	8	5	1	2	11	5	0	2	10	4	2	15	2	10	10	2	10	3	3	4	5	6
THPO	ENSG00000090534	0	3	0	0	0	1	0	3	4	0	4	0	0	1	0	0	0	0	0	4	0	0	1	0	0	0	0	0	0	0	7	0	0	4	0	0	1	0	0	0	0	0	0	0
CHRD	ENSG00000090539	0	4	0	0	0	2	0	2	10	1	10	0	0	0	0	0	0	0	0	5	0	0	3	0	0	0	0	0	0	0	8	0	0	1	0	0	3	0	2	0	0	0	0	0
FLT3LG	ENSG00000090554	194.66	199.54	98	94.17	181.29	105.02	184	245	230.07	427.32	338.49	404.94	161	497.36	731.16	174.36	161	100.82	62	17.21	131.31	146.04	42.7	226.49	74	99.28	228.4	164.64	94.43	167.7	282.48	837.99	235.83	202.78	118.99	221.02	110	229.79	161.3	226.41	82	72.15	174	266.59
RAB11FIP3	ENSG00000090565	1	8	1	0	4	7	3	7	5	5	5	4	5	2	10	13	4	6	5	6	0	2	8	5	3	4	3	2	3	7	12	2	2	5	5	4	3	5	10	6	8	1	2	6
GNPTG	ENSG00000090581	339.98	250.4	95	91.98	363	134	179.7	214.67	253	1208	446	577.99	522.92	452.99	1169.99	58.82	79.96	90	110.99	15	247.98	313.99	9	287	321.97	146.97	210.94	265.97	212	243.48	112	324	76	113.97	45.93	157	65.53	165.93	239	297.98	104.99	368.98	91.87	169.23
ZNF268	ENSG00000090612	476.1	215.25	274.87	474	181.24	177.52	232.87	275.52	137.5	72.69	173.41	181.07	241.15	150.76	124	735	776	444	200.26	107	446.75	247.43	84	234.55	344	186.84	234.92	226.36	119.11	327	164.67	222.05	615	423	493	613	276	333.5	345.93	454	429.11	387	349.35	352.71
GOLGA3	ENSG00000090615	352	256	400	385	626	279	259	391	720	989	446	766	371	369.99	410	328	368	311	212	93	257	281	91	389	322	186	505	509	308	377	327	623	442	278	377	318	255	404	345	496	320	366	288	441
PABPC4	ENSG00000090621	316	232.96	368	250	366	244	359	363	260	250	279	361	345	401	375	305	344	252	228	92	291.97	356.95	68.64	213	320	253	364	176	204	278	192	480	340	279	231	303	234	286	211	324	428	296	238	404
CD209	ENSG00000090659	71	43	31	50	35	32	96	65	73	49	118	422	55	59	44	3	24	16	32	23	65	110	6	19	78	32	84	39	31	43	22	9	27	17	28	60	21	46	24	22	44	45	43	46
CERS4	ENSG00000090661	11	18	5	2	5	5	15	20	23	53	23	24	10	18	18	14	10	11	13	16.7	4	5	11	8	5	6	16	34	11	13	16	24	15	14	13	5	15	8	9	10	20	24	7	15
MCOLN1	ENSG00000090674	141	115	38	27	254.99	58	123	92	73	352	231	296	171	206	288	15	31	57	32	5	76	126	4	70	169	88	94	110	96	90	41	99	23	52	17	62	44	83	82	84	33	119	49	83
USP48	ENSG00000090686	435	200	341	351	240	205	260	284	109	78	136	179	302	129	202	519	377	358	237	111	352	306	73	203	388	260	245	294	174	228	142	93	416	336	413	288	296	290	314	349	334	407	263	239
EFNB1	ENSG00000090776	32	29	13	10	24	11	23	13	16	37	31	51	18	14	30	5	7	7	3	2	14	10	1	18	12	12	11	12	8	12	6	25	8	10	5	13	5	17	6	7	6	14	10	15
PDPR	ENSG00000090857	281.63	142.72	201.45	299.49	464.24	271.83	976.56	775.29	233.51	153.45	243.57	397.54	305.49	463.04	170.92	469.88	441.76	371.3	407.16	256.13	302.86	333.38	101.84	166.74	249.9	202.37	290.54	159.88	215.49	258.5	272.44	459.24	369.56	309.41	246.38	319.01	206.37	283.84	354.69	409.4	346.88	235.26	288.98	488.5
AARS	ENSG00000090861	1225	790	698	1030	952	553	2188	1199	1168	1579	912	1540	974	1206	1044	1166	889	595	537	123	630	958	147	921	671	498	1298	756	982	1211	871	2194	1073	768	814	1111	542	1022	675	937	1135	796	873	1213
GLG1	ENSG00000090863	2093	1163	1460	1375	2127	1077	2098	2455	1500	1634	1456	2210	1799	2166	1873	1792	1824	1400	1238	351	1221	1711	288	1248	1594	1136	1963	1345	1580	1767	1135	2365	2100	1417	1716	1768	1005	1791	1048	1766	2008	1490	1457	2176
KIF4A	ENSG00000090889	11	10	47	31	24	11	82	9	28	11	5.45	14	28	9	6	14	16	9	45	6	22	6	3	12	11	7	11	3	16	9	8	10	20	6	5	5	20	16	9	4	38	14	33	14
TNRC6A	ENSG00000090905	345	241	224	239	386	243	437	478	346	357	282	446	431	418	286	649	710	494	235	150	524	447	158	262	423	257	419	318	319	381	288	361	527	460	534	432	345	456	436	442	451	432	393	528
PLEKHG2	ENSG00000090924	25.32	15	16.41	13.06	20.04	26.84	9.15	33.7	13	20.17	29.37	34.22	18.73	14	25.72	50.85	19.35	17.77	13.27	7	18.82	13.71	17	19.19	22.74	26.01	21.97	18.03	25.11	22.06	26.01	20.85	23.33	12.12	44.94	34.03	20.29	36.13	20.27	12.86	29.68	21.14	13.09	24.23
DLL3	ENSG00000090932	0	2	1	1	0	0	0	1	3	4	1	1	0	1	5	0	0	0	0	2	1	0	5	1	2	0	1	0	2	0	3	2	0	1	0	1	3	0	7	0	0	0	0	0
NAT14	ENSG00000090971	1	3	0	0	0	1	0	6	3	8	2	3	1	0	2	1	1	1	1	2	3	0	1	0	0	0	1	1	2	1	4	4	4	0	0	2	1	2	3	2	1	0	0	0
PITPNM2	ENSG00000090975	22	27	7	8	26	24	24	47	33	46	41	33	25	38	21	18	31	27	14	18	17	27	19	34	11	17	44	19	13	19	42	58	28	26	25	21	26	29	24	13	16	19	11	28
EXOC1	ENSG00000090989	702	320	439	630	449	254	346	274	163	167	211	280	449	216	195	660	521	550	537	74	511	342	83	391	766	454	293	370	254	378	136	123	530	334	477	451	496	402	420	452	608	622	462	327
RBM27	ENSG00000091009	1208	520	857	1051	677	449	755	901	459	428	557	673	677	501	743	920	1230	871	458	161	593	510	110	466	731	437	593	497	479	647	459	767	1164	813	701	775	448	744	487	781	714	754	541	645
POU4F3	ENSG00000091010	0	0	0	1	0	1	0	0	0	0	0	0	0	1	0	0	0	0	0	1	0	0	0	0	0	0	0	0	0	0	2	0	0	0	1	0	0	0	0	0	0	0	0	0
OSBPL8	ENSG00000091039	2251	611	1722	2540	664	564	477	491	116	242	317	343	866	196	434	1225	2410	2901	1220	235	1233	483	92	661	1988	1155	345	935	407	648	169	133	2279	1061	1068	893	787	854	724	798	1085	2290	916	527
DTX2	ENSG00000091073	59.1	67.96	20	18.7	86.31	30	28.33	23.75	43.72	227.38	62.45	78.43	62.83	111.98	197.62	20.53	21	16.55	35.93	10	34.4	28.9	18.21	54.39	67.75	42.27	40	87.25	31.66	26.61	20	25.29	7	28.58	9	21.63	15.94	20.17	28.18	32.45	25	58.81	23.63	23.59
NLRC4	ENSG00000091106	1746	865	3002	3571	3907	1485	1898	544	1482	1015	807	1515	3178	1663	884	505	810	920	2037	217	2045	1544	170	961	3688	1632	1187	611	1623	1371	252	220	1161	497	603	858	1079	716	1080	921	3004	2092	1320	942
PUS7	ENSG00000091127	93	47	64	58	64	68	67	87	47	28	48	37	56	23	56	103	66	52	34	24	77	42	20	44	49	45	61	34	25	68	69	39	83	87	62	76	54	65	82	66	37	79	51	62
LAMB4	ENSG00000091128	0	14	0	0	0	10	0	7	9	0	8	0	0	0	0	0	0	1	0	24	0	0	12	0	0	0	0	0	0	0	12	1	0	11	0	0	10	0	1	0	0	0	2	1
NRCAM	ENSG00000091129	1	9	0	2	1	4	2	5	8	1	2	2	0	0	2	1	11	16	2	14	4	3	13	1	0	1	7	5	0	1	8	1	1	14	6	3	9	0	7	10	0	1	1	5
LAMB1	ENSG00000091136	4	15	3	2	6	8	37	22	21.13	13.11	12	24	9	21	21	19	34	23	25	22.07	22	17	14	3	4	7	19	21	3	9	23	33	11	23.17	11	8	21.05	27	23	28	13	12	7	6
SLC26A4	ENSG00000091137	2	7	0	0	3	7	1	4	8	2	6	2	0	1	1	3	4	5	1	22	0	0	20	0	2	2	0	2	0	2	11	0	5	15	2	2	8	2	12	0	0	2	0	1
SLC26A3	ENSG00000091138	0	1	0	0	0	1	0	0	0	0	0	0	0	0	0	0	0	0	1	8	0	0	1	0	1	0	0	0	0	0	4	0	0	3	1	1	4	0	3	1	0	0	0	0
DLD	ENSG00000091140	2826	1048	2645	3374	1737	1154	1479	1270	470	191	652	674	1673	361	583	1840	2365	2014	1551	336	2335	1412	192	974	2969	1137	967	911	811	1298	534	299	3238	1574	1741	1953	1529	1612	1341	1402	2406	2558	1451	1279
WDR7	ENSG00000091157	1057.1	352.64	618.92	922.9	555.91	372	984	894.63	447.63	347.64	350.87	636.72	712.79	610.99	322.65	933.58	859.64	669.92	448.9	148	625.4	609.8	122	483.65	580.87	380.62	676.59	578.34	465	702.53	325.85	635.75	1003	611.92	898	810.83	385	731.87	504.82	679.75	785.74	647	651.31	889.5
TXNL1	ENSG00000091164	1528.9	693.36	1314.08	1427.1	796.09	652	539	535.37	386.37	547.36	472.13	481.28	691.21	453.01	570.35	1002	1307.36	964.08	723.1	213	1004	583.79	151	551.35	1680.13	626	555.41	495.66	377	791.47	317.15	518.25	1232	861.08	676	1125.17	799	797.13	724.18	897.25	1134.26	1241	694.36	521.5
IL5RA	ENSG00000091181	101	43	12	10	17	12	56	54	30	50	31	119	17	19	16	11	37	312	21	14	51	22	22	66	68	89	48	143	18	25	14	33	30	18	126	65	81	276	95	80	63	112	151	82
ABCC6	ENSG00000091262	30	39.34	42.52	18.6	35.58	24	25.75	19	20	25.35	18.86	24.6	47.25	45.85	12.42	17	15	11	22.75	28	43.45	40.83	11.91	11.5	46	34.25	17.92	21.83	16.88	25.39	18.7	7	17	19.77	9.14	14	23.5	13	42	10	25.33	25.64	13.78	12
CMTM6	ENSG00000091317	2920.85	1128.22	3253.18	3771.17	1880.97	1155.06	1274.34	936.24	645.56	423.67	870.78	873.69	1536.11	736.74	776.76	1166.24	2518.87	3738.45	3187.86	402.39	2092.15	1192.93	251.02	1360.9	4090.78	2340.99	1023.44	1727.23	1196.79	1326.15	360.39	296.86	2738.35	1338.06	1444.87	1365.43	1481.19	1610.75	1320.48	1168.2	2612.7	3779.78	2006.93	1192.77
ITGA6	ENSG00000091409	432	154	241	316	134	143	161	263	115	107	131	176	211	189	87	265	656	483	113	65	272	182	55	202	115	99	203	266	94	239	248	384	672	565	509	406	181	261	266	451	227	293.96	286	341
RAPGEF4	ENSG00000091428	1	11	0	0	1	11	0	3	9	0	4	1	0	1	0	0	0	0	1	19	1	0	12	0	0	0	0	0	0	0	12	0	0	15	0	2	4	0	7	0	1	1	0	1
MAP3K20	ENSG00000091436	562	290.86	596.98	574	459.92	340.83	261	208.99	187.76	88	187.81	205	436	151	173	190.78	269	284	322.65	202.94	462.8	420.72	135	184	1027.76	260	229.98	91	319	248.79	148.69	29	285.01	263	139.73	217.71	253	284	332.87	269	640.59	644	232	241
SMPX	ENSG00000091482	0	0	0	0	0	0	0	0	0	0	0	0	0	0	0	0	0	0	0	0	0	0	0	0	0	0	0	0	0	0	0	0	0	0	0	0	0	0	0	0	0	0	0	0
FH	ENSG00000091483	813	398	796	753	730	495	847	536	445	190	398	423	740	338	344	719	525	335	453	101	532	548	84	457	728	371	452	283	350	487	324	325	710	446	382	588	449	484	392	492	778	592	449	572
SEL1L3	ENSG00000091490	328	178	173	252	177	209	551	443	206	204	231	243	157	140	173	728	658	330	161	125	153	193	115	303	205	128	260	178	209	229	203	304	435	485	581	411	237	338	260	403	385	246	288	344
TF	ENSG00000091513	3	26	0	0	2	24	0	16	21	1	22	0	0	0	1	6	2	2	0	33	0	2	36	0	0	1	2	0	3	2	40	2	0	34	2	0	22	1	16	0	0	1	1	0
CDV3	ENSG00000091527	3650	1652	3274	2993	2056	1755	2055	2366	675	356	1026	1054	1820	723	1101	2443	3674	2587	2346	552	2229	1842	222	1084	3480	1478	1385	1228	1243	1790	807	614	4144	2284	2596	2569	1406	2572	1505	2253	3370	2546	2199	1844
MYO15A	ENSG00000091536	3	39	4	0	5	53	4	40	58	15	42	9	7	12	4	4	3	5	7	68	5	5	78	1	2	2	5	3	1	3	70	7	3	42	4	3	30	7	54	4	4	2	1	5
ALKBH5	ENSG00000091542	586.94	422.88	575	413.75	368.81	298.62	425.93	585.59	392.45	614.71	414.99	632.82	428.72	507.79	607.61	365.93	628.8	403.82	419.86	121.27	312.94	442.85	84	271	479	385.46	482.83	300.88	473	484.88	300.13	631.96	734	461.69	454	550.85	249.56	553.91	235.13	372.94	597.9	346.94	435.89	518.92
APOH	ENSG00000091583	0	1	0	0	0	0	0	0	0	0	0	0	0	0	0	0	0	0	0	1	0	0	0	0	0	0	0	0	0	0	1	0	0	2	0	0	2	0	0	0	1	1	0	5
NLRP1	ENSG00000091592	679	620	292	334	940	408	786	795	919	1133	791	1402	1220	1647	852	1168	635	806	783	137	773	845	376	1045	812	1317	1104	1355.01	627	765	726	1266	544	585	812	708	1024	842	1204	730	561	819	662	926
PITPNM3	ENSG00000091622	0	3	0	0	0	2	0	2	1	0	1	0	0	1	1	0	0	0	0	1	0	0	7	0	0	0	0	0	0	0	3	1	1	2	0	0	0	1	1	0	0	0	1	0
SPAG7	ENSG00000091640	943	725	798	742	1130	537	761	838	806	1508	1001	1084	867	946	1723	579	471	320	428	94	498	639	91	591	668	423	729	488	573	642	544	1064	571	373	274	651	386	577	429	553	603	647	456	623
ORC6	ENSG00000091651	6	14	18	19	16	8	54	12	15	21	12	13	15	18	14	27	17	12	11	7	20	6	5	13	12	6	14	8	14	14	12	11	15	10	9	20	18	20	14	5	24	18	21	13
ZFHX4	ENSG00000091656	0	57	0	0	5	62	1	33	12	2	38	1	1	1	0	0	0	1	5	72	1	2	47	1	0	1	1	2	0	3	74	1	0	56	1	3	29	0	24	1	0	0	0	0
SLC17A6	ENSG00000091664	0	3	0	0	0	1	0	2	2	0	3	1	0	0	0	0	0	0	1	2	0	0	1	0	0	0	0	0	0	0	0	0	0	2	0	0	1	0	1	0	0	0	0	0
CPA1	ENSG00000091704	0	2	0	0	0	7	0	1	8	1	5	0	0	0	0	0	0	0	0	6	0	0	9	0	0	0	0	0	0	0	8	1	0	2	0	0	0	0	4	0	0	0	0	0
ZC3HC1	ENSG00000091732	561	348	436	481	587	270	666	413	513	427	436	629	522	464	450	560	466	291	274	68	362	430	107	396	410	319	443	292	358	509	274	633	428	258	353	536	332	440	338	338	619	323	402	586
ESR1	ENSG00000091831	15	48	7	8	12	55	16	49	25	6	41	7	12	11	6	28	30	14	12	77	16	10	65	11	2	5	10	5	5	7	72	13	7	53	29	6	33	19	42	17	16	11	17	12
RGS17	ENSG00000091844	20	8	0	2	1	4	3	1	1	1	0	4	1	2	4	15	20	19	4	5	3	0	5	3	4	0	3	6	0	3	3	2	8	19	24	21	12	3	5	9	2	5	4	9
ANGPT2	ENSG00000091879	31	45	7	17	7	26	29	43	46	20	16	31	13	32	16	42	63	39	11	56	17	14	55	17	23	9	30	38	13	9	67	27	31	39	56	19	42	28	42	23	13	26	8	38
TMEM101	ENSG00000091947	1337	761	1107	1295	1800	820	1395	948	1276	1599	1062	1449	1272	1486	1185	924	722	529	690	114	818	939	200	909	932	699	976	578	803	991	675	2312	918	491	535	1126	675	801	608	657	1192	564	872	1048
CD200	ENSG00000091972	51	24	59	81	50	118	155	230	220.47	150	98	119	45	75	51	363	341	99	93	33.57	28	74	65.43	327	11	45	68	23	25	31	67	180	131	259	272	156	65	104	96.45	173	94	66	165	119
CCDC80	ENSG00000091986	0	2	0	0	1	5	0	1	1	1	3	0	2	0	2	0	1	0	2	7	2	3	4	1	0	1	1	2	1	1	6	0	3	4	0	3	4	0	6	0	1	2	0	1
CMA1	ENSG00000092009	0	0	3	1	0	0	3	0	0	0	0	0	0	0	0	0	3	3	1	0	0	0	0	0	0	0	0	0	0	0	0	0	1	0	1	0	0	0	0	0	0	0	0	0
PSME1	ENSG00000092010	16765	9685	13794	12726	13771	9696	13481	14230	15425	11556	12493	16209	14834	10626	15082	11844	11319	8490	11510	2227	8229	11809	3557	13718	11842	13105	12286	10613	13642	15237	7429	12674	14143	6865	13264	14248	10501	17448	8847	9582	12948	8603	16880	12814
PPP2R3C	ENSG00000092020	1501.98	507.85	1721.9	1735.94	745.96	756.66	363.46	423	146.86	178.2	285	304.84	747	155.52	263	1423.97	1572.82	1373.97	979.89	222.98	1092.93	462.13	149	437.52	1838.97	883.88	457	746.82	440.5	821.69	161	151.49	1967	867	956	1020.76	1022	864.92	941.57	818.33	1337.92	1963.87	608.17	413.06
HAUS4	ENSG00000092036	537.11	309.16	706	568.86	1015.94	544	445.07	282.87	393.85	333.55	434.46	424.48	957.5	549.44	551.82	234.26	222.55	314.7	862.09	105.12	390.27	420.35	85.75	526.63	552.12	497.34	371.71	434.72	404.35	350.97	168.08	166.75	298.96	214.18	153.22	273.92	284.63	309.1	342.61	264.18	574.71	498.35	535.53	368.37
JPH4	ENSG00000092051	6	12	12	13	7	7	7	5	8	13	9	5	13	10	8	1	9	6	3	3	6	7	3	8	11	3	11	7	6	9	5	4	6	4	4	4	7	11	4	7	5	1	3	10
MYH7	ENSG00000092054	0	6	0	0	0	2	0	1	3	0	2	0	1	0	0	0	0	0	0	5	0	0	2	0	0	0	0	0	0	0	5	0	0	3	0	0	3	0	3	0	0	0	0	0
CEBPE	ENSG00000092067	13	10	102	65	12	9	5	6	19	110	21	49	49	65	21	3	3	18	55	3	33	22	2	25	10	10	5	62	14	12	2	15	3	4	3	3	5	21	2	2	8	16	11	16
SLC7A8	ENSG00000092068	34	27	17	22	76	34	37	32	25	33	19	60	17	33	23	5	6	32	13	21	24	29	8	17	22	16	116	102	10	18	22	61	103	125	10	37	14	52	57	59	26	28	17	35
OSGEP	ENSG00000092094	883	582	878	811	745.79	473	1015	897.47	942	850	869	971	974	824	852	964.9	632.33	448	668	146	592	686	242	699.69	726.04	648	727	556	654	806.93	497	998	701	500.36	613.99	853.53	569.74	657	651.64	695.78	889	523	609	792
SLC22A17	ENSG00000092096	0	6	3	2	5	5	2	9	13	10	14	4	1	4	1	1	3	2	1	17	1	2	9	3	1	2	4	4	0	4	12	15	11	8	4	6	4	6	15	7	2	1	3	5
RNF31	ENSG00000092098	138.11	101.43	87.37	80.43	199.92	74.48	112.18	174.37	149.87	328.85	135.51	232.82	178.45	210.91	181.66	88.76	48.98	82.39	77.05	16.02	80.61	110.89	19.6	177.15	108.29	119.46	111.65	118.99	163.91	131.95	72	226.37	93.96	66.46	75.74	106.42	54.93	137.19	74.7	95.72	101.21	104.72	97.27	116.82
SCFD1	ENSG00000092108	1633	593	1338	1584	743	671	593	580	159	113	253	276	635	154	202	1403	1402	1167	736	195	1033	565	115	587	1648	598	537	456	481	916	223	164	1613	867	1010	1236	829	911	668	917	1277	1084	784	514
G2E3	ENSG00000092140	394	125	131	415	143	106	156	113	42	37	57	83	119	54	64	465	655	429	153	39	318	105	40	134	403	173	145	161	79	214	56	53	402	195	324	333	196	227	223	297	369	381	197	171
HECTD1	ENSG00000092148	739	397	546	612	469	297	606	580	244	118	225	347	536	245	249	823	780	669	390	129	583	458	110	328	737	388	444	390	299	459	232	167	797	605	728	564	407	461	470	568	684	655	393	518
HNRNPC	ENSG00000092199	11294.5	5108.57	9487.58	11747.3	8373.48	5715.66	9649.1	7264.55	6062.6	1905.86	5017.65	5064.03	8305.09	3845.53	4543.92	12977.5	8226.46	6513.76	7881.72	1656.85	6548.4	5599.58	1957.94	8727.21	7980.91	7249.73	5529.82	6534.08	4346.89	6034.79	3776.8	4320.56	10925.6	5492.95	6769.11	9179.59	6961.45	6823.99	6223.59	6105.7	9443.43	7778.8	6707.76	7218.52
RPGRIP1	ENSG00000092200	112	65	71	72	73	45	106	75	67	31	47	65	93	63	65	31	34	90	138	18	117	84	15	63	146	246	51	133	55	77	20	15	61	31	32	33	69	48	79	32	116	105	114	37
SUPT16H	ENSG00000092201	3651.93	1639.94	2473.94	2732.91	1883.97	1612.96	2775.96	3005.96	1088.99	575	1234.98	1498	1972.96	910	1019	4000.89	3222.93	2388.97	1796.97	504.94	2158.97	2035.95	384.96	1879.98	2321.93	1461	1990.99	1625.95	1391	2354.97	1218.88	1017	4133.94	2453.99	3410.91	3577.98	1631.93	2707.93	1741.94	2712.97	3219.95	2350.98	2466.97	2645.98
TOX4	ENSG00000092203	3225.69	1481.63	3161.1	3534.04	3381.9	1933.22	3192.81	2912.1	2498.6	1739.31	2040.83	3090.48	3040.43	2584.02	2384.71	3014.85	1908.08	1998.94	2454.63	527.75	1701.9	2019.98	593.75	2779.41	2704.07	2436.34	2372.43	2283.16	2004.42	2184.42	1254.08	2567.65	4037.24	2175.63	2416.5	2525.46	1963.48	3068.22	2075.4	2129.23	2931.55	2274.72	2738.48	3165.26
GEMIN2	ENSG00000092208	248	113	140	147	101	98	105	116	54	41	78	73	116	43	72	182	219	150	76	34	157	113	52	104	181	96	90	75	71	154	75	42	210	154	159	184	133	114	114	133	193	150	145	140
TGM1	ENSG00000092295	0	3	0	1	3	1	2	4	6	6	6	13	6	9	5	5	2	2	2	4	6	5	2	5	7	10	4	5	4	2	3	4	1	0	5	6	9	6	5	4	2	1	7	2
TINF2	ENSG00000092330	1092	725	727	815	1110	591	975	955	781	889	1012	1086	1027	829	1119	799	685	637	823	136	573	754	205	927	886	800	856	754	842	897	493	1035	735	437	593	939	641	844	617	662	878	595	712	767
DAZL	ENSG00000092345	0	0	0	1	0	1	3	6	1	0	3	2	0	0	1	7	1	0	1	2	0	0	2	0	0	0	2	0	0	0	0	1	3	6	0	0	0	2	0	1	0	0	1	0
TBL1Y	ENSG00000092377	0	0	0	0	0	1	0	0	0	0	0	0	0	0	0	0	0	0	0	0	0	0	0	0	0	0	0	0	1	0	0	0	0	0	0	0	0	0	0	0	0	0	0	0
SEMA6A	ENSG00000092421	2	41	3	1	7	41.85	5	29	52	6	29	18	5	11.44	2.23	4	11.41	11.55	7	78.32	9	6	61.76	3.25	4	7.24	5.12	9	4	6	64.58	12	5	56.29	14	4	41.02	6	43.59	8.54	5	6	4	5
TRPM7	ENSG00000092439	725.84	280	428	580.71	302	224	324	370	108	86	171	160	263	95	102	779.79	751.2	620.83	265.81	152.44	594.88	279	122.58	248	480	296	319.67	316	269.89	431	180	110	881.21	559	767	595	510.64	483	458.76	578	529.61	617.82	369.49	350
TYRO3	ENSG00000092445	1	20	0	0	3	13	0	26	29	9	23	1	3	1	0	1	0	0	0	36	0	1	23	0	0	0	0	0	0	0	40	0	0	27	0	0	11	0	13	0	0	0	0	0
WDR76	ENSG00000092470	392	158	187	265	74	80	306	256	163	176	160	198	160	155	221	430	326	218	136	55	178	107	51	143	115	110	160	145	115	223	160	373	348	212	260	318	153	249	193	242	237	171	212	254
CAPN3	ENSG00000092529	55.64	54.11	133.96	114.82	66.09	40.82	59.91	96.93	79.55	64.94	94.52	116.09	100.31	102.78	26.5	66.5	63.9	48.63	200.33	33	115.46	86.11	33.18	30.14	46.53	58.02	45.68	26.16	53.4	40.67	56.76	29.28	193.36	94.05	73.87	75.77	98.64	65.85	60.76	30.91	53.36	70.93	33.37	49.86
SNAP23	ENSG00000092531	5442.14	2440	4814	6289.82	3873.53	2894	3539.96	2642.24	2688.91	1868.87	2076.99	2647.78	4150.85	2547	1821	3955.04	4393.53	5694.77	5363.47	876.16	3353.73	2509	780	3689.09	4672.22	5099.29	2067.58	3269.49	2480	2738	1035	1554.1	4831.24	2205	3613	3013	3813.47	3702.03	3462.32	2421.47	4973.44	5975.2	4339.83	2473.34
TBX15	ENSG00000092607	1	8	0	0	0	23	1	9	18	3	16	1	3	1	0	1	0	0	6	22	0	0	15	0	1	0	2	0	4	0	19	2	2	18	1	5	10	1	11	0	1	0	0	0
PHGDH	ENSG00000092621	50	44	23	41	71	57	263	112	58	75	70	80	73	86	90	55	21	13	41	39	20	33	28	82	39	45	47	25	50	61	138	319	52	82	26	67	41	67	35	37	44	26	24	43
COL9A3	ENSG00000092758	6	3	3	0	3	8	1	3	4	10	6	4	0	2	4	0	1	0	7	3	0	1	2	0	5	11	1	4	4	0	4	2	3	6	0	0	0	0	2	1	3	6	6	0
EZR	ENSG00000092820	7212	3798	3748	3715	5016	2721	7343	6629	5890	8037	6113	8973	4689	4959	9923	4387	4265	2828	2684	697	2824	3936	569	4373	3058	1825	3536	2401	2907	3888	2829	8582	5012	3995	2883	4178	2244	4640	2773	5142	3334	3606	3029	4869
MYL6	ENSG00000092841	24932	15534.6	30679.7	27042	29643.6	18285.7	26167.8	20623.2	33509.8	20020.2	22962.5	27552.8	31829	25321.1	29571.5	21417.9	15868.2	14765.3	29993.6	4209.75	14893.4	20099.5	4957.1	22540.4	23897	29498.1	19926.6	16592.3	23978	22088	9997.98	23308.4	20848.2	10086.9	15375.4	21147.7	16630.2	20689.7	14763.7	13191.2	27119.1	17313.5	21680.5	21595.1
AGO1	ENSG00000092847	1420	801	1012	945	1390	773	1382	1139	689	486	799	1088	1079	923	765	947	1194	890	1232	314	994	1009	237	716	1463	848	899	782	873	859	480	758	1355	750	941	975	641	878	735	1022	1299	842	1153	1579
TEKT2	ENSG00000092850	6	4	2	0	3	2	1	3	2	1	1	9	2	4	1	3	0	10	0	1	0	2	4	2	1	3	3	26	1	0	4	0	0	4	0	1	2	1	16	2	0	5	9	1
CLSPN	ENSG00000092853	50	25	80	61	34	34	83	30	28	11	17	10	44	11	12	51	24	24	49	31	37	17	18	11	26	16	12	16	22	9	27	5	44	44	33	17	50	33	23	14	60	33	34	20
RFFL	ENSG00000092871	1451	669.34	760.4	956.47	810.55	652.6	951.47	962.85	836.91	620.03	615.17	881.29	855.54	1054.05	691.5	1029.91	1439.48	1695.35	1492.77	177.42	854.67	707.71	228.49	994.87	921.35	1314.09	798.36	1279.4	569.01	872.9	579.4	1402.86	1369.68	787.73	981.38	1142.64	527.22	1111.97	818.76	915.24	1164.28	1182.1	1080.8	989.64
UNC13D	ENSG00000092929	138	147	117	71	218	82	76	87	107	524	149	220	158	215	463	60	55	70	87	10	89	106	22	137	122	137	112	206	86	119	47	118	66	58	47	63	63	84	81	74	75	129	78	96
MFSD11	ENSG00000092931	732.42	316	579	574	514.53	355.1	482.08	488.32	367.41	229.5	352.48	356.07	488.44	260.11	423.83	814	457.06	390	414.5	123	418	380.1	92	335.44	429.07	304.08	293.38	265.18	439.52	501.22	257.1	233	706.09	316.08	509.08	531.05	511.27	650.01	387.15	390	641	472.12	442.22	420.07
DPYSL2	ENSG00000092964	12036	5166	12078	12790	11790	5975	8900	4947	6748	5917	5565	9419	8883	6358	5772	2369	6056	4881	6700	1445	9025	8003	596	3756	13779	4468	5488	2251	6391	6528	1939	2512	7856	4073	4269	6860	3468	6323	3495	4913	10541	8983	6172	6540
TGFB2	ENSG00000092969	5	13	4	1	10	19	4	15	16	7	17	5	7	2	1	5	5	6	3	29	4	0	15	6	1	6	2	1	3	3	7	2	3	27	4	3	12	7	12	3	4	4	2	0
GPATCH2	ENSG00000092978	190	113	116	178	106	82	141	97	77	46	80	87	123	63	120	215	276	154	74	39	172	116	49	75	196	88	139	96	84	146	80	89	203	141	190	179	140	136	123	179	198	197	123	165
NUP50	ENSG00000093000	1757.87	745.85	888	1320	1146.89	583.96	730.92	926.86	599.84	483.94	636	868	1306.8	690.91	1077	1443	2411.98	2316	1127.99	171.84	1150.87	930.9	210.56	1182.89	2630.89	1670.95	970.98	1783.8	882.98	1227.77	584.53	683.94	1784.97	1188.98	1399.97	1288.96	879.6	1488.86	1246.74	1401.95	1701	2189.94	1282.98	1236.94
CDC45	ENSG00000093009	24	6	53	39	30	14	104	12	33	34	6	4	36	30	22	24	5	13	24	5	21	15	4	11	13	9	14	8	22	16	23	42	30	8	7	11	22	19	14	5	41	15	40	17
COMT	ENSG00000093010	1633	1322	1888	1529	3541	1449	1554	1424	2138	3851	1970	2266	2818	2662	2948	256	564	547	1198	140	1187	1657	122	890	2542	1295	1379	701	1529	1664	522	1145	857	604	240	795	557	973	789	942	1341	1271	655	906
ADA2	ENSG00000093072	12212	5779	15619	16095	19973	8970	17166	9230	13726	10594	6384	13083	18651	14621	7685	5094	5670	4757	7347	1622	12738	15843	1176	6741	14927	8466	13471	5130	11552	11547	4112	6724	9613	5295	6183	8567	5334	10206	4358	5761	14810	9156	10693	10686
AC016026.1	ENSG00000093100	14	12.39	5	6	8	14	11	26.65	15.8	27.06	24.12	17.44	5	17.82	7	12	11.44	8	4	10.85	13.27	6	10.69	12.08	6	9	14	2.39	4.57	5	16.65	8.34	22	20.28	3.7	10	12	26.55	11.54	16.86	7	6	5	8
VNN3	ENSG00000093134	63	34	126	54	61	109	73	70	123	40	28	107	229	144	28	233	42	580	615	50	123	89	126	485	177	1104	54	552	106	73	24	37	110	36	260	26	242	312	405	40	80	563	428	43
ECHDC1	ENSG00000093144	2159	914	2230	2434	1281	1042	895	822	519	258	615	550	1227	392	555	1251	1978	1587	1089	303	1900	1143	144	778	2752	1045	727	609	812	1105	331	243	2478	1221	1134	1353	977	1133	874	1017	2239	2195	1184	861
LRRFIP2	ENSG00000093167	231	139	179	162	189	113	167	132	149	124	106	190	240	149	199	181	156	185	209	63	205	159	53	161	271	142	165	134	133	129	78	65	166	140	201	147	156	146	154	124	205	280	153	137
[truncated: 49,307 more rows]

## Sheet: Sheet2
Dataset description This dataset contains processed RNA-sequencing data from rheumatoid arthritis patients (Zenodo accession: 8250013). Z-scores were CPM values. Columns represent individual patient samples (0M : Before Abatacept treatment, 3M : Abatacept treatment for 3 months, NR : Non-responder patients, R : Responder patients) Rows represent gene expression values. Group annotations are indic…
