# Supplementary material for: Costimulation loss enhances IL-2-driven Treg generation by PI3K-STAT3 inhibition in CNS autoimmunity
Source: EMBO Mol Med. 2026 May 5;18(6):2272–92. doi: 10.1038/s44321-026-00431-7 (PMC13269791; doi:10.1038/s44321-026-00431-7)
Supplement: Supplementary file 4 — Source data Fig. 1 [file 44321_2026_431_MOESM4_ESM.zip]

Archive with 54 entries (41 files):
- Figure 1/
- __MACOSX/._Figure 1
- Figure 1/.DS_Store
- __MACOSX/Figure 1/._.DS_Store
- Figure 1/1O/
- __MACOSX/Figure 1/._1O
- Figure 1/1G/
- __MACOSX/Figure 1/._1G
- Figure 1/1N/
- __MACOSX/Figure 1/._1N
- Figure 1/1I/
- __MACOSX/Figure 1/._1I
- Figure 1/1L/
- __MACOSX/Figure 1/._1L
- Figure 1/1K/
- __MACOSX/Figure 1/._1K
- Figure 1/1B/
- __MACOSX/Figure 1/._1B
- Figure 1/1E/
- __MACOSX/Figure 1/._1E
- Figure 1/1D/
- __MACOSX/Figure 1/._1D
- Figure 1/1C/
- __MACOSX/Figure 1/._1C
- Figure 1/1J/
- __MACOSX/Figure 1/._1J
- Figure 1/1M/
- __MACOSX/Figure 1/._1M
- Figure 1/1O/Numerical data (FOXP3_TGFB_SMAD2_SMAD3 correlation).xlsx
- __MACOSX/Figure 1/1O/._Numerical data (FOXP3_TGFB_SMAD2_SMAD3 correlation).xlsx
- Figure 1/1G/.DS_Store
- __MACOSX/Figure 1/1G/._.DS_Store
- Figure 1/1G/Numerical data (Expression of IL-17A and Foxp3 in CD4 T cells).xlsx
- __MACOSX/Figure 1/1G/._Numerical data (Expression of IL-17A and Foxp3 in CD4 T cells).xlsx
- Figure 1/1N/Numerical data (STAT5A, FOXP3, IL2RA correlation).xlsx
- __MACOSX/Figure 1/1N/._Numerical data (STAT5A, FOXP3, IL2RA correlation).xlsx
- Figure 1/1I/Numerical data (Z score of Treg-related gene).xlsx
- __MACOSX/Figure 1/1I/._Numerical data (Z score of Treg-related gene).xlsx
- Figure 1/1L/Numerical data (Z score of Treg-related signaling gene expression).xlsx
- __MACOSX/Figure 1/1L/._Numerical data (Z score of Treg-related signaling gene expression).xlsx
- Figure 1/1K/Numerical data (Z score of inflammatory cytokine gene expression).xlsx
- __MACOSX/Figure 1/1K/._Numerical data (Z score of inflammatory cytokine gene expression).xlsx
- Figure 1/1B/Numerical data (Disease score).xlsx
- __MACOSX/Figure 1/1B/._Numerical data (Disease score).xlsx
- Figure 1/1E/Numerical data (# of spinal cord-infiltrated lymphocytes).xlsx
- __MACOSX/Figure 1/1E/._Numerical data (# of spinal cord-infiltrated lymphocytes).xlsx
- Figure 1/1D/Numerical data (Relative relapse severity).xlsx
- __MACOSX/Figure 1/1D/._Numerical data (Relative relapse severity).xlsx
- Figure 1/1C/Numerical data (AUC of mean clinical score).xlsx
- __MACOSX/Figure 1/1C/._Numerical data (AUC of mean clinical score).xlsx
- Figure 1/1J/Numerical data (Z score of Treg-related gene between non-responder and responder).xlsx
- __MACOSX/Figure 1/1J/._Numerical data (Z score of Treg-related gene between non-responder and responder).xlsx
- Figure 1/1M/Numerical data (Gene expression comparison between non-respoder and responder).xlsx
- __MACOSX/Figure 1/1M/._Numerical data (Gene expression comparison between non-respoder and responder).xlsx
