# Supplementary material for: Costimulation loss enhances IL-2-driven Treg generation by PI3K-STAT3 inhibition in CNS autoimmunity
Source: EMBO Mol Med. 2026 May 5;18(6):2272–92. doi: 10.1038/s44321-026-00431-7 (PMC13269791; doi:10.1038/s44321-026-00431-7)
Supplement: Supplementary file 4 — Source data Fig. 1 [file 44321_2026_431_MOESM4_ESM.zip › Figure 1/1O/Numerical data (FOXP3_TGFB_SMAD2_SMAD3 correlation).xlsx]

## Sheet: FOXP3_TGFB1
	CPM
	FOXP3	TGFB1
Patient 1	8	51
Patient 2	8.08	35
Patient 3	3	58
Patient 4	11	88
Patient 5	29	177
Patient 6	11	146
Patient 7	23	112
Patient 8	2	46
Patient 9	13	52
Patient 10	1	11
Patient 11	5	52.08
Patient 12	23	56
Patient 13	6.19	75
Patient 14	11	69
Patient 15	15.17	62.06
Patient 16	35.16	89
Patient 17	9	37
Patient 18	10	53.02
Patient 19	23	58
Patient 20	5	37.03
Patient 21	7	54
Patient 22	16	56

## Sheet: FOXP3_SMAD2
	CPM
	FOXP3	SMAD2
Patient 1	8	1818
Patient 2	8.08	1222
Patient 3	3	878
Patient 4	11	774
Patient 5	29	279
Patient 6	11	412
Patient 7	23	723
Patient 8	2	354
Patient 9	13	1450
Patient 10	1	870
Patient 11	5	990
Patient 12	23	143
Patient 13	6.19	1277
Patient 14	11	558
Patient 15	15.17	448
Patient 16	35.16	348
Patient 17	9	1289
Patient 18	10	892
Patient 19	23	774
Patient 20	5	886
Patient 21	7	1155
Patient 22	16	785

## Sheet: FOXP3_SMAD3
	CPM
	FOXP3	SMAD3
Patient 1	8	179
Patient 2	8.08	144
Patient 3	3	148
Patient 4	11	273
Patient 5	29	173
Patient 6	11	273
Patient 7	23	220
Patient 8	2	511
Patient 9	13	255
Patient 10	1	89
Patient 11	5	275
Patient 12	23	222
Patient 13	6.19	167
Patient 14	11	196
Patient 15	15.17	241
Patient 16	35.16	294
Patient 17	9	240
Patient 18	10	428
Patient 19	23	333
Patient 20	5	271
Patient 21	7	218
Patient 22	16	285
