# Supplementary material for: Costimulation loss enhances IL-2-driven Treg generation by PI3K-STAT3 inhibition in CNS autoimmunity
Source: EMBO Mol Med. 2026 May 5;18(6):2272–92. doi: 10.1038/s44321-026-00431-7 (PMC13269791; doi:10.1038/s44321-026-00431-7)
Supplement: Supplementary file 4 — Source data Fig. 1 [file 44321_2026_431_MOESM4_ESM.zip › Figure 1/1G/Numerical data (Expression of IL-17A and Foxp3 in CD4 T cells).xlsx]

## Sheet: IL-17A+ Foxp3- CD4 T cells (%)
	IL-17A+ Foxp3- CD4 T cells (%)
	PBS	dNP2-ctCTLA-4	CTLA-4 Ig
Mouse 1	5.73	4.75	1.51
Mouse 2	8.8	4.62	7.5
Mouse 3	6.4	3.28	3.6
Mouse 4	9.39	9.22	2.83
Mouse 5	12	4.83	2.49

## Sheet: IL-17A- Foxp3+ CD4 T cells (%)
	IL-17A- Foxp3+ CD4 T cells (%)
	PBS	dNP2-ctCTLA-4	CTLA-4 Ig
Mouse 1	33.5	24	19.1
Mouse 2	38.5	37.1	20.3
Mouse 3	33.6	33.1	23.6
Mouse 4	43.7	40.3	32.2
Mouse 5	25.8	38.7	31.9
