# Supplementary material for: Costimulation loss enhances IL-2-driven Treg generation by PI3K-STAT3 inhibition in CNS autoimmunity
Source: EMBO Mol Med. 2026 May 5;18(6):2272–92. doi: 10.1038/s44321-026-00431-7 (PMC13269791; doi:10.1038/s44321-026-00431-7)
Supplement: Supplementary file 4 — Source data Fig. 1 [file 44321_2026_431_MOESM4_ESM.zip › Figure 1/1N/Numerical data (STAT5A, FOXP3, IL2RA correlation).xlsx]

## Sheet: FOXP3_IL2RA
	CPM
	FOXP3	IL2RA
Patient 1	8	296
Patient 2	8.08	173
Patient 3	3	125
Patient 4	11	181
Patient 5	29	199
Patient 6	11	156
Patient 7	23	188
Patient 8	2	148
Patient 9	13	357
Patient 10	1	84
Patient 11	5	347
Patient 12	23	89
Patient 13	6.19	87
Patient 14	11	202
Patient 15	15.17	131
Patient 16	35.16	187
Patient 17	9	334
Patient 18	10	261
Patient 19	23	176
Patient 20	5	232
Patient 21	7	238
Patient 22	16	326

## Sheet: IL2RA_STAT5A
	CPM
	STAT5A	IL2RA
Patient 1	440.03	296
Patient 2	355.54	173
Patient 3	511.5	125
Patient 4	455.44	181
Patient 5	492.32	199
Patient 6	343.45	156
Patient 7	576.47	188
Patient 8	645.11	148
Patient 9	369.09	357
Patient 10	412.86	84
Patient 11	307.24	347
Patient 12	61.72	89
Patient 13	394.95	87
Patient 14	428.58	202
Patient 15	368.09	131
Patient 16	239.38	187
Patient 17	332.72	334
Patient 18	276.24	261
Patient 19	243.05	176
Patient 20	249.94	232
Patient 21	426.99	238
Patient 22	422.17	326

## Sheet: FOXP3_STAT5A
	CPM
	FOXP3	STAT5A
Patient 1	8	328.23
Patient 2	8.08	304.92
Patient 3	3	276.45
Patient 4	11	416.14
Patient 5	29	777.92
Patient 6	11	624.87
Patient 7	23	658.5
Patient 8	2	307.72
Patient 9	13	301.49
Patient 10	1	35
Patient 11	5	437.39
Patient 12	23	357.73
Patient 13	6.19	364.43
Patient 14	11	360.55
Patient 15	15.17	339.44
Patient 16	35.16	740.74
Patient 17	9	239.84
Patient 18	10	387.02
Patient 19	23	451.65
Patient 20	5	276.42
Patient 21	7	280.5
Patient 22	16	431.41
