# Supplementary material for: Costimulation loss enhances IL-2-driven Treg generation by PI3K-STAT3 inhibition in CNS autoimmunity
Source: EMBO Mol Med. 2026 May 5;18(6):2272–92. doi: 10.1038/s44321-026-00431-7 (PMC13269791; doi:10.1038/s44321-026-00431-7)
Supplement: Supplementary file 4 — Source data Fig. 1 [file 44321_2026_431_MOESM4_ESM.zip › Figure 1/1I/Numerical data (Z score of Treg-related gene).xlsx]

## Sheet: Total patient
	0M
	Patient 1	Patient 2	Patient 3	Patient 4	Patient 5	Patient 6	Patient 7	Patient 8	Patient 9	Patient 10	Patient 11	Patient 12	Patient 13	Patient 14	Patient 15	Patient 16	Patient 17	Patient 18	Patient 19	Patient 20	Patient 21	Patient 22
FOXP3	0.4	-0.9	0.9	0.5	0.7	1.1	-0.7	1.2	1.8	-0.5	-1.1	-1.1	-0.2	1.7	0.3	0.1	1.3	-1	-1	-0.7	-0.7	0.6
IL2RA	1.1	-0.4	-1	-0.3	-0.1	-0.6	-0.2	-0.7	1.8	-1.4	1.7	-1.4	-1.4	0	-0.9	-0.2	1.5	0.7	-0.4	0.3	0.4	1.5
CTLA4	0.9	-0.7	0.3	-0.5	-0.2	-0.6	-0.5	-0.4	1	-0.5	-0.2	-0.6	-0.3	1.8	-0.1	0	0.3	4.5	2.8	1.1	-0.2	-0.5
ICOS	0.5	-0.7	0	-0.2	-0.6	-0.5	-1	-0.7	1.6	-0.6	-0.3	-0.9	-0.9	0.3	-1	0.2	2	2.3	1.1	0.7	0	0.7
CD28	0.3	-0.7	-0.8	0.5	-0.6	-0.4	-0.8	-0.8	2.6	-1.1	-0.3	-1.1	-1.2	0.1	-1.2	0.7	1.9	0.8	0	0.2	0	0.6
PDCD1	0.6	-0.3	-0.1	-0.3	-0.2	0.5	-0.5	5.9	-0.2	-0.5	-0.5	-0.3	-0.4	-0.5	0	-0.4	-0.2	-0.5	-0.3	-0.1	-0.4	-0.3
TIGIT	0.4	-0.6	-1	0.9	-0.2	0.5	-0.8	0.4	3.1	-1.1	-0.8	-1.3	-1	0.5	-0.7	-0.3	1	0.1	0.7	-0.7	-0.6	-0.6
LAG3	1.4	-0.6	-0.5	0	0	0.6	-1.1	3.7	-0.5	-1.2	-1.1	-1.3	-0.7	-0.2	0.6	-0.7	-0.3	0.4	-0.2	-0.7	-0.6	-0.6
IKZF2	0.9	-0.5	-0.4	-0.2	-0.5	-0.7	-0.6	-0.6	4.1	-0.6	-0.2	-0.6	-0.5	0	-0.5	-0.5	2.6	0.2	0	-0.3	-0.3	-0.1
ENTPD1	0.8	1.5	1.3	1.1	-0.2	-1.1	1.5	-1.2	-0.5	1.9	0.6	-1.6	2.7	-0.6	-0.1	-1.3	0.1	-0.6	-0.2	-0.2	1.3	0.1
TGFB1	0.1	-0.1	0.7	0.4	0.8	0.1	0.9	3.5	-0.3	0.6	-0.6	-1.6	-0.3	0.1	0	-1.1	-0.5	-0.4	-0.9	-0.9	0	-0.6
IL10	2	3.5	0.4	-0.5	-0.2	-0.7	-0.1	-0.7	-0.5	0.3	-0.2	-0.7	0.5	-0.7	2.8	-0.4	0	-0.1	-0.2	-0.7	0.2	-0.2
	3M
	Patient 1	Patient 2	Patient 3	Patient 4	Patient 5	Patient 6	Patient 7	Patient 8	Patient 9	Patient 10	Patient 11	Patient 12	Patient 13	Patient 14	Patient 15	Patient 16	Patient 17	Patient 18	Patient 19	Patient 20	Patient 21	Patient 22
FOXP3	-0.7	-0.6	-1.2	-0.3	1.8	-0.3	1.1	-1.4	-0.1	-1.5	-1	1.1	-0.9	-0.3	0.2	2.5	-0.5	-0.4	1.1	-1	-0.8	0.3
IL2RA	-0.9	-0.5	-1.7	-0.2	-0.2	0.1	1.4	-0.1	1.2	-2.1	0.4	0.6	-1.4	-0.6	0.3	2	0.4	0.8	0	-0.2	-0.9	1.3
CTLA4	-0.8	-0.6	-0.2	-0.6	-0.5	-0.8	-0.7	-0.8	-0.1	-0.5	-0.5	-0.5	-0.8	0.2	0.2	0.4	-0.6	1.1	-0.1	-0.1	-1	0.1
ICOS	-0.8	0.4	-1	-0.3	-1.3	-0.8	-1.1	3.2	-0.2	-1	-1	0.2	-0.8	-0.5	-0.8	0.2	0.2	1.6	0.3	0.9	-0.3	0.9
CD28	-0.8	0.5	-1.1	0.1	-0.9	0.2	-0.2	-0.1	1	-1.5	-0.9	0.2	-1	-0.2	-0.5	3	0.4	1.4	0.2	0.8	-1	1.6
PDCD1	0.5	0	-0.4	-0.4	2	0.3	-0.4	0.2	-0.1	-0.5	-0.5	-0.4	-0.2	-0.2	-0.2	0.4	-0.3	-0.4	0	0.3	-0.2	-0.4
TIGIT	-0.7	0	-1.2	1.5	-0.2	0.9	-0.7	1.6	1.5	-1.5	-0.8	-0.4	-1.1	-0.3	0	1.6	-0.5	1	2.1	0.2	-0.8	0.1
LAG3	0.6	-0.3	-0.7	1.4	0.5	0.7	-0.5	2.4	-0.5	-1.1	-0.9	-0.3	-0.7	-0.6	0.7	1.2	-0.5	1.7	0.7	-0.1	-0.6	0.7
IKZF2	-0.3	-0.1	-0.4	-0.1	-0.6	-0.6	-0.6	0.4	3.5	-0.6	-0.5	-0.4	-0.7	-0.3	-0.1	-0.4	0.3	-0.1	0.7	0	0	0
ENTPD1	-0.6	1.5	-0.1	-0.8	-1.1	-0.7	-0.7	0	0.3	-1.5	0.6	-0.1	1.3	-0.3	0.1	-1.5	-0.8	-0.5	-0.3	-0.8	1.2	-0.5
TGFB1	-0.4	-0.9	-0.3	0.6	3	2.2	1.2	-0.6	-0.4	-1.6	-0.4	-0.3	0.2	0	-0.1	0.6	-0.8	-0.4	-0.3	-0.8	-0.4	-0.3
IL10	-0.2	2.7	1.7	-0.1	-0.5	-0.4	-0.6	-0.6	-0.7	-0.5	-0.5	-0.1	-0.2	-0.8	-0.3	-0.8	-0.7	-0.7	0.2	-0.7	0.4	-0.5
