# Supplementary material for: Costimulation loss enhances IL-2-driven Treg generation by PI3K-STAT3 inhibition in CNS autoimmunity
Source: EMBO Mol Med. 2026 May 5;18(6):2272–92. doi: 10.1038/s44321-026-00431-7 (PMC13269791; doi:10.1038/s44321-026-00431-7)
Supplement: Supplementary file 4 — Source data Fig. 1 [file 44321_2026_431_MOESM4_ESM.zip › Figure 1/1L/Numerical data (Z score of Treg-related signaling gene expression).xlsx]

## Sheet: Non responder
	0M
	Patient 1	Patient 2	Patient 3	Patient 4	Patient 5	Patient 6	Patient 7	Patient 8	Patient 9	Patient 10	Patient 11	Patient 12	Patient 13	Patient 14	Patient 15
SMAD2	2.6	1.2	0.3	0.1	-1.2	-0.8	-0.1	-1	1.7	0.3	0.6	-1.5	1.3	-0.5	-0.8
SMAD3	1.4	-1	-0.6	0.3	0.1	0	-0.1	-0.1	1.6	-0.9	-0.2	-1.3	-0.5	1.7	-0.7
STAT5A	0.3	-0.3	0.7	0.4	0.6	-0.4	1.1	1.6	-0.2	0.1	-0.6	-2.2	0	0.2	-0.2
JAK1	2.1	0.4	-0.3	0.9	-0.4	-0.9	0.2	-0.7	1.7	0.7	-0.2	-2.2	-0.2	0	-0.8
JAK3	0.2	1.8	0.7	-0.2	0	0.2	1.6	1	0.4	-0.4	-0.9	-2.3	-0.1	-0.2	1.8
	3M
	Patient 1	Patient 2	Patient 3	Patient 4	Patient 5	Patient 6	Patient 7	Patient 8	Patient 9	Patient 10	Patient 11	Patient 12	Patient 13	Patient 14	Patient 15
SMAD2	-0.4	1.8	-0.2	0	-1.4	-0.5	-1.1	1.1	0.8	-1.4	-0.2	0	-0.3	-0.2	-0.2
SMAD3	-0.5	-0.9	-0.9	0.6	-0.6	0.6	0	3.4	0.4	-1.6	0.6	0	-0.7	-0.3	0.2
STAT5A	-0.5	-0.6	-0.8	0.1	2.5	1.5	1.7	-0.6	-0.7	-2.4	0.2	-0.3	-0.2	-0.3	-0.4
JAK1	-0.6	0.6	-0.9	1.8	-0.8	0.3	-0.3	1.4	1.4	-2	-0.5	-0.5	0	-0.1	-0.1
JAK3	-0.9	1.1	-0.7	0	0.1	0.9	0.9	-0.2	-0.7	-2.5	-1	0.5	-0.4	-0.6	-0.1

## Sheet: Responder
	0M
	Patient 1	Patient 2	Patient 3	Patient 4	Patient 5	Patient 6	Patient 7
SMAD2	-1.8	1.4	0.1	-0.3	0.1	1	-0.3
SMAD3	-1.2	0.6	2.1	0.2	-0.9	-0.5	-0.8
STAT5A	-0.9	-0.2	-0.6	-0.9	-0.8	0.5	0.5
JAK1	-1.5	2.8	0.9	-0.9	-1.1	-0.1	0
JAK3	0	0.1	0	-0.8	-0.8	0.4	0
	3M
	Patient 1	Patient 2	Patient 3	Patient 4	Patient 5	Patient 6	Patient 7
SMAD2	-1.9	-0.3	0.5	0	0.2	1.9	-0.6
SMAD3	0.1	-0.7	2	0.6	-0.3	-1.1	-0.1
STAT5A	2.9	-0.9	0.2	0.7	-0.6	-0.6	0.6
JAK1	-0.8	-0.1	0.6	0.4	-0.3	-0.1	-0.1
JAK3	2.9	-1.2	0.1	0.7	-0.8	-1.1	0.5
