# Supplementary material for: Costimulation loss enhances IL-2-driven Treg generation by PI3K-STAT3 inhibition in CNS autoimmunity
Source: EMBO Mol Med. 2026 May 5;18(6):2272–92. doi: 10.1038/s44321-026-00431-7 (PMC13269791; doi:10.1038/s44321-026-00431-7)
Supplement: Supplementary file 4 — Source data Fig. 1 [file 44321_2026_431_MOESM4_ESM.zip › Figure 1/1K/Numerical data (Z score of inflammatory cytokine gene expression).xlsx]

## Sheet: Non responder
	0M
	Patient 1	Patient 2	Patient 3	Patient 4	Patient 5	Patient 6	Patient 7	Patient 8	Patient 9	Patient 10	Patient 11	Patient 12	Patient 13	Patient 14	Patient 15
TBX21	0.6	-0.9	-0.7	-0.4	-0.5	-0.5	-0.8	0.5	-0.2	-0.9	-0.8	-0.8	-0.7	0.5	2.1
IFNG	3.3	-0.7	-0.7	0	-0.8	-0.1	-0.8	-0.3	0.7	-0.5	-0.4	-0.8	-0.1	-0.2	0.3
IL18	0.7	3.2	0.3	-0.8	-0.3	-0.8	0.4	-0.2	0	0.8	1.2	-1.3	2.2	-0.5	-0.4
TNFAIP1	0.6	-0.9	1.9	0.3	0	0.3	1.4	1.3	-1	-1.2	0	-2.4	0.2	0.8	-0.1
RORC	0.8	-0.2	0.2	-0.4	-0.1	1.3	-0.2	0.9	-0.3	-1.6	-0.7	-0.6	-1.5	1.5	-1.3
IL17A	-0.3	-0.3	-0.3	-0.3	-0.3	-0.3	-0.3	-0.3	-0.3	-0.3	-0.3	4.8	-0.3	-0.3	-0.3
IL6	0.3	-0.1	-0.8	0.8	1.6	0.9	-0.9	-0.1	-0.5	-0.8	-0.9	1.1	-1.1	-1.1	-0.7
IL1B	2.6	0.3	-0.9	-0.7	-0.1	-0.4	-0.5	-0.6	-0.9	2	-0.9	-0.7	-0.6	-0.7	-0.1
GATA3	1.5	-0.6	-0.8	0.1	-0.3	0.3	-0.8	1.7	2.6	-1.1	-0.7	-1.3	-1	0.3	-0.9
IL13	3.6	-0.7	-0.7	0.7	0.7	0.7	-0.7	-0.7	-0.7	0.7	-0.7	2.1	-0.7	0.7	-0.7
	3M
	Patient 1	Patient 2	Patient 3	Patient 4	Patient 5	Patient 6	Patient 7	Patient 8	Patient 9	Patient 10	Patient 11	Patient 12	Patient 13	Patient 14	Patient 15
TBX21	-0.2	-0.7	-0.8	0.4	0.3	-0.2	-0.8	1.9	-0.5	-0.8	-0.2	0.1	-0.2	1.9	3.1
IFNG	1.3	0	-0.7	0.8	-0.8	-0.5	-1	2.7	0.6	-0.8	-0.6	-0.6	-0.3	-0.2	1.3
IL18	-0.6	1.7	-0.2	-1	-0.4	-0.7	0	-1.1	-0.1	-1.2	0.5	-0.8	0.5	-0.7	-0.3
TNFAIP1	0.1	-0.5	-1	0.3	0.9	1.3	1.1	0.4	-0.2	-2.4	-0.2	0	-0.4	-0.8	0.4
RORC	0.9	0.6	-0.8	0.3	0	2.6	0.9	-0.7	0.4	0	-1.1	1.1	-1.5	0.9	-1.3
IL17A	-0.3	-0.3	2.3	-0.3	-0.3	-0.3	-0.3	-0.3	-0.3	-0.3	-0.3	-0.3	-0.3	-0.3	-0.3
IL6	0.5	0.1	0.1	3.5	0.9	0.4	-0.7	0.7	-0.7	0.6	-0.9	0.5	-0.7	-0.9	-0.9
IL1B	-0.6	2.3	0.3	2.1	-0.9	-0.2	0.1	-0.7	0	0.4	-0.9	0.8	0.4	0.5	-0.8
GATA3	0.2	0.1	-1	1.4	1.1	1.2	0	0.7	0.9	-1.4	-0.8	-0.1	-1.3	0	-0.2
IL13	0.7	-0.7	-0.7	0.7	-0.7	0.7	-0.7	-0.7	-0.7	-0.7	-0.7	0.7	-0.7	-0.7	-0.7

## Sheet: Respoder
	0M							3M
	Patient 1	Patient 2	Patient 3	Patient 4	Patient 5	Patient 6	Patient 7	Patient 1	Patient 2	Patient 3	Patient 4	Patient 5	Patient 6	Patient 7
TBX21	-1.7	0.5	1.3	-0.4	-0.9	-0.1	-0.3	-0.6	-1.1	1.4	1.1	0	-0.9	1.7
IFNG	-1.3	0.4	1.1	0.7	-0.2	0.1	-0.7	-1.4	-1	0.4	2.4	0.2	-0.8	0.2
IL18	-1	0.8	-0.6	-0.6	-0.2	1.8	-0.1	-1.2	-0.3	0.3	-0.3	-0.7	2.4	-0.3
TNFAIP1	-0.8	-0.5	-1.9	-0.8	-0.4	0.1	-0.5	2.2	-1	1	0.5	0.8	0.2	0.9
RORC	0.5	0.8	-1.2	-0.8	0.4	-1	-0.8	2.7	0.2	-0.5	-0.2	0.6	-1.1	0.5
IL17A	3.6	-0.4	-0.4	-0.4	0.6	-0.4	-0.4	0.6	-0.4	-0.4	-0.4	-0.4	-0.4	-0.4
IL6	1.8	0.8	1.2	1.5	-0.6	-0.8	-1	0	0.5	-1.2	0.6	-0.5	-1.2	-1
IL1B	-0.7	1.7	2.7	0.2	-0.5	-0.7	0.2	-0.8	0.1	-0.8	0.5	-0.8	-0.5	-0.4
GATA3	-0.4	1.5	0.1	-1.2	-1.3	-0.6	-0.7	2.5	-0.3	0.7	0.2	0.1	-0.8	0.2
IL13	3.5	-0.5	0.5	-0.5	0.5	-0.5	0.5	-0.5	-0.5	-0.5	-0.5	-0.5	-0.5	-0.5
