# Supplementary material for: Costimulation loss enhances IL-2-driven Treg generation by PI3K-STAT3 inhibition in CNS autoimmunity
Source: EMBO Mol Med. 2026 May 5;18(6):2272–92. doi: 10.1038/s44321-026-00431-7 (PMC13269791; doi:10.1038/s44321-026-00431-7)
Supplement: Supplementary file 4 — Source data Fig. 1 [file 44321_2026_431_MOESM4_ESM.zip › Figure 1/1B/Numerical data (Disease score).xlsx]

## Sheet: Sheet1
	PBS					dNP2-ctCTLA-4					CTLA-4 Ig
Day point	Mouse 1	Mouse 2	Mouse 3	Mouse 4	Mouse 5	Mouse 1	Mouse 2	Mouse 3	Mouse 4	Mouse 5	Mouse 1	Mouse 2	Mouse 3	Mouse 4	Mouse 5
0	0	0	0	0	0	0	0	0	0	0	0	0	0	0	0
1	0	0	0	0	0	0	0	0	0	0	0	0	0	0	0
2	0	0	0	0	0	0	0	0	0	0	0	0	0	0	0
3	0	0	0	0	0	0	0	0	0	0	0	0	0	0	0
4	0	0	0	0	0	0	0	0	0	0	0	0	0	0	0
5	0	0	0	0	0	0	0	0	0	0	0	0	0	0	0
6	0	0	0	0	0	0	0	0	0	0	0	0	0	0	0
7	0	0	0	0	0	0	0	0	0	0	0	0	0	0	0
8	0	0	0	0	0	0	0	0	0	0	0	0	0	0	0
9	0	1	0	0.5	0	0	0	0	0	0	0	0	0	0	0
10	0	2	0	1	0.5	0	0	0.5	0	0	0	0	0	0	0.5
11	0	2	0	1	1	0	0	0.5	0	0	0	0	0.5	0	0.5
12	1	3	0	1	2	0	0.5	0.5	0	0	0	0	0.5	0	0.5
13	1	3	0	2	3	0	0.5	0.5	0	0	0	0	0.5	0	0.5
14	1	3	0	3	3	0	0.5	0.5	0	0	0	0	0	0	0.5
15	1	2	0	2	2	0.5	0.5	0.5	0	0	0	0	0	1	0.5
16	2	1	0	1	2	0.5	0	0.5	0	0	0	0	0	1	0.5
17	2	1	0	1	1	0.5	0	0.5	0	0	0	0	0	0.5	0.5
18	2	1	0	0.5	0.5	0	0	0	0	0	0	0	0	0	0
19	1	0.5	0	0	0	0	0	0	0	0	0.5	0.5	0	0	0
20	0.5	0.5	0	0	0	0	0	0	0	0	0	0.5	0	0	0
21	0.5	0.5	0	0	0.5	0	0	0	0	0	0	0.5	0	0	0
22	1	1	0	0	1	0	0.5	0	0	0	0	0.5	0	0.5	0
23	1	1	0	0	1	0	0.5	0	0	0	0	0.5	0	0.5	0
24	1	1	0	0	1	0	0.5	0	0	0	0	0.5	0	0.5	0
25	1	1	0	0	2	0	0.5	0	0	0	0	0.5	0	0.5	0
26	1	1	0	0	2	0	0	0	0		0	0.5	0	0.5	0
27	1	1	0	0	2	0	0	0	0	0	0	0.5	0	0.5	0
28	1	1	0	0	2	0.5	0	0	0	0	0	0.5	0	0.5	0
29	1	1	0	0	2	0.5	0	0	0	0	0	0.5	0	0.5	0
30	1	1	0	0	2	0.5	0	0	0	0	0	0.5	0	0.5	0
31	1	0.5	0	0	2	0.5	0	0	0	0	0.5	0.5	0	0.5	0
32	1	0.5	0	0	2	0	0.5	0	0	0	0.5	0.5	0	0.5	0
33	1	0.5	0	0	1	0	0.5	0	0	0	1	0.5	0.5	0.5	0
34	1	0.5	0	0	1	0	1	0	0	0	1	0.5	1	0	1
35	1	0	0	0	1	0	1	0	0	0	0.5	0.5	2	0	2
36	0.5	0	0	0	1	0	2	0	0	0	0	0	3	0	3
37	0.5	0	0	0	2	0	2	0	0	0	0	0	3	0	3
38	0.5	0	0	0.5	2	0	1	0	0	0	0	0	3	0	2
39	0.5	0	0	0.5	2	0	1	0	0	0	0	0	3	0.5	2
40	0.5	0	0	0.5	2	0	0.5	0	0	0	0.5	0	3	1	1
41	0.5	0	0	0.5	2	0	0.5	0	0	0	0.5	0.5	2	2	0.5
42	0.5	0	0	0.5	2	0	0.5	0	0	0	0.5	0.5	2	2	0.5
