# Supplementary material for: Costimulation loss enhances IL-2-driven Treg generation by PI3K-STAT3 inhibition in CNS autoimmunity
Source: EMBO Mol Med. 2026 May 5;18(6):2272–92. doi: 10.1038/s44321-026-00431-7 (PMC13269791; doi:10.1038/s44321-026-00431-7)
Supplement: Supplementary file 4 — Source data Fig. 1 [file 44321_2026_431_MOESM4_ESM.zip › Figure 1/1E/Numerical data (# of spinal cord-infiltrated lymphocytes).xlsx]

## Sheet: Sheet1
	PBS	dNP2-ctCTLA-4	CTLA-4 Ig
Mouse 1	0.7	0.2	0.2
Mouse 2	0.9	0.4	0.5
Mouse 3	0.6	0.3	0.2
Mouse 4	1	0.3	0.4
Mouse 5	0.7	0.4	0.8
