# Supplementary material for: Costimulation loss enhances IL-2-driven Treg generation by PI3K-STAT3 inhibition in CNS autoimmunity
Source: EMBO Mol Med. 2026 May 5;18(6):2272–92. doi: 10.1038/s44321-026-00431-7 (PMC13269791; doi:10.1038/s44321-026-00431-7)
Supplement: Supplementary file 4 — Source data Fig. 1 [file 44321_2026_431_MOESM4_ESM.zip › Figure 1/1D/Numerical data (Relative relapse severity).xlsx]

## Sheet: Sheet1
	PBS	dNP2-ctCTLA-4	CTLA-4 Ig
Mouse 1	1.5102	1.2	3.83333
Mouse 2	0.590361	4.41667	5.14286
Mouse 3		0.2	9
Mouse 4	0.232143	1	3.28571
Mouse 5	2.20312	1	3.15
