# Supplementary material for: Costimulation loss enhances IL-2-driven Treg generation by PI3K-STAT3 inhibition in CNS autoimmunity
Source: EMBO Mol Med. 2026 May 5;18(6):2272–92. doi: 10.1038/s44321-026-00431-7 (PMC13269791; doi:10.1038/s44321-026-00431-7)
Supplement: Supplementary file 4 — Source data Fig. 1 [file 44321_2026_431_MOESM4_ESM.zip › Figure 1/1C/Numerical data (AUC of mean clinical score).xlsx]

## Sheet: Acute phase
	PBS	dNP2-ctCTLA-4	CTLA-4 Ig
Mouse 1	11.25	1.5	0.5
Mouse 2	19.75	2	0.75
Mouse 3		4	1.5
Mouse 4	13	0	2.5
Mouse 5	15	0	4

## Sheet: Relapse phase
	PBS	dNP2-ctCTLA-4	CTLA-4 Ig
Mouse 1	17.5	2	4.75
Mouse 2	11.25	12.25	8
Mouse 3		0	21.5
Mouse 4	2.25	0	10.5
Mouse 5	34.25	0	14.75
