# Supplementary material for: Costimulation loss enhances IL-2-driven Treg generation by PI3K-STAT3 inhibition in CNS autoimmunity
Source: EMBO Mol Med. 2026 May 5;18(6):2272–92. doi: 10.1038/s44321-026-00431-7 (PMC13269791; doi:10.1038/s44321-026-00431-7)
Supplement: Supplementary file 4 — Source data Fig. 1 [file 44321_2026_431_MOESM4_ESM.zip › Figure 1/1J/Numerical data (Z score of Treg-related gene between non-responder and responder).xlsx]

## Sheet: Non responder
	0M
	Patient 1	Patient 2	Patient 3	Patient 4	Patient 5	Patient 6	Patient 7	Patient 8	Patient 9	Patient 10	Patient 11	Patient 12	Patient 13	Patient 14	Patient 15
FOXP3	0.4	-0.9	0.9	0.5	0.7	1.1	-0.7	1.2	1.8	-0.6	-1.1	-1.1	-0.2	1.7	0.3
IL2RA	1.4	-0.1	-0.7	0	0.2	-0.3	0	-0.4	2.1	-1.2	2	-1.2	-1.2	0.2	-0.7
CTLA4	2	-0.7	0.9	-0.4	0	-0.6	-0.4	-0.2	2.1	-0.5	0.2	-0.6	0	3.5	0.3
ICOS	1	-0.4	0.4	0.2	-0.3	-0.2	-0.7	-0.4	2.2	-0.3	0.1	-0.6	-0.6	0.8	-0.7
CD28	0.8	-0.5	-0.5	1	-0.3	-0.1	-0.6	-0.6	3.6	-0.9	0.1	-0.9	-1	0.5	-1
PDCD1	0.4	-0.4	-0.2	-0.4	-0.3	0.3	-0.5	4.9	-0.2	-0.5	-0.5	-0.4	-0.4	-0.5	-0.1
TIGIT	0.5	-0.5	-0.9	0.9	-0.1	0.6	-0.7	0.5	3.1	-0.9	-0.7	-1.2	-0.9	0.6	-0.6
LAG3	1.2	-0.5	-0.4	0	0	0.5	-1	3.4	-0.4	-1.1	-1	-1.1	-0.6	-0.2	0.6
IKZF2	0.9	-0.4	-0.3	-0.1	-0.4	-0.5	-0.4	-0.5	3.8	-0.5	-0.2	-0.5	-0.4	0	-0.4
ENTPD1	0.7	1.3	1.1	0.9	-0.3	-1.1	1.3	-1.2	-0.6	1.6	0.4	-1.6	2.4	-0.7	-0.2
TGFB1	-0.1	-0.3	0.4	0.1	0.6	-0.1	0.6	3	-0.4	0.3	-0.7	-1.7	-0.5	-0.1	-0.2
IL10	1.6	2.9	0.2	-0.5	-0.3	-0.7	-0.2	-0.7	-0.6	0.1	-0.3	-0.7	0.3	-0.7	2.3
	3M
	Patient 1	Patient 2	Patient 3	Patient 4	Patient 5	Patient 6	Patient 7	Patient 8	Patient 9	Patient 10	Patient 11	Patient 12	Patient 13	Patient 14	Patient 15
FOXP3	-0.7	-0.7	-1.3	-0.3	1.8	-0.3	1.1	-1.4	-0.1	-1.5	-1	1.1	-0.9	-0.3	0.2
IL2RA	-0.7	-0.2	-1.5	0	0.1	0.4	1.7	0.2	1.4	-1.9	0.7	0.9	-1.2	-0.4	0.6
CTLA4	-0.9	-0.5	0	-0.6	-0.4	-0.9	-0.7	-1	0.3	-0.4	-0.5	-0.5	-0.9	0.7	0.7
ICOS	-0.5	0.8	-0.7	0	-1.1	-0.5	-0.8	4	0.1	-0.7	-0.7	0.6	-0.5	-0.2	-0.5
CD28	-0.5	1.1	-0.9	0.6	-0.6	0.7	0.1	0.3	1.7	-1.4	-0.7	0.7	-0.8	0.2	-0.2
PDCD1	0.3	-0.1	-0.4	-0.4	1.6	0.2	-0.4	0.1	-0.1	-0.5	-0.5	-0.4	-0.3	-0.3	-0.2
TIGIT	-0.6	0.1	-1.1	1.6	-0.1	0.9	-0.5	1.6	1.5	-1.3	-0.7	-0.3	-0.9	-0.2	0.1
LAG3	0.6	-0.3	-0.6	1.3	0.4	0.6	-0.5	2.2	-0.5	-1	-0.8	-0.3	-0.6	-0.5	0.7
IKZF2	-0.2	-0.1	-0.3	0	-0.5	-0.5	-0.5	0.4	3.3	-0.5	-0.4	-0.3	-0.6	-0.2	0
ENTPD1	-0.7	1.3	-0.2	-0.8	-1.2	-0.7	-0.8	-0.1	0.2	-1.5	0.4	-0.2	1.1	-0.4	-0.1
TGFB1	-0.6	-1	-0.4	0.3	2.5	1.8	0.9	-0.7	-0.6	-1.6	-0.6	-0.5	0	-0.2	-0.3
IL10	-0.3	2.3	1.3	-0.2	-0.6	-0.5	-0.7	-0.6	-0.7	-0.6	-0.5	-0.2	-0.3	-0.8	-0.3

## Sheet: Responder
	0M
	Patient 1	Patient 2	Patient 3	Patient 4	Patient 5	Patient 6	Patient 7
FOXP3	0.1	1.3	-1	-1	-0.6	-0.6	0.6
IL2RA	-0.9	1.3	0.2	-1.1	-0.3	-0.2	1.1
CTLA4	-0.4	-0.2	2.8	1.6	0.4	-0.5	-0.7
ICOS	-0.8	1.7	2.1	0.4	0	-1.1	0
CD28	-0.1	1.2	0	-0.8	-0.6	-0.8	-0.2
PDCD1	-0.8	-0.1	-1.1	-0.4	0.5	-0.8	-0.4
TIGIT	-0.6	0.8	-0.2	0.6	-1	-0.9	-1
LAG3	-1	-0.5	0.5	-0.3	-1	-0.8	-0.8
IKZF2	-0.8	3.3	0.1	-0.3	-0.6	-0.6	-0.3
ENTPD1	-1.4	0.5	-0.4	0.1	0.1	2.1	0.5
TGFB1	-1.6	0	0.2	-0.9	-0.9	1.2	-0.2
IL10	-0.2	0.8	0.4	0.2	-0.9	1.3	0.2
	3M
	Patient 1	Patient 2	Patient 3	Patient 4	Patient 5	Patient 6	Patient 7
FOXP3	2.5	-0.5	-0.4	1.1	-1	-0.7	0.3
IL2RA	1.9	-0.1	0.4	-0.6	-0.9	-1.8	1
CTLA4	-0.1	-0.8	0.4	-0.4	-0.5	-1.1	-0.3
ICOS	-0.8	-0.7	1.1	-0.6	0.2	-1.5	0.1
CD28	2.4	-0.4	0.6	-0.5	0.1	-1.8	0.9
PDCD1	2.4	-0.4	-0.8	0.8	1.8	0.2	-0.8
TIGIT	1.6	-0.8	0.9	2.1	0	-1.2	-0.2
LAG3	1.5	-0.8	2.2	0.9	-0.1	-0.9	0.8
IKZF2	-0.8	0.2	-0.3	0.7	-0.2	-0.2	-0.2
ENTPD1	-1.6	-0.7	-0.3	0	-0.7	1.9	-0.3
TGFB1	2.5	-0.8	0.2	0.5	-0.8	0.3	0.4
IL10	-1.3	-1.1	-1.1	1.3	-1.1	1.9	-0.5
