# Supplementary material for: Costimulation loss enhances IL-2-driven Treg generation by PI3K-STAT3 inhibition in CNS autoimmunity
Source: EMBO Mol Med. 2026 May 5;18(6):2272–92. doi: 10.1038/s44321-026-00431-7 (PMC13269791; doi:10.1038/s44321-026-00431-7)
Supplement: Supplementary file 4 — Source data Fig. 1 [file 44321_2026_431_MOESM4_ESM.zip › Figure 1/1M/Numerical data (Gene expression comparison between non-respoder and responder).xlsx]

## Sheet: CD28
	Non responder	Responder
Patient 1	715	853
Patient 2	365	1278
Patient 3	351	895
Patient 4	798	619
Patient 5	422	676
Patient 6	482	636
Patient 7	336	826
Patient 8	331
Patient 9	1556
Patient 10	249
Patient 11	511
Patient 12	247
Patient 13	205
Patient 14	652
Patient 15	210

## Sheet: CD80
	Non responder	Responder
Patient 1	10.04	11
Patient 2	7	6.01
Patient 3	4	7
Patient 4	15.08	11
Patient 5	14.01	11
Patient 6	8.01	11
Patient 7	5	8.03
Patient 8	0
Patient 9	5
Patient 10	3.01
Patient 11	6.01
Patient 12	15
Patient 13	3
Patient 14	8.01
Patient 15	0

## Sheet: IL2RA
	Non responder	Responder
Patient 1	296	187
Patient 2	173	334
Patient 3	125	261
Patient 4	181	176
Patient 5	199	232
Patient 6	156	238
Patient 7	188	326
Patient 8	148
Patient 9	357
Patient 10	84
Patient 11	347
Patient 12	89
Patient 13	87
Patient 14	202
Patient 15	131

## Sheet: SMAD3
	Non responder	Responder
Patient 1	338	211
Patient 2	142	328
Patient 3	169	429
Patient 4	248	300
Patient 5	229	230
Patient 6	220	254
Patient 7	211	236
Patient 8	215
Patient 9	357
Patient 10	149
Patient 11	205
Patient 12	113
Patient 13	178
Patient 14	364
Patient 15	167

## Sheet: SMAD2
	Non responder	Responder
Patient 1	1818	348
Patient 2	1222	1289
Patient 3	878	892
Patient 4	774	774
Patient 5	279	886
Patient 6	412	1155
Patient 7	723	785
Patient 8	354
Patient 9	1450
Patient 10	870
Patient 11	990
Patient 12	143
Patient 13	1277
Patient 14	558
Patient 15	448

## Sheet: JAK3
	Non responder	Responder
Patient 1	2546	2237
Patient 2	3801	2295
Patient 3	2901	2212
Patient 4	2189	1621
Patient 5	2356	1611
Patient 6	2534	2500
Patient 7	3581	2220
Patient 8	3127
Patient 9	2717
Patient 10	2044
Patient 11	1681
Patient 12	604
Patient 13	2303
Patient 14	2250
Patient 15	3735
