# Supplementary material for: Costimulation loss enhances IL-2-driven Treg generation by PI3K-STAT3 inhibition in CNS autoimmunity
Source: EMBO Mol Med. 2026 May 5;18(6):2272–92. doi: 10.1038/s44321-026-00431-7 (PMC13269791; doi:10.1038/s44321-026-00431-7)
Supplement: Supplementary file 5 — Source data Fig. 2 [file 44321_2026_431_MOESM5_ESM.zip]

Archive with 32 entries (24 files):
- Figure 2/
- __MACOSX/._Figure 2
- Figure 2/.DS_Store
- __MACOSX/Figure 2/._.DS_Store
- Figure 2/2G/
- __MACOSX/Figure 2/._2G
- Figure 2/2I/
- __MACOSX/Figure 2/._2I
- Figure 2/2F/
- __MACOSX/Figure 2/._2F
- Figure 2/2C/
- __MACOSX/Figure 2/._2C
- Figure 2/2D/
- __MACOSX/Figure 2/._2D
- Figure 2/2J/
- __MACOSX/Figure 2/._2J
- Figure 2/2K/
- __MACOSX/Figure 2/._2K
- Figure 2/2G/Numerical data (Foxp3 expression).xlsx
- __MACOSX/Figure 2/2G/._Numerical data (Foxp3 expression).xlsx
- Figure 2/2I/Numerical data (CD25+ Foxp3+ & CD25+ Foxp3-).xlsx
- __MACOSX/Figure 2/2I/._Numerical data (CD25+ Foxp3+ & CD25+ Foxp3-).xlsx
- Figure 2/2F/Numerical data (IL-17A expression).xlsx
- __MACOSX/Figure 2/2F/._Numerical data (IL-17A expression).xlsx
- Figure 2/2C/Numerical data (Expression of IL-17A and Foxp3 in CD4 T cells).xlsx
- __MACOSX/Figure 2/2C/._Numerical data (Expression of IL-17A and Foxp3 in CD4 T cells).xlsx
- Figure 2/2D/Numerical data (Total frequency of Treg cells).xlsx
- __MACOSX/Figure 2/2D/._Numerical data (Total frequency of Treg cells).xlsx
- Figure 2/2J/Numerical data (Total frequency of Treg cells).xlsx
- __MACOSX/Figure 2/2J/._Numerical data (Total frequency of Treg cells).xlsx
- Figure 2/2K/Numerical data (IL-2 dose dependency).xlsx
- __MACOSX/Figure 2/2K/._Numerical data (IL-2 dose dependency).xlsx
