# Supplementary material for: Costimulation loss enhances IL-2-driven Treg generation by PI3K-STAT3 inhibition in CNS autoimmunity
Source: EMBO Mol Med. 2026 May 5;18(6):2272–92. doi: 10.1038/s44321-026-00431-7 (PMC13269791; doi:10.1038/s44321-026-00431-7)
Supplement: Supplementary file 5 — Source data Fig. 2 [file 44321_2026_431_MOESM5_ESM.zip › Figure 2/2G/Numerical data (Foxp3 expression).xlsx]

## Sheet: IL-17A- Foxp3+ of CD4 T cells
Replicate	PBS	CTLA-4 Ig	anti-IL-2	CTLA-4 Ig + anti-IL-2
1	3.64	7.48	0.1	0.26
2	1.89	5.58	0.22	1.94
3	2.28	4.7	0.32	0.6
4	1.35	3.58	0.052	0.8
5	2.02	9.94	0.21	0.39
