# Supplementary material for: Costimulation loss enhances IL-2-driven Treg generation by PI3K-STAT3 inhibition in CNS autoimmunity
Source: EMBO Mol Med. 2026 May 5;18(6):2272–92. doi: 10.1038/s44321-026-00431-7 (PMC13269791; doi:10.1038/s44321-026-00431-7)
Supplement: Supplementary file 5 — Source data Fig. 2 [file 44321_2026_431_MOESM5_ESM.zip › Figure 2/2I/Numerical data (CD25+ Foxp3+ & CD25+ Foxp3-).xlsx]

## Sheet: CD25+ Foxp3+ of CD4 T cells (%)
Replicate	PBS	CTLA-4 Ig	IL-2	CTLA-4 Ig + IL-2
1	12.1	18.3	31.9	62.3
2	11.6	18.3	29.2	49.2
3	12.9	20.5	39.7	56.8
4	6	21.7	21	70.5
5	10.4	29.5	24.6	82.4
6	5.7	15.2	17.3	58.4
7	20.1	26.5	54.8	75.2
8	9.68	18.9	41.3	60.5

## Sheet: CD25+ Foxp3- of CD4 T cells (%)
Replicate	PBS	CTLA-4 Ig	IL-2	CTLA-4 Ig + IL-2
1	15.2	9.45	52.9	12
2	35.3	20.5	46.6	14.5
3	14.8	9.66	33.8	7.98
4	18.6	16.8	65.9	9.94
5	15.5	18.7	58.1	7.34
6	16.7	7.5	69.4	21.1
7	9.92	11.5	18.4	5.44
8	5.73	10.2	33.2	10.7
