# Supplementary material for: Costimulation loss enhances IL-2-driven Treg generation by PI3K-STAT3 inhibition in CNS autoimmunity
Source: EMBO Mol Med. 2026 May 5;18(6):2272–92. doi: 10.1038/s44321-026-00431-7 (PMC13269791; doi:10.1038/s44321-026-00431-7)
Supplement: Supplementary file 5 — Source data Fig. 2 [file 44321_2026_431_MOESM5_ESM.zip › Figure 2/2F/Numerical data (IL-17A expression).xlsx]

## Sheet: IL-17A+ Foxp3- of CD4 T cells
Replicate	PBS	CTLA-4 Ig	anti-IL-2	CTLA-4 Ig + anti-IL-2
1	7.88	3.09	14.2	2.14
2	13.7	4.54	10.5	1.44
3	8.36	4.29	13.2	4.35
4	18.4	6.3	15	2.75
5	32	12.5	28.5	8.97
