# Supplementary material for: Costimulation loss enhances IL-2-driven Treg generation by PI3K-STAT3 inhibition in CNS autoimmunity
Source: EMBO Mol Med. 2026 May 5;18(6):2272–92. doi: 10.1038/s44321-026-00431-7 (PMC13269791; doi:10.1038/s44321-026-00431-7)
Supplement: Supplementary file 5 — Source data Fig. 2 [file 44321_2026_431_MOESM5_ESM.zip › Figure 2/2C/Numerical data (Expression of IL-17A and Foxp3 in CD4 T cells).xlsx]

## Sheet: IL-17A+ Foxp3- CD4 T cells (%)
Replicate	PBS	CTLA-4 Ig	IL-2	CTLA-4 Ig + IL-2
1	6.09	4.42	3.76	1.9
2	17	13.4	11.8	6.26
3	7.88	3.09	4.34	1.07
4	32	12.5	30.1	7.57
5	13.7	4.54	9.39	2.75
6	8.36	4.29	6.65	2.51
7	18.4	6.3	22.7	4.03
8	14.5	7.52	11.7	5.49
9	13.4	4.33	8.95	3.14
10	9.35	7.31	4.45	2.24
11	22.4	16.2	15.3	9.67

## Sheet: IL-17A- Foxp3+ CD4 T cells (%)
Replicate	PBS	CTLA-4 Ig	IL-2	CTLA-4 Ig + IL-2
1	3.7	5.21	10	31.6
2	1.77	3.46	7.58	34.5
3	4.09	6.94	15.7	51.7
4	2.02	9.94	2.67	33.3
5	1.89	5.58	4.12	38.3
6	2.28	4.7	9.48	31.4
7	1.35	3.58	6.05	50.5
8	2.02	6.49	3.66	23.5
9	2.03	8.37	2.32	21.4
10	2.97	6	7.27	27
11	1.9	8.5	3.72	22.4
