# Supplementary material for: Costimulation loss enhances IL-2-driven Treg generation by PI3K-STAT3 inhibition in CNS autoimmunity
Source: EMBO Mol Med. 2026 May 5;18(6):2272–92. doi: 10.1038/s44321-026-00431-7 (PMC13269791; doi:10.1038/s44321-026-00431-7)
Supplement: Supplementary file 5 — Source data Fig. 2 [file 44321_2026_431_MOESM5_ESM.zip › Figure 2/2D/Numerical data (Total frequency of Treg cells).xlsx]

## Sheet: Total frequency of Treg cells
Replicate	PBS	CTLA-4 Ig	IL-2	CTLA-4 Ig + IL-2
1	0.099	0.098	0.088	8.11
2	0.63	0.48	1.63	4.41
3	0.54	0.43	2.13	4.22
4	0.84	0.62	1.48	10.3
5	0.86	0.47	1.08	6.48
6	1.35	0.56	4.67	8.8
7	0.69	0.36	2.94	8.44
8	0.62	0.35	3.02	6.03
9	0.65	1.24	0.69	1.93
10	1.02	0.79	1.04	5.07
11	1.36	0.66	3.71	8.15
