# Supplementary material for: Costimulation loss enhances IL-2-driven Treg generation by PI3K-STAT3 inhibition in CNS autoimmunity
Source: EMBO Mol Med. 2026 May 5;18(6):2272–92. doi: 10.1038/s44321-026-00431-7 (PMC13269791; doi:10.1038/s44321-026-00431-7)
Supplement: Supplementary file 5 — Source data Fig. 2 [file 44321_2026_431_MOESM5_ESM.zip › Figure 2/2J/Numerical data (Total frequency of Treg cells).xlsx]

## Sheet: Total frequency of Treg cells
Replicate	PBS	CTLA-4 Ig	IL-2	CTLA-4 Ig + IL-2
1	3.12	1.45	7.84	6.13
2	1.79	0.91	3.96	3.91
3	2.27	1.19	9.22	6.7
4	2.75	1.94	12.6	11.6
5	1.29	1.16	5.76	8.71
6	1.86	1.43	6.04	9.31
7	3.03	1.15	8.84	7.27
8	2.39	0.48	10.6	8.78
