# Supplementary material for: Costimulation loss enhances IL-2-driven Treg generation by PI3K-STAT3 inhibition in CNS autoimmunity
Source: EMBO Mol Med. 2026 May 5;18(6):2272–92. doi: 10.1038/s44321-026-00431-7 (PMC13269791; doi:10.1038/s44321-026-00431-7)
Supplement: Supplementary file 5 — Source data Fig. 2 [file 44321_2026_431_MOESM5_ESM.zip › Figure 2/2K/Numerical data (IL-2 dose dependency).xlsx]

## Sheet: CD25+ Foxp3+ of CD4 T cells (%)
	PBS					CTLA-4 Ig
IL-2 (U/ml)	Replicate 1	Replicate 2	Replicate 3	Replicate 4	Replicate 5	Replicate 1	Replicate 2	Replicate 3	Replicate 4	Replicate 5
0	11.6	12.9	9.68	10.4	5.7	18.3	20.5	18.9	29.5	15.2
10	17.2	17.7	14.5	15.8	8.39	34.8	41.9	42.9	51.9	29
20	27.1	24.4	22.6	20.7	7.59	48.9	50.6	53.2	70.9	50.4
50	29.2	39.7	41.3	24.6	17.3	49.2	56.8	60.5	82.4	58.4

## Sheet: CD25+ Foxp3- of CD4 T cells (%)
	PBS					CTLA-4 Ig
IL-2 (U/ml)	Replicate 1	Replicate 2	Replicate 3	Replicate 4	Replicate 5	Replicate 1	Replicate 2	Replicate 3	Replicate 4	Replicate 5
0	35.3	14.8	18.6	15.5	16.7	20.5	9.66	16.8	18.7	7.5
10	34.5	19.3	51.6	38.2	36.5	14.4	6.24	8.05	5.24	3.73
20	43.8	29.2	64.8	53.7	55.5	14.3	6.92	9.3	6.3	6.59
50	46.6	33.8	65.9	58.1	69.4	14.5	7.98	9.94	7.34	21.1
