# Supplementary material for: Costimulation loss enhances IL-2-driven Treg generation by PI3K-STAT3 inhibition in CNS autoimmunity
Source: EMBO Mol Med. 2026 May 5;18(6):2272–92. doi: 10.1038/s44321-026-00431-7 (PMC13269791; doi:10.1038/s44321-026-00431-7)
Supplement: Supplementary file 6 — Source data Fig. 3 [file 44321_2026_431_MOESM6_ESM.zip]

Archive with 40 entries (31 files):
- Figure 3/
- __MACOSX/._Figure 3
- Figure 3/3K/
- __MACOSX/Figure 3/._3K
- Figure 3/3E/
- __MACOSX/Figure 3/._3E
- Figure 3/3B/
- __MACOSX/Figure 3/._3B
- Figure 3/3C/
- __MACOSX/Figure 3/._3C
- Figure 3/3D/
- __MACOSX/Figure 3/._3D
- Figure 3/3J/
- __MACOSX/Figure 3/._3J
- Figure 3/.DS_Store
- __MACOSX/Figure 3/._.DS_Store
- Figure 3/3G/
- __MACOSX/Figure 3/._3G
- Figure 3/3I/
- __MACOSX/Figure 3/._3I
- Figure 3/3K/Numerical data (pSmad2_3 C-term of Foxp3+ CD4 T cells (%)).xlsx
- __MACOSX/Figure 3/3K/._Numerical data (pSmad2_3 C-term of Foxp3+ CD4 T cells (%)).xlsx
- Figure 3/3K/Numerical data (pSTAT5 of Foxp3+ CD4 T cells (%)).xlsx
- __MACOSX/Figure 3/3K/._Numerical data (pSTAT5 of Foxp3+ CD4 T cells (%)).xlsx
- Figure 3/3E/Numerical data (# of IL-17A+ CD4 T cells (Spinal cord)).xlsx
- __MACOSX/Figure 3/3E/._Numerical data (# of IL-17A+ CD4 T cells (Spinal cord)).xlsx
- Figure 3/3B/Numerical data (Clinical score).xlsx
- __MACOSX/Figure 3/3B/._Numerical data (Clinical score).xlsx
- Figure 3/3C/Numerical data (AUC of mean clinical score).xlsx
- __MACOSX/Figure 3/3C/._Numerical data (AUC of mean clinical score).xlsx
- Figure 3/3D/Numerical data (# of spinal cord-infiltrated lymphocytes).xlsx
- __MACOSX/Figure 3/3D/._Numerical data (# of spinal cord-infiltrated lymphocytes).xlsx
- Figure 3/3J/Numerical data (Foxp3 (MFI)).xlsx
- __MACOSX/Figure 3/3J/._Numerical data (Foxp3 (MFI)).xlsx
- Figure 3/3G/Numerical data (Foxp3+ of CD4 T cells (%)).xlsx
- __MACOSX/Figure 3/3G/._Numerical data (Foxp3+ of CD4 T cells (%)).xlsx
- Figure 3/3I/Numerical data (CD62L^lo CD44^hi of Foxp3+ CD4 T cells (%)).xlsx
- __MACOSX/Figure 3/3I/._Numerical data (CD62L^lo CD44^hi of Foxp3+ CD4 T cells (%)).xlsx
- Figure 3/3I/Numerical data (CD62L^hi CD44^lo of Foxp3+ CD4 T cells (%)).xlsx
- __MACOSX/Figure 3/3I/._Numerical data (CD62L^hi CD44^lo of Foxp3+ CD4 T cells (%)).xlsx
