# Supplementary material for: Costimulation loss enhances IL-2-driven Treg generation by PI3K-STAT3 inhibition in CNS autoimmunity
Source: EMBO Mol Med. 2026 May 5;18(6):2272–92. doi: 10.1038/s44321-026-00431-7 (PMC13269791; doi:10.1038/s44321-026-00431-7)
Supplement: Supplementary file 6 — Source data Fig. 3 [file 44321_2026_431_MOESM6_ESM.zip › Figure 3/3K/Numerical data (pSmad2_3 C-term of Foxp3+ CD4 T cells (%)).xlsx]

## Sheet: Sheet1
Group	PBS	IL-2	CTLA-4 Ig	CTLA-4 Ig + IL-2
Mouse 1	5.14	4.36	5.31	7.71
Mouse 2	4.94	4.77	4.5	6.35
Mouse 3	4.91	4.08	5.74	7.49
Mouse 4	6.98	4.77	6.74	6.33
Mouse 5	5.34	5.45	7.61	9.36
