# Supplementary material for: Costimulation loss enhances IL-2-driven Treg generation by PI3K-STAT3 inhibition in CNS autoimmunity
Source: EMBO Mol Med. 2026 May 5;18(6):2272–92. doi: 10.1038/s44321-026-00431-7 (PMC13269791; doi:10.1038/s44321-026-00431-7)
Supplement: Supplementary file 6 — Source data Fig. 3 [file 44321_2026_431_MOESM6_ESM.zip › Figure 3/3K/Numerical data (pSTAT5 of Foxp3+ CD4 T cells (%)).xlsx]

## Sheet: Sheet1
Group	PBS	IL-2	CTLA-4 Ig	CTLA-4 Ig + IL-2
Mouse 1	15.6	15.1	3.96	52.6
Mouse 2	21.1	21.6	5.62	42.1
Mouse 3	15.2	22.8	6.02	42.7
Mouse 4	13	43.6	10.4	59
Mouse 5	13	49.5	24.3	59.1
