# Supplementary material for: Costimulation loss enhances IL-2-driven Treg generation by PI3K-STAT3 inhibition in CNS autoimmunity
Source: EMBO Mol Med. 2026 May 5;18(6):2272–92. doi: 10.1038/s44321-026-00431-7 (PMC13269791; doi:10.1038/s44321-026-00431-7)
Supplement: Supplementary file 6 — Source data Fig. 3 [file 44321_2026_431_MOESM6_ESM.zip › Figure 3/3E/Numerical data (# of IL-17A+ CD4 T cells (Spinal cord)).xlsx]

## Sheet: Sheet1
Group	PBS	IL-2	CTLA-4 Ig	CTLA-4 Ig + IL-2
Mouse 1	10	352	12	10
Mouse 2	417	6168	193	3
Mouse 3	697	5049	42	3
Mouse 4	91	7167	69	5
Mouse 5	2375	4670	1052	284
Mouse 6	4784	1389	7416	741
Mouse 7	207	660	1035	67
Mouse 8	7596	5168	288	97
Mouse 9	210	75	3147	1182
Mouse 10	2966	390	5115	88
Mouse 11	5529	4463	2807	331
Mouse 12	920		307	771
Mouse 13	1643		818	126
Mouse 14	5390		275	9
Mouse 15	278		8613	8137
Mouse 16	96		1590	668
Mouse 17	203		1225	263
Mouse 18	15513		2240	60
Mouse 19			1575	225
Mouse 20				2235
