# Supplementary material for: Costimulation loss enhances IL-2-driven Treg generation by PI3K-STAT3 inhibition in CNS autoimmunity
Source: EMBO Mol Med. 2026 May 5;18(6):2272–92. doi: 10.1038/s44321-026-00431-7 (PMC13269791; doi:10.1038/s44321-026-00431-7)
Supplement: Supplementary file 6 — Source data Fig. 3 [file 44321_2026_431_MOESM6_ESM.zip › Figure 3/3B/Numerical data (Clinical score).xlsx]

## Sheet: Sheet1
	PBS
Day point	Mouse 1	Mouse 2	Mouse 3	Mouse 4	Mouse 5	Mouse 6	Mouse 7	Mouse 8	Mouse 9	Mouse 10	Mouse 11	Mouse 12	Mouse 13	Mouse 14	Mouse 15	Mouse 16	Mouse 17	Mouse 18	Mouse 19
7	0	0	0	0	0	0	0	0	0	0	0	0	0	0	0	0	0	0	0
8	0	0	0	0	0	0	0	0	0	0	0	0	0	0	0	0	0	0	0
9	0.5	0	0	0	0	0.5	0	0	0	0	0	0	0	0	0	0	0	0	0
10	1	1	0	0	0	0.5	0	0	0	0.5	0	0	0	0	0	0	0	0	0
11	2.5	1	0.5	0	0.5	1	0	0	0	1	0	0.5	0	0.5	0.5	0	0.5	0.5	1
12	2.5	2	1	0	1	2	0.5	0.5	0.5	1	0	3	1	1	1	1	1	1	2
13	3	2	2	0.5	1	2	2	1	2	2.5	0	4	2.5	2	1	2	0.5	2	2.5
14	2.5	3	3	1	2	2	3	1.5	3	3	0	5	3	2.5	3	3	0.5	2.5	3
	IL-2
Day point	Mouse 1	Mouse 2	Mouse 3	Mouse 4	Mouse 5	Mouse 6	Mouse 7	Mouse 8	Mouse 9	Mouse 10	Mouse 11	Mouse 12	Mouse 13	Mouse 14	Mouse 15	Mouse 16	Mouse 17	Mouse 18	Mouse 19
7	0	0	0	0	0	0	0	0	0	0	0
8	0	0	0	0	0	0.5	0	0	0	0	0
9	0	0.5	0	0	0	1	0	0	0	0	0
10	0	1	0	0	0	2	0	0	0	0	0
11	0	1	0	0	0.5	2	0	0	0	0	0
12	0.5	1	1	0.5	2	2.5	0	0	0	0	0.5
13	1	2	2.5	2	2	3	1	1	0	0.5	1
14	1	1	3	2	2	2.5	1	2	0	1	2
	CTLA-4 Ig
Day point	Mouse 1	Mouse 2	Mouse 3	Mouse 4	Mouse 5	Mouse 6	Mouse 7	Mouse 8	Mouse 9	Mouse 10	Mouse 11	Mouse 12	Mouse 13	Mouse 14	Mouse 15	Mouse 16	Mouse 17	Mouse 18	Mouse 19
7	0	0	0	0	0	0	0	0	0	0	0	0	0	0	0	0	0	0	0
8	0	0	0	0	0.5	0	0	0	0	0	0	0	0	0	0	0	0	0	0
9	0	0	0	0	1	0	0	0	0	0	0	0	0	0	0	0	0	0	0
10	0	0	0	0	1	0	0	0	0	0	0	0	0	0	0	0	0	0	0
11	0	1	0	0	2	0.5	0.5	0	1	1	0	0	0	0	0.5	0	0	0	0
12	1	2	0	0	1	1	1	0	2	1	0	0.5	0.5	0	1	0	0	0	0.5
13	1	1	0.5	0	1	1	1	0	2.5	2	0.5	0.5	1	0	2	1	0	0	1
14	1	1	0	0.5	1	1	1	0	3	1	1	1	2.5	0.5	2	1	1	0.5	2
	CTLA-4 Ig + IL-2
Day point	Mouse 1	Mouse 2	Mouse 3	Mouse 4	Mouse 5	Mouse 6	Mouse 7	Mouse 8	Mouse 9	Mouse 10	Mouse 11	Mouse 12	Mouse 13	Mouse 14	Mouse 15	Mouse 16	Mouse 17	Mouse 18	Mouse 19	Mouse 20
7	0	0	0	0	0	0	0	0	0	0	0	0	0	0	0	0	0	0	0	0
8	0	0	0	0	0	0	0	0	0	0	0	0	0	0	0	0	0	0	0	0
9	0	0	0	0.5	0	0	0	0	0	0	0	0	0	0	0	0	0	0	0	0
10	0.5	0	0	1	0	0	0.5	0	0	0	0	0	0	0	0	0	0	0	0	0
11	1	0.5	0	1	0	0	1	0	0	0	0	0	0	0	0	0	0	0	0	0
12	1	1	1	1	0	0	1	1	0	0	0	0	0	0	0	0	0	0	0	0
13	1	1	1	1	0	0	1	1	0	0	0	0	0	0	0	0	0	0	0	0.5
14	1	1	1	1	0	0	2	1	0	0	0	0.5	0	0	0	0.5	0	0	0	1
