# Supplementary material for: Costimulation loss enhances IL-2-driven Treg generation by PI3K-STAT3 inhibition in CNS autoimmunity
Source: EMBO Mol Med. 2026 May 5;18(6):2272–92. doi: 10.1038/s44321-026-00431-7 (PMC13269791; doi:10.1038/s44321-026-00431-7)
Supplement: Supplementary file 6 — Source data Fig. 3 [file 44321_2026_431_MOESM6_ESM.zip › Figure 3/3C/Numerical data (AUC of mean clinical score).xlsx]

## Sheet: Sheet1
Group	PBS	IL-2	CTLA-4 Ig	CTLA-4 Ig + IL-2
Mouse 1	10.75	2	2.5	4
Mouse 2	7.5	6	4.5	3
Mouse 3	5	5	0.5	2.5
Mouse 4	1	3.5	0.25	5
Mouse 5	3.5	5.5	7	0
Mouse 6	7	12.25	3	0
Mouse 7	4	1.5	3	4.5
Mouse 8	2.25	2	0	2.5
Mouse 9	4	0	7	0
Mouse 10	6.5	1	4.5	0
Mouse 11	0	2.5	1	0
Mouse 12	10		1.5	0.25
Mouse 13	5		2.75	0
Mouse 14	4.75		0.25	0
Mouse 15	4		4.5	0
Mouse 16	4.5		1.5	0.25
Mouse 17	2.25		0.5	0
Mouse 18	4.75		0.25	0
Mouse 19	7		2.5	0
Mouse 20				1
