# Supplementary material for: Costimulation loss enhances IL-2-driven Treg generation by PI3K-STAT3 inhibition in CNS autoimmunity
Source: EMBO Mol Med. 2026 May 5;18(6):2272–92. doi: 10.1038/s44321-026-00431-7 (PMC13269791; doi:10.1038/s44321-026-00431-7)
Supplement: Supplementary file 6 — Source data Fig. 3 [file 44321_2026_431_MOESM6_ESM.zip › Figure 3/3D/Numerical data (# of spinal cord-infiltrated lymphocytes).xlsx]

## Sheet: Sheet1
Group	PBS	IL-2	CTLA-4 Ig	CTLA-4 Ig + IL-2
Mouse 1	2.4	1.4	1.2	0.8
Mouse 2	3.6	4.2	1.6	0.8
Mouse 3	2.8	4.8	1.6	0.8
Mouse 4	2.8	7.4	1.2	1.2
Mouse 5	2.4	4.4	2.8	2
Mouse 6	9	1.8	1.2	1.2
Mouse 7	5	1.5	3.2	0.8
Mouse 8	2.8	3.25	1.6	6
Mouse 9	18	0.75	1.6	1.4
Mouse 10	3.8	1	3	1
Mouse 11	1.6	3.75	6.4	0.8
Mouse 12	6.2		1.2	0.6
Mouse 13	1.6		11.4	2.2
Mouse 14	3.5		10.2	1.6
Mouse 15	0.75		3.25	1.8
Mouse 16	1.5		3	0.75
Mouse 17	0.75		1.75	0.75
Mouse 18	4.25		2	0.5
Mouse 19			1.25	0.5
Mouse 20				1.5
