# Supplementary material for: Costimulation loss enhances IL-2-driven Treg generation by PI3K-STAT3 inhibition in CNS autoimmunity
Source: EMBO Mol Med. 2026 May 5;18(6):2272–92. doi: 10.1038/s44321-026-00431-7 (PMC13269791; doi:10.1038/s44321-026-00431-7)
Supplement: Supplementary file 6 — Source data Fig. 3 [file 44321_2026_431_MOESM6_ESM.zip › Figure 3/3J/Numerical data (Foxp3 (MFI)).xlsx]

## Sheet: Sheet1
Group	PBS	IL-2	CTLA-4 Ig	CTLA-4 Ig + IL-2
Mouse 1	1623	1782	1306	1590
Mouse 2	1588	1755	1152	1614
Mouse 3	1610	1633	1265	1758
Mouse 4	1807	1753	1257	1664
Mouse 5	1594	1873	1207	1659
