# Supplementary material for: Costimulation loss enhances IL-2-driven Treg generation by PI3K-STAT3 inhibition in CNS autoimmunity
Source: EMBO Mol Med. 2026 May 5;18(6):2272–92. doi: 10.1038/s44321-026-00431-7 (PMC13269791; doi:10.1038/s44321-026-00431-7)
Supplement: Supplementary file 6 — Source data Fig. 3 [file 44321_2026_431_MOESM6_ESM.zip › Figure 3/3G/Numerical data (Foxp3+ of CD4 T cells (%)).xlsx]

## Sheet: Sheet1
Group	PBS	IL-2	CTLA-4 Ig	CTLA-4 Ig + IL-2
Mouse 1	12.9	9.64	8.04	8.79
Mouse 2	13.4	10.8	7.69	7.27
Mouse 3	10.2	8.5	7.88	7.14
Mouse 4	10.8	11.4	7.95	7.47
Mouse 5	10.8	9.32	7.28	6.64
Mouse 6	11.9	11.6	7.18	9.22
Mouse 7	11.1	11.1	6.05	12.3
Mouse 8	12.9	14.5	6.17	10.5
Mouse 9	9.66	18.4	7.33	8.54
Mouse 10	10.9	9.58	6.78	9.92
Mouse 11	10.3	10.8	7.66	10.4
Mouse 12	12.6		12.3	11.6
Mouse 13	12		9.84	12.6
Mouse 14	9.94		9.41	14.2
Mouse 15			9.57	9.03
Mouse 16				8.57
