# Supplementary material for: Costimulation loss enhances IL-2-driven Treg generation by PI3K-STAT3 inhibition in CNS autoimmunity
Source: EMBO Mol Med. 2026 May 5;18(6):2272–92. doi: 10.1038/s44321-026-00431-7 (PMC13269791; doi:10.1038/s44321-026-00431-7)
Supplement: Supplementary file 6 — Source data Fig. 3 [file 44321_2026_431_MOESM6_ESM.zip › Figure 3/3I/Numerical data (CD62L^lo CD44^hi of Foxp3+ CD4 T cells (%)).xlsx]

## Sheet: Sheet1
Group	PBS	IL-2	CTLA-4 Ig	CTLA-4 Ig + IL-2
Mouse 1	25	25.4	20.7	22.2
Mouse 2	23.1	26	15.8	18.5
Mouse 3	27.3	20.9	17.6	22.9
Mouse 4	29.6	25.1	17.1	23.5
Mouse 5	28.9	23.9	24.1	21.6
Mouse 6	29.2	25	18.3	21.3
Mouse 7	30.8	18.5	22.6	23.9
Mouse 8	28.1	18.9	19.8	31.8
Mouse 9	23.5	27.8	16.9	21.5
Mouse 10	27.3	9.07	21.4	23.9
Mouse 11	23	8.59	16.6	22.5
Mouse 12	24.1		12.2	19.7
Mouse 13	8.62		20.6	16
Mouse 14	18		17.5	23
Mouse 15			11.4	22.1
Mouse 16				16.4
