# Supplementary material for: Costimulation loss enhances IL-2-driven Treg generation by PI3K-STAT3 inhibition in CNS autoimmunity
Source: EMBO Mol Med. 2026 May 5;18(6):2272–92. doi: 10.1038/s44321-026-00431-7 (PMC13269791; doi:10.1038/s44321-026-00431-7)
Supplement: Supplementary file 6 — Source data Fig. 3 [file 44321_2026_431_MOESM6_ESM.zip › Figure 3/3I/Numerical data (CD62L^hi CD44^lo of Foxp3+ CD4 T cells (%)).xlsx]

## Sheet: Sheet1
Group	PBS	IL-2	CTLA-4 Ig	CTLA-4 Ig + IL-2
Mouse 1	33.2	29.4	33	37.1
Mouse 2	29	24.3	43.7	38.2
Mouse 3	26.7	32.8	42.1	35
Mouse 4	19.5	24.9	35.7	29.3
Mouse 5	25.2	27.2	33.2	29.7
Mouse 6	24.6	24.9	33.7	37.1
Mouse 7	28.2	36.8	40	21.4
Mouse 8	25.9	43.6	34.9	25.7
Mouse 9	29.8	31.4	40.2	45.8
Mouse 10	36	57.7	40.2	35.6
Mouse 11	40.5	58.9	51.8	50.2
Mouse 12	33.4		62.3	45
Mouse 13	50.2		44.6	50.6
Mouse 14	47.1		47.2	42
Mouse 15			58.3	47.7
Mouse 16				55.2
