# Supplementary material for: Costimulation loss enhances IL-2-driven Treg generation by PI3K-STAT3 inhibition in CNS autoimmunity
Source: EMBO Mol Med. 2026 May 5;18(6):2272–92. doi: 10.1038/s44321-026-00431-7 (PMC13269791; doi:10.1038/s44321-026-00431-7)
Supplement: Supplementary file 7 — Source data Fig. 4 [file 44321_2026_431_MOESM7_ESM.zip]

Archive with 66 entries (58 files):
- Figure 4/
- __MACOSX/._Figure 4
- Figure 4/.DS_Store
- __MACOSX/Figure 4/._.DS_Store
- Figure 4/4E/
- __MACOSX/Figure 4/._4E
- Figure 4/4B/
- __MACOSX/Figure 4/._4B
- Figure 4/4K/
- __MACOSX/Figure 4/._4K
- Figure 4/4A/
- __MACOSX/Figure 4/._4A
- Figure 4/4F/
- __MACOSX/Figure 4/._4F
- Figure 4/4H/
- __MACOSX/Figure 4/._4H
- Figure 4/4G/
- __MACOSX/Figure 4/._4G
- Figure 4/4E/Western ╬▓-actin with crop box.png
- __MACOSX/Figure 4/4E/._Western ╬▓-actin with crop box.png
- Figure 4/4E/Western pSTAT3 with crop box.png
- __MACOSX/Figure 4/4E/._Western pSTAT3 with crop box.png
- Figure 4/4E/Western ╬▓-actin.Tif
- __MACOSX/Figure 4/4E/._Western ╬▓-actin.Tif
- Figure 4/4E/Western pSTAT3.Tif
- __MACOSX/Figure 4/4E/._Western pSTAT3.Tif
- Figure 4/4B/Numerical data (WB intensity normalization with ╬▓-actin).xlsx
- __MACOSX/Figure 4/4B/._Numerical data (WB intensity normalization with ╬▓-actin).xlsx
- Figure 4/4K/Numerical data (CD25+ Foxp3+ CD4 T cells (%)).xlsx
- __MACOSX/Figure 4/4K/._Numerical data (CD25+ Foxp3+ CD4 T cells (%)).xlsx
- Figure 4/4A/Western pSTAT5 with crop box.png
- __MACOSX/Figure 4/4A/._Western pSTAT5 with crop box.png
- Figure 4/4A/Western ╬▓-actin with crop box.png
- __MACOSX/Figure 4/4A/._Western ╬▓-actin with crop box.png
- Figure 4/4A/Western pSTAT3 with crop box.png
- __MACOSX/Figure 4/4A/._Western pSTAT3 with crop box.png
- Figure 4/4A/Western ╬▓-actin.Tif
- __MACOSX/Figure 4/4A/._Western ╬▓-actin.Tif
- Figure 4/4A/Western pSTAT3.Tif
- __MACOSX/Figure 4/4A/._Western pSTAT3.Tif
- Figure 4/4A/Western pSTAT5.Tif
- __MACOSX/Figure 4/4A/._Western pSTAT5.Tif
- Figure 4/4A/Western pSmad2_3 C-term.Tif
- __MACOSX/Figure 4/4A/._Western pSmad2_3 C-term.Tif
- Figure 4/4A/Western pSmad2_3 C-term with crop box.png
- __MACOSX/Figure 4/4A/._Western pSmad2_3 C-term with crop box.png
- Figure 4/4F/Numerical data (CD25 Foxp3+ CD4 T cells).xlsx
- __MACOSX/Figure 4/4F/._Numerical data (CD25 Foxp3+ CD4 T cells).xlsx
- Figure 4/4H/Western pSmad2_3 C term.Tif
- __MACOSX/Figure 4/4H/._Western pSmad2_3 C term.Tif
- Figure 4/4H/Western pSTAT5 with crop box.png
- __MACOSX/Figure 4/4H/._Western pSTAT5 with crop box.png
- Figure 4/4H/Western ╬▓-actin with crop box.png
- __MACOSX/Figure 4/4H/._Western ╬▓-actin with crop box.png
- Figure 4/4H/Western pSTAT3 with crop box.png
- __MACOSX/Figure 4/4H/._Western pSTAT3 with crop box.png
- Figure 4/4H/Western ╬▓-actin.Tif
- __MACOSX/Figure 4/4H/._Western ╬▓-actin.Tif
- Figure 4/4H/Western pSTAT3.Tif
- __MACOSX/Figure 4/4H/._Western pSTAT3.Tif
- Figure 4/4H/Western pSTAT5.Tif
- __MACOSX/Figure 4/4H/._Western pSTAT5.Tif
- Figure 4/4H/Western pSmad2_3 C-term with crop box.png
- __MACOSX/Figure 4/4H/._Western pSmad2_3 C-term with crop box.png
- Figure 4/4G/Numerical data (CTLA-4 MFI, PD-1 MFI).xlsx
- __MACOSX/Figure 4/4G/._Numerical data (CTLA-4 MFI, PD-1 MFI).xlsx
