# Supplementary material for: Costimulation loss enhances IL-2-driven Treg generation by PI3K-STAT3 inhibition in CNS autoimmunity
Source: EMBO Mol Med. 2026 May 5;18(6):2272–92. doi: 10.1038/s44321-026-00431-7 (PMC13269791; doi:10.1038/s44321-026-00431-7)
Supplement: Supplementary file 7 — Source data Fig. 4 [file 44321_2026_431_MOESM7_ESM.zip › Figure 4/4B/Numerical data (WB intensity normalization with ╬▓-actin).xlsx]

## Sheet: pSTAT5
	Th0+TGF-β		Th0+TGF-β+IL-2
Replicate	PBS	CTLA-4 Ig	PBS	CTLA-4 Ig
1	0.0922546	0.15905	0.65793	0.98042
2	0.525551	0.374736	1.03988	1.02746
3	0.289441	0.269521	0.910531	1.08442
4	0.173639	0.345927	0.586851	1.07385
5	0.167406	0.188747	0.874089	0.592492

## Sheet: pSTAT3
	Th0+TGF-β		Th0+TGF-β+IL-2
Replicate	PBS	CTLA-4 Ig	PBS	CTLA-4 Ig
1	0.91323	0.37553	0.977787	0.54847
2	0.358981	0.119138	1.05012	0.192287
3	0.745287	0.131768	1.02667	0.393363
4	0.445443	0.189529	0.867216	0.365992
5	0.497733	0.107521	0.828241	0.301936

## Sheet: pSmad2_3 C-term
	Th0+TGF-β		Th0+TGF-β+IL-2
Replicate	PBS	CTLA-4 Ig	PBS	CTLA-4 Ig
1	0.728812	0.696476	0.996383	0.93688
2	0.83672	0.976873	0.848927	1.35502
3	0.602557	0.731538	0.915214	1.43233
4	0.853056	0.955505	0.855057	1.08943
5	0.862454	0.817752	0.496868	1.13262
