# Supplementary material for: Costimulation loss enhances IL-2-driven Treg generation by PI3K-STAT3 inhibition in CNS autoimmunity
Source: EMBO Mol Med. 2026 May 5;18(6):2272–92. doi: 10.1038/s44321-026-00431-7 (PMC13269791; doi:10.1038/s44321-026-00431-7)
Supplement: Supplementary file 7 — Source data Fig. 4 [file 44321_2026_431_MOESM7_ESM.zip › Figure 4/4K/Numerical data (CD25+ Foxp3+ CD4 T cells (%)).xlsx]

## Sheet: CD25+ Foxp3+ CD4 T cells (%)
	Th0+TGF-β		Th0+TGF-β+IL-2
Replicate	PBS	Seletalisib	PBS	Seletalisib
1	6.68	17.4	9.47	35.5
2	10.8	10.4	17	33.3
3	2.7	7.5	12.2	22.4
4	2.17	1.31	4.95	9.03
5	2.99	2.53	3.42	27.7
6	3.76	4.85	16.5	31.8
7	2.61	1.07	8.82	10.5
8	3.4	2.96	8.86	15.1
