# Supplementary material for: Costimulation loss enhances IL-2-driven Treg generation by PI3K-STAT3 inhibition in CNS autoimmunity
Source: EMBO Mol Med. 2026 May 5;18(6):2272–92. doi: 10.1038/s44321-026-00431-7 (PMC13269791; doi:10.1038/s44321-026-00431-7)
Supplement: Supplementary file 7 — Source data Fig. 4 [file 44321_2026_431_MOESM7_ESM.zip › Figure 4/4F/Numerical data (CD25 Foxp3+ CD4 T cells).xlsx]

## Sheet: CD25+ Foxp3+
Replicate	STAT3 fl/fl	CD4 Cre x STAT3 fl/fl
1	10.9	16.7
2	8.69	12.4
3	9.65	21.7
4	14.1	32.7
5	8.39	39.4
