# Supplementary material for: Costimulation loss enhances IL-2-driven Treg generation by PI3K-STAT3 inhibition in CNS autoimmunity
Source: EMBO Mol Med. 2026 May 5;18(6):2272–92. doi: 10.1038/s44321-026-00431-7 (PMC13269791; doi:10.1038/s44321-026-00431-7)
Supplement: Supplementary file 7 — Source data Fig. 4 [file 44321_2026_431_MOESM7_ESM.zip › Figure 4/4G/Numerical data (CTLA-4 MFI, PD-1 MFI).xlsx]

## Sheet: CTLA-4 (MFI)
Replicate	STAT3 fl/fl	CD4 Cre x STAT3 fl/fl
1	5013	7608
2	4876	6194
3	5180	6006
4	6035	7997
5	5655	6129

## Sheet: MFI (PD-1)
Replicate	STAT3 fl/fl	CD4 Cre x STAT3 fl/fl
1	982	1307
2	1104	1741
3	1109	1577
4	825	1621
