# Supplementary material for: Costimulation loss enhances IL-2-driven Treg generation by PI3K-STAT3 inhibition in CNS autoimmunity
Source: EMBO Mol Med. 2026 May 5;18(6):2272–92. doi: 10.1038/s44321-026-00431-7 (PMC13269791; doi:10.1038/s44321-026-00431-7)
Supplement: Supplementary file 8 — Source data Fig. 5 [file 44321_2026_431_MOESM8_ESM.zip]

Archive with 24 entries (18 files):
- Source data_Figure 5/
- __MACOSX/._Source data_Figure 5
- Source data_Figure 5/5I/
- __MACOSX/Source data_Figure 5/._5I
- Source data_Figure 5/5G/
- __MACOSX/Source data_Figure 5/._5G
- Source data_Figure 5/.DS_Store
- __MACOSX/Source data_Figure 5/._.DS_Store
- Source data_Figure 5/5J/
- __MACOSX/Source data_Figure 5/._5J
- Source data_Figure 5/5D/
- __MACOSX/Source data_Figure 5/._5D
- Source data_Figure 5/5E/
- __MACOSX/Source data_Figure 5/._5E
- Source data_Figure 5/5I/Numerical data (CD25 MFI, CTLA-4 MFI).xlsx
- __MACOSX/Source data_Figure 5/5I/._Numerical data (CD25 MFI, CTLA-4 MFI).xlsx
- Source data_Figure 5/5G/Numerical data (Sub III and Sub IV proportion).xlsx
- __MACOSX/Source data_Figure 5/5G/._Numerical data (Sub III and Sub IV proportion).xlsx
- Source data_Figure 5/5J/Numerical data (CD25 MFI).xlsx
- __MACOSX/Source data_Figure 5/5J/._Numerical data (CD25 MFI).xlsx
- Source data_Figure 5/5D/Numerical data (Foxp3+ CD4 T cells).xlsx
- __MACOSX/Source data_Figure 5/5D/._Numerical data (Foxp3+ CD4 T cells).xlsx
- Source data_Figure 5/5E/Numerical data (Relative Foxp3 induction by IL-2).xlsx
- __MACOSX/Source data_Figure 5/5E/._Numerical data (Relative Foxp3 induction by IL-2).xlsx
