# Supplementary material for: Costimulation loss enhances IL-2-driven Treg generation by PI3K-STAT3 inhibition in CNS autoimmunity
Source: EMBO Mol Med. 2026 May 5;18(6):2272–92. doi: 10.1038/s44321-026-00431-7 (PMC13269791; doi:10.1038/s44321-026-00431-7)
Supplement: Supplementary file 8 — Source data Fig. 5 [file 44321_2026_431_MOESM8_ESM.zip › Source data_Figure 5/5I/Numerical data (CD25 MFI, CTLA-4 MFI).xlsx]

## Sheet: CD25 (MFI)
	Th0+TGF-β		Th0+TGF-β+IL-2
Replicate	PBS	CTLA-4 Ig	PBS	CTLA-4 Ig
1	6070	3404	11072	10066
2	8007	4427	11293	11771
3	12012	5407	17437	17046
4	14123	9617	16254	15873
5	8250	4802	14212	13932
6	1941	1317	3275	3406
7	7898	5785	10691	10287
8	6787	3309	8148	6684

## Sheet: CTLA-4 (MFI)
	Th0+TGF-β		Th0+TGF-β+IL-2
Replicate	PBS	CTLA-4 Ig	PBS	CTLA-4 Ig
1	9066	5591	11886	11291
2	9269	7267	9246	9024
3	10365	6826	10996	8631
4	11413	8672	12395	12134
5	10085	7506	12932	11961
6	5344	4955	6514	5934
7	9643	7593	10409	9120
8	6155	3867	6308	6324
