# Supplementary material for: Costimulation loss enhances IL-2-driven Treg generation by PI3K-STAT3 inhibition in CNS autoimmunity
Source: EMBO Mol Med. 2026 May 5;18(6):2272–92. doi: 10.1038/s44321-026-00431-7 (PMC13269791; doi:10.1038/s44321-026-00431-7)
Supplement: Supplementary file 8 — Source data Fig. 5 [file 44321_2026_431_MOESM8_ESM.zip › Source data_Figure 5/5G/Numerical data (Sub III and Sub IV proportion).xlsx]

## Sheet: Sub III
	Th0+TGF-β		Th0+TGF-β+IL-2
Replicate	PBS	CTLA-4 Ig	PBS	CTLA-4 Ig
1	3.94	2.01	11.3	10.8
2	4.59	2.56	9.77	8.86
3	6.87	4.18	13.6	11
4	3.32	2.35	7	5.32
5	5.17	2.59	15	15.8
6	4.57	3.27	7.11	6.87
7	10.2	6.73	22.3	20.4
8	6.28	2.54	10.8	9.53
9	8.46	6.83	25	21.5

## Sheet: Sub IV
	Th0+TGF-β		Th0+TGF-β+IL-2
Replicate	PBS	CTLA-4 Ig	PBS	CTLA-4 Ig
1	9.92	3.96	21.5	16.5
2	12.5	4.25	26.6	21
3	5.48	4.16	8.22	7.83
4	14.3	6.18	27.7	30.3
5	8.42	4.57	14.9	14.9
6	11.2	6.91	28.6	26
7	4.72	2.43	13.1	13
8	4.3	1.09	6.34	4.83
9	5.43	6.15	11.3	10.2
