# Supplementary material for: Costimulation loss enhances IL-2-driven Treg generation by PI3K-STAT3 inhibition in CNS autoimmunity
Source: EMBO Mol Med. 2026 May 5;18(6):2272–92. doi: 10.1038/s44321-026-00431-7 (PMC13269791; doi:10.1038/s44321-026-00431-7)
Supplement: Supplementary file 8 — Source data Fig. 5 [file 44321_2026_431_MOESM8_ESM.zip › Source data_Figure 5/5J/Numerical data (CD25 MFI).xlsx]

## Sheet: CD25 (MFI)
	Th0+TGF-β		Th0+TGF-β+IL-2
Replicate	PBS	CTLA-4 Ig	PBS	CTLA-4 Ig
1	1	0.421365	1.77406	1.52734
2	1	0.217854	2.18871	0.971785
3	1	0.268142	1.87965	1.63274
4	1	0.303837	1.50039	1.36257
5	1	0.625369	1.62979	1.36431
6	1	0.30832	2.4894	1.92496
7	1	0.582432	1.65811	1.56892
8	1	0.261364	2.04735	1.30492
