# Supplementary material for: Costimulation loss enhances IL-2-driven Treg generation by PI3K-STAT3 inhibition in CNS autoimmunity
Source: EMBO Mol Med. 2026 May 5;18(6):2272–92. doi: 10.1038/s44321-026-00431-7 (PMC13269791; doi:10.1038/s44321-026-00431-7)
Supplement: Supplementary file 8 — Source data Fig. 5 [file 44321_2026_431_MOESM8_ESM.zip › Source data_Figure 5/5D/Numerical data (Foxp3+ CD4 T cells).xlsx]

## Sheet: CD25 (MFI)
	Th0+TGF-β		Th0+TGF-β+IL-2
Replicate	PBS	CTLA-4 Ig	PBS	CTLA-4 Ig
1	40.8	19.8	57.2	49.4
2	36.5	20.8	53.5	47.6
3	38	23.6	51.2	53.2
4	32.7	23.7	42.5	39.5
5	31.5	19.7	45.9	46.7
6	46	34	59.4	54.8
7	44.8	32.6	55.9	52
8	36	32.5	58.1	54.1
9	21.8	11.7	29.4	26.3
