# Supplementary material for: Costimulation loss enhances IL-2-driven Treg generation by PI3K-STAT3 inhibition in CNS autoimmunity
Source: EMBO Mol Med. 2026 May 5;18(6):2272–92. doi: 10.1038/s44321-026-00431-7 (PMC13269791; doi:10.1038/s44321-026-00431-7)
Supplement: Supplementary file 8 — Source data Fig. 5 [file 44321_2026_431_MOESM8_ESM.zip › Source data_Figure 5/5E/Numerical data (Relative Foxp3 induction by IL-2).xlsx]

## Sheet: CD25 (MFI)
Replicate	PBS	CTLA-4 Ig
1	1.40196	2.49495
2	1.46575	2.28846
3	1.34737	2.25424
4	1.29969	1.66667
5	1.45714	2.37056
6	1.24777	1.59509
7	1.61389	1.66462
8	1.34862	2.24786
9	1.2913	1.61176
